# Supplementary material for: A Spring Forward for Hominin Evolution in East Africa
Source: PLoS One. 2014 Sep 10;9(9):e107358. doi: 10.1371/journal.pone.0107358 (PMC4160244; doi:10.1371/journal.pone.0107358)
Supplement: Dataset S1 — Model files and data used to generate Figures 5 to 7. (ZIP) [file pone.0107358.s001.zip]

Archive with 4 entries (4 files):
- Cuthbert&Ashley2014Fig7.mw
- Cuthbert&Ashley2014 Dataset S1.xlsx
- Cuthbert&Ashley2014Fig6.mw
- Cuthbert&Ashley2014Fig5.mw
