# Supplementary material for: A Spring Forward for Hominin Evolution in East Africa
Source: PLoS One. 2014 Sep 10;9(9):e107358. doi: 10.1371/journal.pone.0107358 (PMC4160244; doi:10.1371/journal.pone.0107358)
Supplement: Dataset S1 — Model files and data used to generate Figures 5 to 7. (ZIP) [file pone.0107358.s001.zip › Cuthbert&Ashley2014Fig7.mw]

<?xml version="1.0" encoding="UTF-8"?>
<Worksheet>
<Version major="17" minor="0"/>
<Label-Scheme value="2" prefix=""/>
<View-Properties presentation="false" autoexpanding_sections="true">
</View-Properties>
<MapleNet-Properties elisiondigitsbefore="100" labelling="true" indentamount="4" elisiontermsthreshold="10000" ansi="false" errorbreak="1" useclientjvm="true" echo="1" imaginaryunit="I" labelwidth="20" contextmenusize="automatic" plotdriver="opengl" elisiondigitsafter="100" plotoutput="terminal" helpbrowser="standard" rtablesize="10" elisiontermsbefore="100" elisiondigitsthreshold="10000" typesetting="standard" plotdevice="inline" verboseproc="1" showassumed="1" errorcursor="false" longdelim="true" plotoptions="" quiet="false" elisiontermsafter="100" screenwidth="79" preplot="" prettyprint="3" displayprecision="-1" screenpixelheight="1080" warnlevel="3" screenheight="25" latexwidth="8.0" postplot="" prompt="&gt; " ShowLabels="true"/>
<Styles>
<Font name="Ordered List 1" background="[255,255,255]" bold="false" executable="false" family="Times New Roman" foreground="[0,0,0]" italic="false" opaque="false" readonly="false" size="12" subscript="false" superscript="false" underline="false" placeholder="false"/>
<Font name="Annotation Text" background="[255,255,255]" bold="false" executable="false" family="Times New Roman" foreground="[0,0,0]" italic="false" opaque="false" readonly="false" size="12" subscript="false" superscript="false" underline="false" placeholder="false"/>
<Font name="Ordered List 2" background="[255,255,255]" bold="false" executable="false" family="Times New Roman" foreground="[0,0,0]" italic="false" opaque="false" readonly="false" size="12" subscript="false" superscript="false" underline="false" placeholder="false"/>
<Font name="Ordered List 3" background="[255,255,255]" bold="false" executable="false" family="Times New Roman" foreground="[0,0,0]" italic="false" opaque="false" readonly="false" size="12" subscript="false" superscript="false" underline="false" placeholder="false"/>
<Font name="Ordered List 4" background="[255,255,255]" bold="false" executable="false" family="Times New Roman" foreground="[0,0,0]" italic="false" opaque="false" readonly="false" size="12" subscript="false" superscript="false" underline="false" placeholder="false"/>
<Font name="Ordered List 5" background="[255,255,255]" bold="false" executable="false" family="Times New Roman" foreground="[0,0,0]" italic="false" opaque="false" readonly="false" size="12" subscript="false" superscript="false" underline="false" placeholder="false"/>
<Font name="Author" background="[255,255,255]" bold="false" executable="false" family="Times New Roman" foreground="[0,0,0]" italic="false" opaque="false" readonly="false" size="12" subscript="false" superscript="false" underline="false" placeholder="false"/>
<Font name="Annotation Title" background="[255,255,255]" bold="true" executable="false" family="Times New Roman" foreground="[0,0,0]" italic="false" opaque="false" readonly="false" size="18" subscript="false" superscript="false" underline="false" placeholder="false"/>
<Font name="Warning" background="[255,255,255]" bold="false" executable="false" family="Courier New" foreground="[0,0,255]" italic="false" opaque="false" readonly="true" size="12" subscript="false" superscript="false" underline="false" placeholder="false"/>
<Font name="Caption Reference" background="[255,255,255]" bold="true" executable="false" family="Times New Roman" foreground="[0,0,0]" italic="false" opaque="false" readonly="false" size="12" subscript="false" superscript="false" underline="false" placeholder="false"/>
<Font name="Maple Input Placeholder" background="[255,255,255]" bold="true" executable="true" family="Courier New" foreground="[200,0,200]" italic="false" opaque="false" readonly="false" size="12" subscript="false" superscript="false" underline="false" placeholder="true"/>
<Font name="Maple Plot" background="[255,255,255]" bold="false" executable="false" family="Times New Roman" foreground="[0,0,0]" italic="false" opaque="false" readonly="false" size="12" subscript="false" superscript="false" underline="false" placeholder="false"/>
<Font name="Code" background="[255,255,255]" bold="false" executable="false" family="Courier New" foreground="[255,0,0]" italic="false" opaque="false" readonly="false" size="12" subscript="false" superscript="false" underline="false" placeholder="false"/>
<Font name="Line Printed Output" background="[255,255,255]" bold="false" executable="false" family="Courier New" foreground="[0,0,255]" italic="false" opaque="false" readonly="true" size="12" subscript="false" superscript="false" underline="false" placeholder="false"/>
<Font name="Text Output" background="[255,255,255]" bold="false" executable="false" family="Courier New" foreground="[0,0,255]" italic="false" opaque="false" readonly="true" size="12" subscript="false" superscript="false" underline="false" placeholder="false"/>
<Font name="Diagnostic" background="[255,255,255]" bold="false" executable="false" family="Courier New" foreground="[40,120,40]" italic="false" opaque="false" readonly="true" size="12" subscript="false" superscript="false" underline="false" placeholder="false"/>
<Font name="2D Inert Output" background="[255,255,255]" bold="false" executable="true" family="Times New Roman" foreground="[144,144,144]" italic="false" opaque="false" readonly="false" size="12" subscript="false" superscript="false" underline="false" placeholder="false"/>
<Font name="Normal" background="[255,255,255]" bold="false" executable="false" family="Times New Roman" foreground="[0,0,0]" italic="false" opaque="false" readonly="false" size="12" subscript="false" superscript="false" underline="false" placeholder="false"/>
<Font name="Hyperlink" background="[255,255,255]" bold="false" executable="false" family="Times New Roma" foreground="[0,128,128]" italic="false" opaque="false" readonly="false" size="12" subscript="false" superscript="false" underline="true" placeholder="false"/>
<Font name="Maple Output" background="[255,255,255]" bold="false" executable="false" family="Times New Roman" foreground="[0,0,0]" italic="false" opaque="false" readonly="false" size="12" subscript="false" superscript="false" underline="false" placeholder="false"/>
<Font name="Dash Item" background="[255,255,255]" bold="false" executable="false" family="Times New Roman" foreground="[0,0,0]" italic="false" opaque="false" readonly="false" size="12" subscript="false" superscript="false" underline="false" placeholder="false"/>
<Font name="2D Math" background="[255,255,255]" bold="false" executable="false" family="Times New Roman" foreground="[0,0,0]" italic="false" opaque="false" readonly="false" size="12" subscript="false" superscript="false" underline="false" placeholder="false"/>
<Font name="Maple Input" background="[0,0,0]" bold="true" executable="true" family="Monospaced" foreground="[255,0,0]" italic="false" opaque="false" readonly="false" size="12" subscript="false" superscript="false" underline="false" placeholder="false"/>
<Font name="2D Output" background="[0,0,0]" bold="false" executable="false" family="Times New Roman" foreground="[0,0,255]" italic="false" opaque="false" readonly="true" size="12" subscript="false" superscript="false" underline="false" placeholder="false"/>
<Font name="2D Input" background="[255,255,255]" bold="false" executable="true" family="Times New Roman" foreground="[0,0,0]" italic="false" opaque="false" readonly="false" size="12" subscript="false" superscript="false" underline="false" placeholder="false"/>
<Font name="HyperlinkError" background="[255,255,255]" bold="false" executable="false" family="Courier New" foreground="[255,0,255]" italic="false" opaque="false" readonly="true" size="12" subscript="false" superscript="false" underline="true" placeholder="false"/>
<Font name="Header and Footer" background="[255,255,255]" bold="false" executable="false" family="Times New Roman" foreground="[0,0,0]" italic="false" opaque="false" readonly="false" size="10" subscript="false" superscript="false" underline="false" placeholder="false"/>
<Font name="Error" background="[255,255,255]" bold="false" executable="false" family="Courier New" foreground="[255,0,255]" italic="false" opaque="false" readonly="true" size="12" subscript="false" superscript="false" underline="false" placeholder="false"/>
<Font name="Title" background="[255,255,255]" bold="true" executable="false" family="Times New Roman" foreground="[0,0,0]" italic="false" opaque="false" readonly="false" size="18" subscript="false" superscript="false" underline="false" placeholder="false"/>
<Font name="Heading 1" background="[255,255,255]" bold="true" executable="false" family="Times New Roma" foreground="[0,0,0]" italic="false" opaque="false" readonly="false" size="18" subscript="false" superscript="false" underline="false" placeholder="false"/>
<Font name="Text" background="[255,255,255]" bold="false" executable="false" family="Times New Roman" foreground="[0,0,0]" italic="false" opaque="false" readonly="false" size="12" subscript="false" superscript="false" underline="false" placeholder="false"/>
<Font name="Bullet Item" background="[255,255,255]" bold="false" executable="false" family="Times New Roman" foreground="[0,0,0]" italic="false" opaque="false" readonly="false" size="12" subscript="false" superscript="false" underline="false" placeholder="false"/>
<Font name="Heading 4" background="[255,255,255]" bold="false" executable="false" family="Times New Roma" foreground="[0,0,0]" italic="true" opaque="false" readonly="false" size="12" subscript="false" superscript="false" underline="false" placeholder="false"/>
<Font name="Equation Label" background="[255,255,255]" bold="true" executable="false" family="Times New Roman" foreground="[0,0,0]" italic="false" opaque="false" readonly="false" size="12" subscript="false" superscript="false" underline="false" placeholder="false"/>
<Font name="Heading 3" background="[255,255,255]" bold="true" executable="false" family="Times New Roma" foreground="[0,0,0]" italic="true" opaque="false" readonly="false" size="14" subscript="false" superscript="false" underline="false" placeholder="false"/>
<Font name="Heading 2" background="[255,255,255]" bold="true" executable="false" family="Times New Roma" foreground="[0,0,0]" italic="false" opaque="false" readonly="false" size="16" subscript="false" superscript="false" underline="false" placeholder="false"/>
<Font name="HyperlinkWarning" background="[255,255,255]" bold="false" executable="false" family="Courier New" foreground="[0,0,255]" italic="false" opaque="false" readonly="true" size="12" subscript="false" superscript="false" underline="true" placeholder="false"/>
<Font name="Dictionary Hyperlink" background="[255,255,255]" bold="false" executable="false" family="Times New Roma" foreground="[147,0,15]" italic="false" opaque="false" readonly="false" size="12" subscript="false" superscript="false" underline="true" placeholder="false"/>
<Font name="Atomic Variable" background="[255,255,255]" bold="false" executable="false" family="Times New Roman" foreground="[175,0,175]" italic="true" opaque="false" readonly="false" size="12" subscript="false" superscript="false" underline="false" placeholder="false"/>
<Font name="Caption Text" background="[255,255,255]" bold="true" executable="false" family="Times New Roman" foreground="[0,0,0]" italic="false" opaque="false" readonly="false" size="12" subscript="false" superscript="false" underline="false" placeholder="false"/>
<Font name="List Item" background="[255,255,255]" bold="false" executable="false" family="Times New Roman" foreground="[0,0,0]" italic="false" opaque="false" readonly="false" size="12" subscript="false" superscript="false" underline="false" placeholder="false"/>
<Layout name="Ordered List 1" alignment="left" bullet="numeric" firstindent="0" leftmargin="0" rightmargin="0" linespacing="0.0" spaceabove="3" spacebelow="3" linebreak="space" pagebreak-before="false" initial="-1" bulletsuffix=""/>
<Layout name="Ordered List 2" alignment="left" bullet="alphabetic" firstindent="0" leftmargin="36" rightmargin="0" linespacing="0.0" spaceabove="3" spacebelow="3" linebreak="space" pagebreak-before="false" initial="-1" bulletsuffix=""/>
<Layout name="Ordered List 3" alignment="left" bullet="roman" firstindent="0" leftmargin="72" rightmargin="0" linespacing="0.0" spaceabove="3" spacebelow="3" linebreak="space" pagebreak-before="false" initial="-1" bulletsuffix=""/>
<Layout name="Ordered List 4" alignment="left" bullet="ALPHABETIC" firstindent="0" leftmargin="108" rightmargin="0" linespacing="0.0" spaceabove="3" spacebelow="3" linebreak="space" pagebreak-before="false" initial="-1" bulletsuffix=""/>
<Layout name="Ordered List 5" alignment="left" bullet="ROMAN" firstindent="0" leftmargin="144" rightmargin="0" linespacing="0.0" spaceabove="3" spacebelow="3" linebreak="space" pagebreak-before="false" initial="-1" bulletsuffix=""/>
<Layout name="Author" alignment="centred" bullet="none" firstindent="0" leftmargin="0" rightmargin="0" linespacing="0.0" spaceabove="8" spacebelow="8" linebreak="space" pagebreak-before="false" initial="0" bulletsuffix=""/>
<Layout name="Warning" alignment="left" bullet="none" firstindent="0" leftmargin="0" rightmargin="0" linespacing="0.0" spaceabove="0" spacebelow="0" linebreak="space" pagebreak-before="false" initial="0" bulletsuffix=""/>
<Layout name="Annotation Title" alignment="centred" bullet="none" firstindent="0" leftmargin="0" rightmargin="0" linespacing="0.0" spaceabove="12" spacebelow="12" linebreak="space" pagebreak-before="false" initial="0" bulletsuffix=""/>
<Layout name="Maple Plot" alignment="centred" bullet="none" firstindent="0" leftmargin="0" rightmargin="0" linespacing="0.0" spaceabove="0" spacebelow="0" linebreak="space" pagebreak-before="false" initial="0" bulletsuffix=""/>
<Layout name="Line Printed Output" alignment="left" bullet="none" firstindent="0" leftmargin="0" rightmargin="0" linespacing="0.0" spaceabove="0" spacebelow="0" linebreak="any" pagebreak-before="false" initial="0" bulletsuffix=""/>
<Layout name="Text Output" alignment="left" bullet="none" firstindent="0" leftmargin="0" rightmargin="0" linespacing="0.0" spaceabove="0" spacebelow="0" linebreak="newline" pagebreak-before="false" initial="0" bulletsuffix=""/>
<Layout name="Diagnostic" alignment="left" bullet="none" firstindent="0" leftmargin="0" rightmargin="0" linespacing="0.0" spaceabove="0" spacebelow="0" linebreak="any" pagebreak-before="false" initial="0" bulletsuffix=""/>
<Layout name="Normal" alignment="left" bullet="none" firstindent="0" leftmargin="0" rightmargin="0" linespacing="0.0" spaceabove="0" spacebelow="0" linebreak="space" pagebreak-before="false" initial="0" bulletsuffix=""/>
<Layout name="Maple Output" alignment="centred" bullet="none" firstindent="0" leftmargin="0" rightmargin="0" linespacing="0.5" spaceabove="0" spacebelow="0" linebreak="space" pagebreak-before="false" initial="0" bulletsuffix=""/>
<Layout name="Dash Item" alignment="left" bullet="dash" firstindent="0" leftmargin="0" rightmargin="0" linespacing="0.0" spaceabove="3" spacebelow="3" linebreak="space" pagebreak-before="false" initial="0" bulletsuffix=""/>
<Layout name="HyperlinkError" alignment="left" bullet="none" firstindent="0" leftmargin="0" rightmargin="0" linespacing="0.0" spaceabove="0" spacebelow="0" linebreak="space" pagebreak-before="false" initial="0" bulletsuffix=""/>
<Layout name="Error" alignment="left" bullet="none" firstindent="0" leftmargin="0" rightmargin="0" linespacing="0.0" spaceabove="0" spacebelow="0" linebreak="space" pagebreak-before="false" initial="0" bulletsuffix=""/>
<Layout name="Title" alignment="centred" bullet="none" firstindent="0" leftmargin="0" rightmargin="0" linespacing="0.0" spaceabove="12" spacebelow="12" linebreak="space" pagebreak-before="false" initial="0" bulletsuffix=""/>
<Layout name="Heading 1" alignment="left" bullet="none" firstindent="0" leftmargin="0" rightmargin="0" linespacing="0.0" spaceabove="8" spacebelow="4" linebreak="space" pagebreak-before="false" initial="0" bulletsuffix=""/>
<Layout name="Bullet Item" alignment="left" bullet="dot" firstindent="0" leftmargin="0" rightmargin="0" linespacing="0.0" spaceabove="3" spacebelow="3" linebreak="space" pagebreak-before="false" initial="0" bulletsuffix=""/>
<Layout name="Heading 4" alignment="left" bullet="none" firstindent="0" leftmargin="0" rightmargin="0" linespacing="0.0" spaceabove="0" spacebelow="0" linebreak="space" pagebreak-before="false" initial="0" bulletsuffix=""/>
<Layout name="Heading 3" alignment="left" bullet="none" firstindent="0" leftmargin="0" rightmargin="0" linespacing="0.0" spaceabove="0" spacebelow="0" linebreak="space" pagebreak-before="false" initial="0" bulletsuffix=""/>
<Layout name="Heading 2" alignment="left" bullet="none" firstindent="0" leftmargin="0" rightmargin="0" linespacing="0.0" spaceabove="8" spacebelow="2" linebreak="space" pagebreak-before="false" initial="0" bulletsuffix=""/>
<Layout name="HyperlinkWarning" alignment="left" bullet="none" firstindent="0" leftmargin="0" rightmargin="0" linespacing="0.0" spaceabove="0" spacebelow="0" linebreak="space" pagebreak-before="false" initial="0" bulletsuffix=""/>
<Layout name="List Item" alignment="left" bullet="indent" firstindent="0" leftmargin="0" rightmargin="0" linespacing="0.0" spaceabove="3" spacebelow="3" linebreak="space" pagebreak-before="false" initial="0" bulletsuffix=""/>
<Pencil-style name="Pencil 5" pen-color="[255,0,0]" pen-height="5.0" pen-width="5.0" pen-opacity="1.0"/>
<Pencil-style name="Pencil 4" pen-color="[0,0,255]" pen-height="3.0" pen-width="3.0" pen-opacity="1.0"/>
<Pencil-style name="Pencil 3" pen-color="[0,0,0]" pen-height="3.0" pen-width="3.0" pen-opacity="1.0"/>
<Pencil-style name="Pencil 2" pen-color="[0,0,255]" pen-height="1.0" pen-width="1.0" pen-opacity="1.0"/>
<Pencil-style name="Pencil 1" pen-color="[0,0,0]" pen-height="1.0" pen-width="1.0" pen-opacity="1.0"/>
<Highlighter-style name="Highlighter 2" pen-color="[255,204,0]" pen-height="14.0" pen-width="14.0" pen-opacity="0.8"/>
<Highlighter-style name="Highlighter 1" pen-color="[255,153,255]" pen-height="12.0" pen-width="8.0" pen-opacity="0.8"/>
<Highlighter-style name="Highlighter 4" pen-color="[0,255,255]" pen-height="32.0" pen-width="32.0" pen-opacity="0.8"/>
<Highlighter-style name="Highlighter 3" pen-color="[51,255,0]" pen-height="24.0" pen-width="24.0" pen-opacity="0.8"/>
<Highlighter-style name="Highlighter 5" pen-color="[255,255,0]" pen-height="48.0" pen-width="48.0" pen-opacity="0.8"/>
</Styles>
<Task-table>
    <Task-category name="&lt;default&gt;"/>
</Task-table>
<Task/>
<Group labelreference="L163">
<Input>
<Text-field prompt="&gt; " style="Maple Input" alignment="left" firstindent="0" spacebelow="0" leftmargin="0" linespacing="0.0" initial="0" linebreak="space" rightmargin="0" bulletsuffix="" spaceabove="0" bullet="none" pagebreak-before="false">P:=175000;m:=500; D0:=200; alpha:=arctan(0.04); B:=15000; eta0:=0.3*D0; w:=2*Pi/P;H:=B*tan(alpha)/eta0;</Text-field>
</Input>
<Output>
<Text-field style="2D Output" layout="Maple Output"><Equation executable="false" style="2D Output" display="LUklbXJvd0c2Iy9JK21vZHVsZW5hbWVHNiJJLFR5cGVzZXR0aW5nR0koX3N5c2xpYkdGJzYpLUkjbWlHRiQ2JVEiUEYnLyUnaXRhbGljR1EldHJ1ZUYnLyUsbWF0aHZhcmlhbnRHUSdpdGFsaWNGJy1JI21vR0YkNi1RIzo9RicvRjNRJ25vcm1hbEYnLyUmZmVuY2VHUSZmYWxzZUYnLyUqc2VwYXJhdG9yR0Y9LyUpc3RyZXRjaHlHRj0vJSpzeW1tZXRyaWNHRj0vJShsYXJnZW9wR0Y9LyUubW92YWJsZWxpbWl0c0dGPS8lJ2FjY2VudEdGPS8lJ2xzcGFjZUdRLDAuMjc3Nzc3OGVtRicvJSdyc3BhY2VHRkwtSSNtbkdGJDYkUScxNzUwMDBGJ0Y5LyUrZm9yZWdyb3VuZEdRKFswLDAsMF1GJy8lK2JhY2tncm91bmRHUS5bMjU1LDI1NSwyNTVdRicvJSlyZWFkb25seUdGPUY5">IicrXTw=</Equation></Text-field>
</Output>
<Output>
<Text-field style="2D Output" layout="Maple Output"><Equation executable="false" style="2D Output" display="LUklbXJvd0c2Iy9JK21vZHVsZW5hbWVHNiJJLFR5cGVzZXR0aW5nR0koX3N5c2xpYkdGJzYpLUkjbWlHRiQ2JVEibUYnLyUnaXRhbGljR1EldHJ1ZUYnLyUsbWF0aHZhcmlhbnRHUSdpdGFsaWNGJy1JI21vR0YkNi1RIzo9RicvRjNRJ25vcm1hbEYnLyUmZmVuY2VHUSZmYWxzZUYnLyUqc2VwYXJhdG9yR0Y9LyUpc3RyZXRjaHlHRj0vJSpzeW1tZXRyaWNHRj0vJShsYXJnZW9wR0Y9LyUubW92YWJsZWxpbWl0c0dGPS8lJ2FjY2VudEdGPS8lJ2xzcGFjZUdRLDAuMjc3Nzc3OGVtRicvJSdyc3BhY2VHRkwtSSNtbkdGJDYkUSQ1MDBGJ0Y5LyUrZm9yZWdyb3VuZEdRKFswLDAsMF1GJy8lK2JhY2tncm91bmRHUS5bMjU1LDI1NSwyNTVdRicvJSlyZWFkb25seUdGPUY5">IiQrJg==</Equation></Text-field>
</Output>
<Output>
<Text-field style="2D Output" layout="Maple Output"><Equation executable="false" style="2D Output" display="LUklbXJvd0c2Iy9JK21vZHVsZW5hbWVHNiJJLFR5cGVzZXR0aW5nR0koX3N5c2xpYkdGJzYpLUkjbWlHRiQ2JVEjRDBGJy8lJ2l0YWxpY0dRJXRydWVGJy8lLG1hdGh2YXJpYW50R1EnaXRhbGljRictSSNtb0dGJDYtUSM6PUYnL0YzUSdub3JtYWxGJy8lJmZlbmNlR1EmZmFsc2VGJy8lKnNlcGFyYXRvckdGPS8lKXN0cmV0Y2h5R0Y9LyUqc3ltbWV0cmljR0Y9LyUobGFyZ2VvcEdGPS8lLm1vdmFibGVsaW1pdHNHRj0vJSdhY2NlbnRHRj0vJSdsc3BhY2VHUSwwLjI3Nzc3NzhlbUYnLyUncnNwYWNlR0ZMLUkjbW5HRiQ2JFEkMjAwRidGOS8lK2ZvcmVncm91bmRHUShbMCwwLDBdRicvJStiYWNrZ3JvdW5kR1EuWzI1NSwyNTUsMjU1XUYnLyUpcmVhZG9ubHlHRj1GOQ==">IiQrIw==</Equation></Text-field>
</Output>
<Output>
<Text-field style="2D Output" layout="Maple Output"><Equation executable="false" style="2D Output" display="LUklbXJvd0c2Iy9JK21vZHVsZW5hbWVHNiJJLFR5cGVzZXR0aW5nR0koX3N5c2xpYkdGJzYpLUkjbWlHRiQ2JVEnJiM5NDU7RicvJSdpdGFsaWNHUSZmYWxzZUYnLyUsbWF0aHZhcmlhbnRHUSdub3JtYWxGJy1JI21vR0YkNi1RIzo9RidGMi8lJmZlbmNlR0YxLyUqc2VwYXJhdG9yR0YxLyUpc3RyZXRjaHlHRjEvJSpzeW1tZXRyaWNHRjEvJShsYXJnZW9wR0YxLyUubW92YWJsZWxpbWl0c0dGMS8lJ2FjY2VudEdGMS8lJ2xzcGFjZUdRLDAuMjc3Nzc3OGVtRicvJSdyc3BhY2VHRkktSSNtbkdGJDYkUS4wLjAzOTk3ODY4NzEyRidGMi8lK2ZvcmVncm91bmRHUShbMCwwLDBdRicvJStiYWNrZ3JvdW5kR1EuWzI1NSwyNTUsMjU1XUYnLyUpcmVhZG9ubHlHRjFGMg==">JCIrNyhveSpSISM2</Equation></Text-field>
</Output>
<Output>
<Text-field style="2D Output" layout="Maple Output"><Equation executable="false" style="2D Output" display="LUklbXJvd0c2Iy9JK21vZHVsZW5hbWVHNiJJLFR5cGVzZXR0aW5nR0koX3N5c2xpYkdGJzYpLUkjbWlHRiQ2JVEiQkYnLyUnaXRhbGljR1EldHJ1ZUYnLyUsbWF0aHZhcmlhbnRHUSdpdGFsaWNGJy1JI21vR0YkNi1RIzo9RicvRjNRJ25vcm1hbEYnLyUmZmVuY2VHUSZmYWxzZUYnLyUqc2VwYXJhdG9yR0Y9LyUpc3RyZXRjaHlHRj0vJSpzeW1tZXRyaWNHRj0vJShsYXJnZW9wR0Y9LyUubW92YWJsZWxpbWl0c0dGPS8lJ2FjY2VudEdGPS8lJ2xzcGFjZUdRLDAuMjc3Nzc3OGVtRicvJSdyc3BhY2VHRkwtSSNtbkdGJDYkUSYxNTAwMEYnRjkvJStmb3JlZ3JvdW5kR1EoWzAsMCwwXUYnLyUrYmFja2dyb3VuZEdRLlsyNTUsMjU1LDI1NV1GJy8lKXJlYWRvbmx5R0Y9Rjk=">IiYrXSI=</Equation></Text-field>
</Output>
<Output>
<Text-field style="2D Output" layout="Maple Output"><Equation executable="false" style="2D Output" display="LUklbXJvd0c2Iy9JK21vZHVsZW5hbWVHNiJJLFR5cGVzZXR0aW5nR0koX3N5c2xpYkdGJzYpLUkjbWlHRiQ2JVEoJiM5NTE7MEYnLyUnaXRhbGljR1EldHJ1ZUYnLyUsbWF0aHZhcmlhbnRHUSdpdGFsaWNGJy1JI21vR0YkNi1RIzo9RicvRjNRJ25vcm1hbEYnLyUmZmVuY2VHUSZmYWxzZUYnLyUqc2VwYXJhdG9yR0Y9LyUpc3RyZXRjaHlHRj0vJSpzeW1tZXRyaWNHRj0vJShsYXJnZW9wR0Y9LyUubW92YWJsZWxpbWl0c0dGPS8lJ2FjY2VudEdGPS8lJ2xzcGFjZUdRLDAuMjc3Nzc3OGVtRicvJSdyc3BhY2VHRkwtSSNtbkdGJDYkUSU2MC4wRidGOS8lK2ZvcmVncm91bmRHUShbMCwwLDBdRicvJStiYWNrZ3JvdW5kR1EuWzI1NSwyNTUsMjU1XUYnLyUpcmVhZG9ubHlHRj1GOQ==">JCIkKychIiI=</Equation></Text-field>
</Output>
<Output>
<Text-field style="2D Output" layout="Maple Output"><Equation executable="false" style="2D Output" display="LUklbXJvd0c2Iy9JK21vZHVsZW5hbWVHNiJJLFR5cGVzZXR0aW5nR0koX3N5c2xpYkdGJzYpLUkjbWlHRiQ2JVEid0YnLyUnaXRhbGljR1EldHJ1ZUYnLyUsbWF0aHZhcmlhbnRHUSdpdGFsaWNGJy1JI21vR0YkNi1RIzo9RicvRjNRJ25vcm1hbEYnLyUmZmVuY2VHUSZmYWxzZUYnLyUqc2VwYXJhdG9yR0Y9LyUpc3RyZXRjaHlHRj0vJSpzeW1tZXRyaWNHRj0vJShsYXJnZW9wR0Y9LyUubW92YWJsZWxpbWl0c0dGPS8lJ2FjY2VudEdGPS8lJ2xzcGFjZUdRLDAuMjc3Nzc3OGVtRicvJSdyc3BhY2VHRkwtRiM2KS1JJm1mcmFjR0YkNigtSSNtbkdGJDYkUSIxRidGOS1GVTYkUSY4NzUwMEYnRjkvJS5saW5ldGhpY2tuZXNzR0ZXLyUrZGVub21hbGlnbkdRJ2NlbnRlckYnLyUpbnVtYWxpZ25HRmluLyUpYmV2ZWxsZWRHRj0tRjY2LVExJkludmlzaWJsZVRpbWVzO0YnRjlGO0Y+RkBGQkZERkZGSC9GS1EmMC4wZW1GJy9GTkZiby1GIzYkLUYsNiVRJyYjOTYwO0YnL0YwRj1GOUY5LyUrZm9yZWdyb3VuZEdRKFswLDAsMF1GJy8lK2JhY2tncm91bmRHUS5bMjU1LDI1NSwyNTVdRicvJSlyZWFkb25seUdGPUY5RmpvRl1wRmBwRjk=">LCRJI1BpRyUqcHJvdGVjdGVkRyMiIiIiJit2KQ==</Equation></Text-field>
</Output>
<Output>
<Text-field style="2D Output" layout="Maple Output"><Equation executable="false" style="2D Output" display="LUklbXJvd0c2Iy9JK21vZHVsZW5hbWVHNiJJLFR5cGVzZXR0aW5nR0koX3N5c2xpYkdGJzYpLUkjbWlHRiQ2JVEiSEYnLyUnaXRhbGljR1EldHJ1ZUYnLyUsbWF0aHZhcmlhbnRHUSdpdGFsaWNGJy1JI21vR0YkNi1RIzo9RicvRjNRJ25vcm1hbEYnLyUmZmVuY2VHUSZmYWxzZUYnLyUqc2VwYXJhdG9yR0Y9LyUpc3RyZXRjaHlHRj0vJSpzeW1tZXRyaWNHRj0vJShsYXJnZW9wR0Y9LyUubW92YWJsZWxpbWl0c0dGPS8lJ2FjY2VudEdGPS8lJ2xzcGFjZUdRLDAuMjc3Nzc3OGVtRicvJSdyc3BhY2VHRkwtSSNtbkdGJDYkUSwxMC4wMDAwMDAwMEYnRjkvJStmb3JlZ3JvdW5kR1EoWzAsMCwwXUYnLyUrYmFja2dyb3VuZEdRLlsyNTUsMjU1LDI1NV1GJy8lKXJlYWRvbmx5R0Y9Rjk=">JCIrKysrKzUhIik=</Equation></Text-field>
</Output>
</Group>
<Group labelreference="L164">
<Input>
<Text-field prompt="&gt; " style="Maple Input" layout="Normal">A:=2*kONne*eta0*cos(alpha)/B*((RootOf(tan(z)+z/(H/2), z, -n*Pi .. -(n-1)*Pi))^2*(1-2*cos(RootOf(tan(z)+z/(H/2), z, -n*Pi .. -(n-1)*Pi))*exp(H/2))/((RootOf(tan(z)+z/(H/2), z, -n*Pi .. -(n-1)*Pi))^2+H^2/4+H/2));</Text-field>
</Input>
<Output>
<Text-field style="2D Output" layout="Maple Output"><Equation executable="false" style="2D Output" display="LUklbXJvd0c2Iy9JK21vZHVsZW5hbWVHNiJJLFR5cGVzZXR0aW5nR0koX3N5c2xpYkdGJzYpLUkjbWlHRiQ2JVEiQUYnLyUnaXRhbGljR1EldHJ1ZUYnLyUsbWF0aHZhcmlhbnRHUSdpdGFsaWNGJy1JI21vR0YkNi1RIzo9RicvRjNRJ25vcm1hbEYnLyUmZmVuY2VHUSZmYWxzZUYnLyUqc2VwYXJhdG9yR0Y9LyUpc3RyZXRjaHlHRj0vJSpzeW1tZXRyaWNHRj0vJShsYXJnZW9wR0Y9LyUubW92YWJsZWxpbWl0c0dGPS8lJ2FjY2VudEdGPS8lJ2xzcGFjZUdRLDAuMjc3Nzc3OGVtRicvJSdyc3BhY2VHRkwtSSZtZnJhY0dGJDYoLUYjNi0tSSNtbkdGJDYkUS8wLjAwNzk5MzYwNzY3MEYnRjktRjY2LVExJkludmlzaWJsZVRpbWVzO0YnRjlGO0Y+RkBGQkZERkZGSC9GS1EmMC4wZW1GJy9GTkZmbi1GLDYlUSZrT05uZUYnRi9GMkZYLUklbXN1cEdGJDYlLUYjNiktRiw2JVEnUm9vdE9mRidGL0YyLUY2Ni1RMCZBcHBseUZ1bmN0aW9uO0YnRjlGO0Y+RkBGQkZERkZGSEZlbkZnbi1JKG1mZW5jZWRHRiQ2JC1GIzYpLUYjNiYtRiM2KS1GLDYlUSR0YW5GJy9GMEY9RjlGY28tRmdvNiQtRiM2Jy1GLDYlUSNfWkYnRi9GMi8lK2ZvcmVncm91bmRHUShbMCwwLDBdRicvJStiYWNrZ3JvdW5kR1EuWzI1NSwyNTUsMjU1XUYnLyUpcmVhZG9ubHlHRj1GOUY5RmpwRl1xRmBxRjktRjY2LVEiK0YnRjlGO0Y+RkBGQkZERkZGSC9GS1EsMC4yMjIyMjIyZW1GJy9GTkZmcS1GIzYmLUZVNiRRLTAuMjAwMDAwMDAwMEYnRjlGWEZncEY5RjktRjY2LVEiLEYnRjlGOy9GP0YxRkBGQkZERkZGSEZlbi9GTlEsMC4zMzMzMzMzZW1GJy1GIzYpLUYjNigtRjY2LVEqJnVtaW51czA7RidGOUY7Rj5GQEZCRkRGRkZIRmVxRmdxLUYjNiYtRiw2JVEibkYnRi9GMkZYLUYsNiVRJyYjOTYwO0YnRmJwRjlGOUZqcEZdcUZgcUY5LUY2Ni1RIy4uRidGOUY7Rj5GQEZCRkRGRkZIRmVxRmduLUYjNihGZ3ItRiM2Ji1GZ282JC1GIzYmRlxzLUY2Ni1RKCZtaW51cztGJ0Y5RjtGPkZARkJGREZGRkhGZXFGZ3EtRlU2JFEiMUYnRjlGOUY5RlhGX3NGOUZqcEZdcUZgcUY5RmpwRl1xRmBxRjlGanBGXXFGYHFGOUY5RmpwRl1xRmBxRjktRlU2JFEiMkYnRjkvJTFzdXBlcnNjcmlwdHNoaWZ0R1EiMEYnRlgtRmdvNiQtRiM2JkZgdEZddC1GIzYmLUZVNiRRLDI5Ni44MjYzMTgyRidGOUZYLUYjNiktRiw2JVEkY29zRidGYnBGOUZjby1GZ282JC1GIzYnRl5vRmpwRl1xRmBxRjlGOUZqcEZdcUZgcUY5RjlGOUY5RmpwRl1xRmBxRjktRiM2Jy1GIzYmLUYjNiRGW29GOUZicS1GVTYkUSwzMC4wMDAwMDAwMEYnRjlGOUZqcEZdcUZgcUY5LyUubGluZXRoaWNrbmVzc0dGYnQvJStkZW5vbWFsaWduR1EnY2VudGVyRicvJSludW1hbGlnbkdGaHYvJSliZXZlbGxlZEdGPUZqcEZdcUZgcUY5">LCQqKkkma09ObmVHNiIiIiItSSdSb290T2ZHNiQlKnByb3RlY3RlZEdJKF9zeXNsaWJHRiU2JCwmLUkkdGFuR0YpNiNJI19aR0YpRiZGMSQiKysrKys/ISM1OywkKiZJIm5HRiVGJkkjUGlHRipGJiEiIiwkKiYsJkY4RiZGOkYmRiZGOUYmRjoiIiMsJkYmRiYtSSRjb3NHRik2I0YnJCErIz1qI29IISIoRiYsJiokRidGPkYmJCIrKysrK0khIilGJkY6JCIrcXdnJCp6ISM3</Equation></Text-field>
</Output>
</Group>
<Group labelreference="L166" drawlabel="true">
<Input>
<Text-field prompt="&gt; " style="Maple Input" layout="Normal">C:=((RootOf(tan(z)+z/(H/2), z, -n*Pi .. -(n-1)*Pi))^2+H^2/4)*kONne*eta0*cos(alpha)/B^2;</Text-field>
</Input>
<Output>
<Text-field style="2D Output" layout="Maple Output"><Equation executable="false" style="2D Output" display="LUklbXJvd0c2Iy9JK21vZHVsZW5hbWVHNiJJLFR5cGVzZXR0aW5nR0koX3N5c2xpYkdGJzYpLUkjbWlHRiQ2JVEiQ0YnLyUnaXRhbGljR1EldHJ1ZUYnLyUsbWF0aHZhcmlhbnRHUSdpdGFsaWNGJy1JI21vR0YkNi1RIzo9RicvRjNRJ25vcm1hbEYnLyUmZmVuY2VHUSZmYWxzZUYnLyUqc2VwYXJhdG9yR0Y9LyUpc3RyZXRjaHlHRj0vJSpzeW1tZXRyaWNHRj0vJShsYXJnZW9wR0Y9LyUubW92YWJsZWxpbWl0c0dGPS8lJ2FjY2VudEdGPS8lJ2xzcGFjZUdRLDAuMjc3Nzc3OGVtRicvJSdyc3BhY2VHRkwtRiM2KC1GIzYmLUkjbW5HRiQ2JFEsMi42NjQ1MzU4OTBGJ0Y5LUY2Ni1RMSZJbnZpc2libGVUaW1lcztGJ0Y5RjtGPkZARkJGREZGRkgvRktRJjAuMGVtRicvRk5GZW4tSSVtc3VwR0YkNiUtRlQ2JFEjMTBGJ0Y5LUZUNiRRIy03RidGOS8lMXN1cGVyc2NyaXB0c2hpZnRHUSIwRidGOUZXLUkobWZlbmNlZEdGJDYkLUYjNiYtRiM2JC1GaG42JS1GIzYpLUYsNiVRJ1Jvb3RPZkYnRi9GMi1GNjYtUTAmQXBwbHlGdW5jdGlvbjtGJ0Y5RjtGPkZARkJGREZGRkhGWkZmbi1GZG82JC1GIzYpLUYjNiYtRiM2KS1GLDYlUSR0YW5GJy9GMEY9RjlGYXAtRmRvNiQtRiM2Jy1GLDYlUSNfWkYnRi9GMi8lK2ZvcmVncm91bmRHUShbMCwwLDBdRicvJStiYWNrZ3JvdW5kR1EuWzI1NSwyNTUsMjU1XUYnLyUpcmVhZG9ubHlHRj1GOUY5RmdxRmpxRl1yRjktRjY2LVEiK0YnRjlGO0Y+RkBGQkZERkZGSC9GS1EsMC4yMjIyMjIyZW1GJy9GTkZjci1GIzYmLUZUNiRRLTAuMjAwMDAwMDAwMEYnRjlGV0ZkcUY5RjktRjY2LVEiLEYnRjlGOy9GP0YxRkBGQkZERkZGSEZaL0ZOUSwwLjMzMzMzMzNlbUYnLUYjNiktRiM2KC1GNjYtUSomdW1pbnVzMDtGJ0Y5RjtGPkZARkJGREZGRkhGYnJGZHItRiM2Ji1GLDYlUSJuRidGL0YyRlctRiw2JVEnJiM5NjA7RidGX3FGOUY5RmdxRmpxRl1yRjktRjY2LVEjLi5GJ0Y5RjtGPkZARkJGREZGRkhGYnJGZm4tRiM2KEZkcy1GIzYmLUZkbzYkLUYjNiZGaXMtRjY2LVEoJm1pbnVzO0YnRjlGO0Y+RkBGQkZERkZGSEZickZkci1GVDYkUSIxRidGOUY5RjlGV0ZcdEY5RmdxRmpxRl1yRjlGZ3FGanFGXXJGOUZncUZqcUZdckY5RjlGZ3FGanFGXXJGOS1GVDYkUSIyRidGOUZgb0Y5Rl9yLUZUNiRRLDI1LjAwMDAwMDAwRidGOUY5RjlGVy1GLDYlUSZrT05uZUYnRi9GMkY5RmdxRmpxRl1yRjk=">LCQqJiwmKiQtSSdSb290T2ZHNiQlKnByb3RlY3RlZEdJKF9zeXNsaWJHNiI2JCwmLUkkdGFuR0YoNiNJI19aR0YoIiIiRjEkIisrKysrPyEjNTssJComSSJuR0YrRjJJI1BpR0YpRjIhIiIsJComLCZGOUYyRjtGMkYyRjpGMkY7IiIjRjIkIisrKysrRCEiKUYyRjJJJmtPTm5lR0YrRjIkIishKmVga0UhIzs=</Equation></Text-field>
</Output>
</Group>
<Group labelreference="L165" drawlabel="true">
<Input>
<Text-field prompt="&gt; " style="Maple Input" layout="Normal"></Text-field>
</Input>
</Group>
<Group labelreference="L2">
<Input>
<Text-field prompt="&gt; " style="Maple Input" alignment="left" firstindent="0" spacebelow="0" leftmargin="0" linespacing="0.0" initial="0" linebreak="space" rightmargin="0" bulletsuffix="" spaceabove="0" bullet="none" pagebreak-before="false"></Text-field>
</Input>
<Input>
<Text-field prompt="&gt; " style="Maple Input" alignment="left" firstindent="0" spacebelow="0" leftmargin="0" linespacing="0.0" initial="0" linebreak="space" rightmargin="0" bulletsuffix="" spaceabove="0" bullet="none" pagebreak-before="false"></Text-field>
</Input>
</Group>
<Group labelreference="L162" drawlabel="true">
<Input>
<Text-field superscript="false" placeholder="false" executable="false" selection-placeholder="false" italic="false" size="12" bold="false" subscript="false" family="Times New Roman" opaque="false" underline="false" background="[255,255,255]" readonly="false" foreground="[0,0,0]" alignment="centred" firstindent="0" spacebelow="0" leftmargin="0" linespacing="0.0" initial="0" linebreak="space" rightmargin="0" bulletsuffix="" spaceabove="0" bullet="none" pagebreak-before="false"><Spreadsheet height="200" width="420" alignment="centred" background="[255,255,255]" columns="52" evaluation-type="symbolic" show-headers="true" name="Spreadsheet(1)" calculation-precision="10" display-precision="4" rows="100" scroll-x="6" scroll-y="0"><Cell row="0" column="0" input="'kONne'" stale="false" alignment="centred" background="[255,255,255]" calculation-precision="10" display-precision="4" evaluation-type="symbolic">
<Text-field style="2D Output" layout="Maple Output"><Equation executable="false" style="2D Output" input-equation="kONne">NiNJJmtPTm5lRzYi</Equation></Text-field></Cell><Cell row="3" column="0" input="~A3+0.2" stale="false" alignment="centred" background="[255,255,255]" calculation-precision="10" display-precision="4" evaluation-type="symbolic">
<Text-field style="2D Output" layout="Maple Output"><Equation executable="false" style="2D Output" input-equation="1.4">NiMkIiM5ISIi</Equation></Text-field></Cell><Cell row="4" column="0" input="~A4+0.2" stale="false" alignment="centred" background="[255,255,255]" calculation-precision="10" display-precision="4" evaluation-type="symbolic">
<Text-field style="2D Output" layout="Maple Output"><Equation executable="false" style="2D Output" input-equation="1.6">NiMkIiM7ISIi</Equation></Text-field></Cell><Row row="1" height="42"></Row><Cell row="1" column="1" input="2*(~A2)*eta0*cos(alpha)/B*((RootOf(tan(z)+z/(H/2), z, -n*Pi .. -(n-1)*Pi))^2*(1-2*cos(RootOf(tan(z)+z/(H/2), z, -n*Pi .. -(n-1)*Pi))*exp(H/2))/((RootOf(tan(z)+z/(H/2), z, -n*Pi .. -(n-1)*Pi))^2+H^2/4+H/2))" stale="false" alignment="centred" background="[255,255,255]" calculation-precision="10" display-precision="4" evaluation-type="symbolic">
<Text-field style="2D Output" layout="Maple Output"><Equation executable="false" style="2D Output" input-equation="0.7993607670e-2*RootOf(tan(_Z)+.2000000000*_Z, -n*Pi .. -(n-1)*Pi)^2*(1-296.8263182*cos(RootOf(tan(_Z)+.2000000000*_Z, -n*Pi .. -(n-1)*Pi)))/(RootOf(tan(_Z)+.2000000000*_Z, -n*Pi .. -(n-1)*Pi)^2+30.00000000)">NiMsJCoqJCIrcXdnJCp6ISM3IiIiKS1JJ1Jvb3RPZkc2JCUqcHJvdGVjdGVkR0koX3N5c2xpYkc2IjYkLCYtSSR0YW5HNiQlKnByb3RlY3RlZEdJKF9zeXNsaWJHNiI2I0kjX1pHNiQlKnByb3RlY3RlZEdJKF9zeXNsaWJHNiIiIiIqJiQiKysrKys/ISM1IiIiSSNfWkc2JCUqcHJvdGVjdGVkR0koX3N5c2xpYkc2IiIiIiIiIjssJComSSJuRzYiIiIiSSNQaUclKnByb3RlY3RlZEciIiIhIiIsJComLCZJIm5HNiIiIiIiIiIhIiIiIiJJI1BpRyUqcHJvdGVjdGVkRyIiIiEiIiIiIyIiIiwmIiIiIiIiKiYkIisjPWojb0ghIigiIiItSSRjb3NHNiQlKnByb3RlY3RlZEdJKF9zeXNsaWJHNiI2Iy1JJ1Jvb3RPZkc2JCUqcHJvdGVjdGVkR0koX3N5c2xpYkc2IjYkLCYtSSR0YW5HNiQlKnByb3RlY3RlZEdJKF9zeXNsaWJHNiI2I0kjX1pHNiQlKnByb3RlY3RlZEdJKF9zeXNsaWJHNiIiIiIqJiQiKysrKys/ISM1IiIiSSNfWkc2JCUqcHJvdGVjdGVkR0koX3N5c2xpYkc2IiIiIiIiIjssJComSSJuRzYiIiIiSSNQaUclKnByb3RlY3RlZEciIiIhIiIsJComLCZJIm5HNiIiIiIiIiIhIiIiIiJJI1BpRyUqcHJvdGVjdGVkRyIiIiEiIiIiIiEiIiIiIiwmKiQpLUknUm9vdE9mRzYkJSpwcm90ZWN0ZWRHSShfc3lzbGliRzYiNiQsJi1JJHRhbkc2JCUqcHJvdGVjdGVkR0koX3N5c2xpYkc2IjYjSSNfWkc2JCUqcHJvdGVjdGVkR0koX3N5c2xpYkc2IiIiIiomJCIrKysrKz8hIzUiIiJJI19aRzYkJSpwcm90ZWN0ZWRHSShfc3lzbGliRzYiIiIiIiIiOywkKiZJIm5HNiIiIiJJI1BpRyUqcHJvdGVjdGVkRyIiIiEiIiwkKiYsJkkibkc2IiIiIiIiIiEiIiIiIkkjUGlHJSpwcm90ZWN0ZWRHIiIiISIiIiIjIiIiIiIiJCIrKysrK0khIikiIiIhIiIiIiI=</Equation></Text-field></Cell><Column column="1" width="94"></Column><Cell row="1" column="2" input="((RootOf(tan(z)+z/(H/2), z, -n*Pi .. -(n-1)*Pi))^2+H^2/4)*(~A2)*eta0*cos(alpha)/B^2" stale="false" alignment="centred" background="[255,255,255]" calculation-precision="10" display-precision="4" evaluation-type="symbolic">
<Text-field style="2D Output" layout="Maple Output"><Equation executable="false" style="2D Output" input-equation="0.2664535890e-6*RootOf(tan(_Z)+.2000000000*_Z, -n*Pi .. -(n-1)*Pi)^2+0.6661339725e-5">NiMsJiomJCIrISplYGtFISM7IiIiKS1JJ1Jvb3RPZkc2JCUqcHJvdGVjdGVkR0koX3N5c2xpYkc2IjYkLCYtSSR0YW5HNiQlKnByb3RlY3RlZEdJKF9zeXNsaWJHNiI2I0kjX1pHNiQlKnByb3RlY3RlZEdJKF9zeXNsaWJHNiIiIiIqJiQiKysrKys/ISM1IiIiSSNfWkc2JCUqcHJvdGVjdGVkR0koX3N5c2xpYkc2IiIiIiIiIjssJComSSJuRzYiIiIiSSNQaUclKnByb3RlY3RlZEciIiIhIiIsJComLCZJIm5HNiIiIiIiIiIhIiIiIiJJI1BpRyUqcHJvdGVjdGVkRyIiIiEiIiIiIyIiIiIiIiQiK0QoUjhtJyEjOiIiIg==</Equation></Text-field></Cell><Cell row="2" column="3" input="evalf(RootOf(diff(sum(-(~B3)/((~C3)^2+w^2)*(w*sin(w*t)+(~C3)*cos(w*t))-(~B3)/(~C3), n=1..m)/B/cos(alpha),t),t,0..P/2)/P)" stale="false" alignment="centred" background="[255,255,255]" calculation-precision="10" display-precision="4" evaluation-type="symbolic">
<Text-field style="2D Output" layout="Maple Output"><Equation executable="false" style="2D Output" input-equation=".1730051093">NiMkIiskNF4rdCIhIzU=</Equation></Text-field></Cell><Cell row="1" column="3" input="evalf(RootOf(diff(sum(-(~B2)/((~C2)^2+w^2)*(w*sin(w*t)+(~C2)*cos(w*t))-(~B2)/(~C2), n=1..m)/B/cos(alpha),t),t,0..P/2)/P)" stale="false" alignment="centred" background="[255,255,255]" calculation-precision="10" display-precision="4" evaluation-type="symbolic">
<Text-field style="2D Output" layout="Maple Output"><Equation executable="false" style="2D Output" input-equation=".1696472995">NiMkIismKkhaJ3AiISM1</Equation></Text-field></Cell><Cell row="2" column="1" input="2*(~A3)*eta0*cos(alpha)/B*((RootOf(tan(z)+z/(H/2), z, -n*Pi .. -(n-1)*Pi))^2*(1-2*cos(RootOf(tan(z)+z/(H/2), z, -n*Pi .. -(n-1)*Pi))*exp(H/2))/((RootOf(tan(z)+z/(H/2), z, -n*Pi .. -(n-1)*Pi))^2+H^2/4+H/2))" stale="false" alignment="centred" background="[255,255,255]" calculation-precision="10" display-precision="4" evaluation-type="symbolic">
<Text-field style="2D Output" layout="Maple Output"><Equation executable="false" style="2D Output" input-equation="0.9592329204e-2*RootOf(tan(_Z)+.2000000000*_Z, -n*Pi .. -(n-1)*Pi)^2*(1-296.8263182*cos(RootOf(tan(_Z)+.2000000000*_Z, -n*Pi .. -(n-1)*Pi)))/(RootOf(tan(_Z)+.2000000000*_Z, -n*Pi .. -(n-1)*Pi)^2+30.00000000)">NiMsJCoqJCIrLyNIQmYqISM3IiIiKS1JJ1Jvb3RPZkc2JCUqcHJvdGVjdGVkR0koX3N5c2xpYkc2IjYkLCYtSSR0YW5HNiQlKnByb3RlY3RlZEdJKF9zeXNsaWJHNiI2I0kjX1pHNiQlKnByb3RlY3RlZEdJKF9zeXNsaWJHNiIiIiIqJiQiKysrKys/ISM1IiIiSSNfWkc2JCUqcHJvdGVjdGVkR0koX3N5c2xpYkc2IiIiIiIiIjssJComSSJuRzYiIiIiSSNQaUclKnByb3RlY3RlZEciIiIhIiIsJComLCZJIm5HNiIiIiIiIiIhIiIiIiJJI1BpRyUqcHJvdGVjdGVkRyIiIiEiIiIiIyIiIiwmIiIiIiIiKiYkIisjPWojb0ghIigiIiItSSRjb3NHNiQlKnByb3RlY3RlZEdJKF9zeXNsaWJHNiI2Iy1JJ1Jvb3RPZkc2JCUqcHJvdGVjdGVkR0koX3N5c2xpYkc2IjYkLCYtSSR0YW5HNiQlKnByb3RlY3RlZEdJKF9zeXNsaWJHNiI2I0kjX1pHNiQlKnByb3RlY3RlZEdJKF9zeXNsaWJHNiIiIiIqJiQiKysrKys/ISM1IiIiSSNfWkc2JCUqcHJvdGVjdGVkR0koX3N5c2xpYkc2IiIiIiIiIjssJComSSJuRzYiIiIiSSNQaUclKnByb3RlY3RlZEciIiIhIiIsJComLCZJIm5HNiIiIiIiIiIhIiIiIiJJI1BpRyUqcHJvdGVjdGVkRyIiIiEiIiIiIiEiIiIiIiwmKiQpLUknUm9vdE9mRzYkJSpwcm90ZWN0ZWRHSShfc3lzbGliRzYiNiQsJi1JJHRhbkc2JCUqcHJvdGVjdGVkR0koX3N5c2xpYkc2IjYjSSNfWkc2JCUqcHJvdGVjdGVkR0koX3N5c2xpYkc2IiIiIiomJCIrKysrKz8hIzUiIiJJI19aRzYkJSpwcm90ZWN0ZWRHSShfc3lzbGliRzYiIiIiIiIiOywkKiZJIm5HNiIiIiJJI1BpRyUqcHJvdGVjdGVkRyIiIiEiIiwkKiYsJkkibkc2IiIiIiIiIiEiIiIiIkkjUGlHJSpwcm90ZWN0ZWRHIiIiISIiIiIjIiIiIiIiJCIrKysrK0khIikiIiIhIiIiIiI=</Equation></Text-field></Cell><Cell row="3" column="1" input="2*(~A4)*eta0*cos(alpha)/B*((RootOf(tan(z)+z/(H/2), z, -n*Pi .. -(n-1)*Pi))^2*(1-2*cos(RootOf(tan(z)+z/(H/2), z, -n*Pi .. -(n-1)*Pi))*exp(H/2))/((RootOf(tan(z)+z/(H/2), z, -n*Pi .. -(n-1)*Pi))^2+H^2/4+H/2))" stale="false" alignment="centred" background="[255,255,255]" calculation-precision="10" display-precision="4" evaluation-type="symbolic">
<Text-field style="2D Output" layout="Maple Output"><Equation executable="false" style="2D Output" input-equation="0.1119105074e-1*RootOf(tan(_Z)+.2000000000*_Z, -n*Pi .. -(n-1)*Pi)^2*(1-296.8263182*cos(RootOf(tan(_Z)+.2000000000*_Z, -n*Pi .. -(n-1)*Pi)))/(RootOf(tan(_Z)+.2000000000*_Z, -n*Pi .. -(n-1)*Pi)^2+30.00000000)">NiMsJCoqJCIrdV01PjYhIzYiIiIpLUknUm9vdE9mRzYkJSpwcm90ZWN0ZWRHSShfc3lzbGliRzYiNiQsJi1JJHRhbkc2JCUqcHJvdGVjdGVkR0koX3N5c2xpYkc2IjYjSSNfWkc2JCUqcHJvdGVjdGVkR0koX3N5c2xpYkc2IiIiIiomJCIrKysrKz8hIzUiIiJJI19aRzYkJSpwcm90ZWN0ZWRHSShfc3lzbGliRzYiIiIiIiIiOywkKiZJIm5HNiIiIiJJI1BpRyUqcHJvdGVjdGVkRyIiIiEiIiwkKiYsJkkibkc2IiIiIiIiIiEiIiIiIkkjUGlHJSpwcm90ZWN0ZWRHIiIiISIiIiIjIiIiLCYiIiIiIiIqJiQiKyM9aiNvSCEiKCIiIi1JJGNvc0c2JCUqcHJvdGVjdGVkR0koX3N5c2xpYkc2IjYjLUknUm9vdE9mRzYkJSpwcm90ZWN0ZWRHSShfc3lzbGliRzYiNiQsJi1JJHRhbkc2JCUqcHJvdGVjdGVkR0koX3N5c2xpYkc2IjYjSSNfWkc2JCUqcHJvdGVjdGVkR0koX3N5c2xpYkc2IiIiIiomJCIrKysrKz8hIzUiIiJJI19aRzYkJSpwcm90ZWN0ZWRHSShfc3lzbGliRzYiIiIiIiIiOywkKiZJIm5HNiIiIiJJI1BpRyUqcHJvdGVjdGVkRyIiIiEiIiwkKiYsJkkibkc2IiIiIiIiIiEiIiIiIkkjUGlHJSpwcm90ZWN0ZWRHIiIiISIiIiIiISIiIiIiLCYqJCktSSdSb290T2ZHNiQlKnByb3RlY3RlZEdJKF9zeXNsaWJHNiI2JCwmLUkkdGFuRzYkJSpwcm90ZWN0ZWRHSShfc3lzbGliRzYiNiNJI19aRzYkJSpwcm90ZWN0ZWRHSShfc3lzbGliRzYiIiIiKiYkIisrKysrPyEjNSIiIkkjX1pHNiQlKnByb3RlY3RlZEdJKF9zeXNsaWJHNiIiIiIiIiI7LCQqJkkibkc2IiIiIkkjUGlHJSpwcm90ZWN0ZWRHIiIiISIiLCQqJiwmSSJuRzYiIiIiIiIiISIiIiIiSSNQaUclKnByb3RlY3RlZEciIiIhIiIiIiMiIiIiIiIkIisrKysrSSEiKSIiIiEiIiIiIg==</Equation></Text-field></Cell><Cell row="4" column="1" input="2*(~A5)*eta0*cos(alpha)/B*((RootOf(tan(z)+z/(H/2), z, -n*Pi .. -(n-1)*Pi))^2*(1-2*cos(RootOf(tan(z)+z/(H/2), z, -n*Pi .. -(n-1)*Pi))*exp(H/2))/((RootOf(tan(z)+z/(H/2), z, -n*Pi .. -(n-1)*Pi))^2+H^2/4+H/2))" stale="false" alignment="centred" background="[255,255,255]" calculation-precision="10" display-precision="4" evaluation-type="symbolic">
<Text-field style="2D Output" layout="Maple Output"><Equation executable="false" style="2D Output" input-equation="0.1278977227e-1*RootOf(tan(_Z)+.2000000000*_Z, -n*Pi .. -(n-1)*Pi)^2*(1-296.8263182*cos(RootOf(tan(_Z)+.2000000000*_Z, -n*Pi .. -(n-1)*Pi)))/(RootOf(tan(_Z)+.2000000000*_Z, -n*Pi .. -(n-1)*Pi)^2+30.00000000)">NiMsJCoqJCIrRnMoKnk3ISM2IiIiKS1JJ1Jvb3RPZkc2JCUqcHJvdGVjdGVkR0koX3N5c2xpYkc2IjYkLCYtSSR0YW5HNiQlKnByb3RlY3RlZEdJKF9zeXNsaWJHNiI2I0kjX1pHNiQlKnByb3RlY3RlZEdJKF9zeXNsaWJHNiIiIiIqJiQiKysrKys/ISM1IiIiSSNfWkc2JCUqcHJvdGVjdGVkR0koX3N5c2xpYkc2IiIiIiIiIjssJComSSJuRzYiIiIiSSNQaUclKnByb3RlY3RlZEciIiIhIiIsJComLCZJIm5HNiIiIiIiIiIhIiIiIiJJI1BpRyUqcHJvdGVjdGVkRyIiIiEiIiIiIyIiIiwmIiIiIiIiKiYkIisjPWojb0ghIigiIiItSSRjb3NHNiQlKnByb3RlY3RlZEdJKF9zeXNsaWJHNiI2Iy1JJ1Jvb3RPZkc2JCUqcHJvdGVjdGVkR0koX3N5c2xpYkc2IjYkLCYtSSR0YW5HNiQlKnByb3RlY3RlZEdJKF9zeXNsaWJHNiI2I0kjX1pHNiQlKnByb3RlY3RlZEdJKF9zeXNsaWJHNiIiIiIqJiQiKysrKys/ISM1IiIiSSNfWkc2JCUqcHJvdGVjdGVkR0koX3N5c2xpYkc2IiIiIiIiIjssJComSSJuRzYiIiIiSSNQaUclKnByb3RlY3RlZEciIiIhIiIsJComLCZJIm5HNiIiIiIiIiIhIiIiIiJJI1BpRyUqcHJvdGVjdGVkRyIiIiEiIiIiIiEiIiIiIiwmKiQpLUknUm9vdE9mRzYkJSpwcm90ZWN0ZWRHSShfc3lzbGliRzYiNiQsJi1JJHRhbkc2JCUqcHJvdGVjdGVkR0koX3N5c2xpYkc2IjYjSSNfWkc2JCUqcHJvdGVjdGVkR0koX3N5c2xpYkc2IiIiIiomJCIrKysrKz8hIzUiIiJJI19aRzYkJSpwcm90ZWN0ZWRHSShfc3lzbGliRzYiIiIiIiIiOywkKiZJIm5HNiIiIiJJI1BpRyUqcHJvdGVjdGVkRyIiIiEiIiwkKiYsJkkibkc2IiIiIiIiIiEiIiIiIkkjUGlHJSpwcm90ZWN0ZWRHIiIiISIiIiIjIiIiIiIiJCIrKysrK0khIikiIiIhIiIiIiI=</Equation></Text-field></Cell><Cell row="2" column="2" input="((RootOf(tan(z)+z/(H/2), z, -n*Pi .. -(n-1)*Pi))^2+H^2/4)*(~A3)*eta0*cos(alpha)/B^2" stale="false" alignment="centred" background="[255,255,255]" calculation-precision="10" display-precision="4" evaluation-type="symbolic">
<Text-field style="2D Output" layout="Maple Output"><Equation executable="false" style="2D Output" input-equation="0.3197443068e-6*RootOf(tan(_Z)+.2000000000*_Z, -n*Pi .. -(n-1)*Pi)^2+0.7993607670e-5">NiMsJiomJCIrb0lXKD4kISM7IiIiKS1JJ1Jvb3RPZkc2JCUqcHJvdGVjdGVkR0koX3N5c2xpYkc2IjYkLCYtSSR0YW5HNiQlKnByb3RlY3RlZEdJKF9zeXNsaWJHNiI2I0kjX1pHNiQlKnByb3RlY3RlZEdJKF9zeXNsaWJHNiIiIiIqJiQiKysrKys/ISM1IiIiSSNfWkc2JCUqcHJvdGVjdGVkR0koX3N5c2xpYkc2IiIiIiIiIjssJComSSJuRzYiIiIiSSNQaUclKnByb3RlY3RlZEciIiIhIiIsJComLCZJIm5HNiIiIiIiIiIhIiIiIiJJI1BpRyUqcHJvdGVjdGVkRyIiIiEiIiIiIyIiIiIiIiQiK3F3ZyQqeiEjOiIiIg==</Equation></Text-field></Cell><Cell row="3" column="2" input="((RootOf(tan(z)+z/(H/2), z, -n*Pi .. -(n-1)*Pi))^2+H^2/4)*(~A4)*eta0*cos(alpha)/B^2" stale="false" alignment="centred" background="[255,255,255]" calculation-precision="10" display-precision="4" evaluation-type="symbolic">
<Text-field style="2D Output" layout="Maple Output"><Equation executable="false" style="2D Output" input-equation="0.3730350246e-6*RootOf(tan(_Z)+.2000000000*_Z, -n*Pi .. -(n-1)*Pi)^2+0.9325875615e-5">NiMsJiomJCIrWS1OSVAhIzsiIiIpLUknUm9vdE9mRzYkJSpwcm90ZWN0ZWRHSShfc3lzbGliRzYiNiQsJi1JJHRhbkc2JCUqcHJvdGVjdGVkR0koX3N5c2xpYkc2IjYjSSNfWkc2JCUqcHJvdGVjdGVkR0koX3N5c2xpYkc2IiIiIiomJCIrKysrKz8hIzUiIiJJI19aRzYkJSpwcm90ZWN0ZWRHSShfc3lzbGliRzYiIiIiIiIiOywkKiZJIm5HNiIiIiJJI1BpRyUqcHJvdGVjdGVkRyIiIiEiIiwkKiYsJkkibkc2IiIiIiIiIiEiIiIiIkkjUGlHJSpwcm90ZWN0ZWRHIiIiISIiIiIjIiIiIiIiJCIrOmMoZUsqISM6IiIi</Equation></Text-field></Cell><Cell row="4" column="2" input="((RootOf(tan(z)+z/(H/2), z, -n*Pi .. -(n-1)*Pi))^2+H^2/4)*(~A5)*eta0*cos(alpha)/B^2" stale="false" alignment="centred" background="[255,255,255]" calculation-precision="10" display-precision="4" evaluation-type="symbolic">
<Text-field style="2D Output" layout="Maple Output"><Equation executable="false" style="2D Output" input-equation="0.4263257424e-6*RootOf(tan(_Z)+.2000000000*_Z, -n*Pi .. -(n-1)*Pi)^2+0.1065814356e-4">NiMsJiomJCIrQ3VEalUhIzsiIiIpLUknUm9vdE9mRzYkJSpwcm90ZWN0ZWRHSShfc3lzbGliRzYiNiQsJi1JJHRhbkc2JCUqcHJvdGVjdGVkR0koX3N5c2xpYkc2IjYjSSNfWkc2JCUqcHJvdGVjdGVkR0koX3N5c2xpYkc2IiIiIiomJCIrKysrKz8hIzUiIiJJI19aRzYkJSpwcm90ZWN0ZWRHSShfc3lzbGliRzYiIiIiIiIiOywkKiZJIm5HNiIiIiJJI1BpRyUqcHJvdGVjdGVkRyIiIiEiIiwkKiYsJkkibkc2IiIiIiIiIiEiIiIiIkkjUGlHJSpwcm90ZWN0ZWRHIiIiISIiIiIjIiIiIiIiJCIrY1YiZTEiISM5IiIi</Equation></Text-field></Cell><Cell row="3" column="3" input="evalf(RootOf(diff(sum(-(~B4)/((~C4)^2+w^2)*(w*sin(w*t)+(~C4)*cos(w*t))-(~B4)/(~C4), n=1..m)/B/cos(alpha),t),t,0..P/2)/P)" stale="false" alignment="centred" background="[255,255,255]" calculation-precision="10" display-precision="4" evaluation-type="symbolic">
<Text-field style="2D Output" layout="Maple Output"><Equation executable="false" style="2D Output" input-equation=".1796494860">NiMkIitnW1wneiIhIzU=</Equation></Text-field></Cell><Cell row="4" column="3" input="evalf(RootOf(diff(sum(-(~B5)/((~C5)^2+w^2)*(w*sin(w*t)+(~C5)*cos(w*t))-(~B5)/(~C5), n=1..m)/B/cos(alpha),t),t,0..P/2)/P)" stale="false" alignment="centred" background="[255,255,255]" calculation-precision="10" display-precision="4" evaluation-type="symbolic">
<Text-field style="2D Output" layout="Maple Output"><Equation executable="false" style="2D Output" input-equation=".1897122831">NiMkIitKRzcoKj0hIzU=</Equation></Text-field></Cell><Column column="2" width="69"></Column><Cell row="1" column="0" input="1" stale="false" alignment="centred" background="[255,255,255]" calculation-precision="10" display-precision="4" evaluation-type="symbolic">
<Text-field style="2D Output" layout="Maple Output"><Equation executable="false" style="2D Output" input-equation="1">NiMiIiI=</Equation></Text-field></Cell><Cell row="2" column="0" input="~a2+0.2" stale="false" alignment="centred" background="[255,255,255]" calculation-precision="10" display-precision="4" evaluation-type="symbolic">
<Text-field style="2D Output" layout="Maple Output"><Equation executable="false" style="2D Output" input-equation="1.2">NiMkIiM3ISIi</Equation></Text-field></Cell><Cell row="5" column="0" input="~A5+0.2" stale="false" alignment="centred" background="[255,255,255]" calculation-precision="10" display-precision="4" evaluation-type="symbolic">
<Text-field style="2D Output" layout="Maple Output"><Equation executable="false" style="2D Output" input-equation="1.8">NiMkIiM9ISIi</Equation></Text-field></Cell><Cell row="6" column="0" input="~A6+0.2" stale="false" alignment="centred" background="[255,255,255]" calculation-precision="10" display-precision="4" evaluation-type="symbolic">
<Text-field style="2D Output" layout="Maple Output"><Equation executable="false" style="2D Output" input-equation="2.0">NiMkIiM/ISIi</Equation></Text-field></Cell><Cell row="7" column="0" input="~A7+0.2" stale="false" alignment="centred" background="[255,255,255]" calculation-precision="10" display-precision="4" evaluation-type="symbolic">
<Text-field style="2D Output" layout="Maple Output"><Equation executable="false" style="2D Output" input-equation="2.2">NiMkIiNBISIi</Equation></Text-field></Cell><Cell row="8" column="0" input="~A8+0.2" stale="false" alignment="centred" background="[255,255,255]" calculation-precision="10" display-precision="4" evaluation-type="symbolic">
<Text-field style="2D Output" layout="Maple Output"><Equation executable="false" style="2D Output" input-equation="2.4">NiMkIiNDISIi</Equation></Text-field></Cell><Cell row="9" column="0" input="~A9+0.2" stale="false" alignment="centred" background="[255,255,255]" calculation-precision="10" display-precision="4" evaluation-type="symbolic">
<Text-field style="2D Output" layout="Maple Output"><Equation executable="false" style="2D Output" input-equation="2.6">NiMkIiNFISIi</Equation></Text-field></Cell><Cell row="10" column="0" input="~A10+0.2" stale="false" alignment="centred" background="[255,255,255]" calculation-precision="10" display-precision="4" evaluation-type="symbolic">
<Text-field style="2D Output" layout="Maple Output"><Equation executable="false" style="2D Output" input-equation="2.8">NiMkIiNHISIi</Equation></Text-field></Cell><Cell row="11" column="0" input="~A11+0.2" stale="false" alignment="centred" background="[255,255,255]" calculation-precision="10" display-precision="4" evaluation-type="symbolic">
<Text-field style="2D Output" layout="Maple Output"><Equation executable="false" style="2D Output" input-equation="3.0">NiMkIiNJISIi</Equation></Text-field></Cell><Cell row="12" column="0" input="~A12+0.2" stale="false" alignment="centred" background="[255,255,255]" calculation-precision="10" display-precision="4" evaluation-type="symbolic">
<Text-field style="2D Output" layout="Maple Output"><Equation executable="false" style="2D Output" input-equation="3.2">NiMkIiNLISIi</Equation></Text-field></Cell><Cell row="13" column="0" input="~A13+0.2" stale="false" alignment="centred" background="[255,255,255]" calculation-precision="10" display-precision="4" evaluation-type="symbolic">
<Text-field style="2D Output" layout="Maple Output"><Equation executable="false" style="2D Output" input-equation="3.4">NiMkIiNNISIi</Equation></Text-field></Cell><Cell row="14" column="0" input="~A14+0.2" stale="false" alignment="centred" background="[255,255,255]" calculation-precision="10" display-precision="4" evaluation-type="symbolic">
<Text-field style="2D Output" layout="Maple Output"><Equation executable="false" style="2D Output" input-equation="3.6">NiMkIiNPISIi</Equation></Text-field></Cell><Cell row="15" column="0" input="~A15+0.2" stale="false" alignment="centred" background="[255,255,255]" calculation-precision="10" display-precision="4" evaluation-type="symbolic">
<Text-field style="2D Output" layout="Maple Output"><Equation executable="false" style="2D Output" input-equation="3.8">NiMkIiNRISIi</Equation></Text-field></Cell><Cell row="16" column="0" input="~A16+0.2" stale="false" alignment="centred" background="[255,255,255]" calculation-precision="10" display-precision="4" evaluation-type="symbolic">
<Text-field style="2D Output" layout="Maple Output"><Equation executable="false" style="2D Output" input-equation="4.0">NiMkIiNTISIi</Equation></Text-field></Cell><Cell row="17" column="0" input="~A17+0.2" stale="false" alignment="centred" background="[255,255,255]" calculation-precision="10" display-precision="4" evaluation-type="symbolic">
<Text-field style="2D Output" layout="Maple Output"><Equation executable="false" style="2D Output" input-equation="4.2">NiMkIiNVISIi</Equation></Text-field></Cell><Cell row="18" column="0" input="~A18+0.2" stale="false" alignment="centred" background="[255,255,255]" calculation-precision="10" display-precision="4" evaluation-type="symbolic">
<Text-field style="2D Output" layout="Maple Output"><Equation executable="false" style="2D Output" input-equation="4.4">NiMkIiNXISIi</Equation></Text-field></Cell><Cell row="19" column="0" input="~A19+0.2" stale="false" alignment="centred" background="[255,255,255]" calculation-precision="10" display-precision="4" evaluation-type="symbolic">
<Text-field style="2D Output" layout="Maple Output"><Equation executable="false" style="2D Output" input-equation="4.6">NiMkIiNZISIi</Equation></Text-field></Cell><Cell row="20" column="0" input="~A20+0.2" stale="false" alignment="centred" background="[255,255,255]" calculation-precision="10" display-precision="4" evaluation-type="symbolic">
<Text-field style="2D Output" layout="Maple Output"><Equation executable="false" style="2D Output" input-equation="4.8">NiMkIiNbISIi</Equation></Text-field></Cell><Cell row="21" column="0" input="~A21+0.2" stale="false" alignment="centred" background="[255,255,255]" calculation-precision="10" display-precision="4" evaluation-type="symbolic">
<Text-field style="2D Output" layout="Maple Output"><Equation executable="false" style="2D Output" input-equation="5.0">NiMkIiNdISIi</Equation></Text-field></Cell><Cell row="22" column="0" input="~A22+0.2" stale="false" alignment="centred" background="[255,255,255]" calculation-precision="10" display-precision="4" evaluation-type="symbolic">
<Text-field style="2D Output" layout="Maple Output"><Equation executable="false" style="2D Output" input-equation="5.2">NiMkIiNfISIi</Equation></Text-field></Cell><Cell row="23" column="0" input="~A23+0.2" stale="false" alignment="centred" background="[255,255,255]" calculation-precision="10" display-precision="4" evaluation-type="symbolic">
<Text-field style="2D Output" layout="Maple Output"><Equation executable="false" style="2D Output" input-equation="5.4">NiMkIiNhISIi</Equation></Text-field></Cell><Cell row="24" column="0" input="~A24+0.2" stale="false" alignment="centred" background="[255,255,255]" calculation-precision="10" display-precision="4" evaluation-type="symbolic">
<Text-field style="2D Output" layout="Maple Output"><Equation executable="false" style="2D Output" input-equation="5.6">NiMkIiNjISIi</Equation></Text-field></Cell><Cell row="25" column="0" input="~A25+0.2" stale="false" alignment="centred" background="[255,255,255]" calculation-precision="10" display-precision="4" evaluation-type="symbolic">
<Text-field style="2D Output" layout="Maple Output"><Equation executable="false" style="2D Output" input-equation="5.8">NiMkIiNlISIi</Equation></Text-field></Cell><Cell row="26" column="0" input="~A26+0.2" stale="false" alignment="centred" background="[255,255,255]" calculation-precision="10" display-precision="4" evaluation-type="symbolic">
<Text-field style="2D Output" layout="Maple Output"><Equation executable="false" style="2D Output" input-equation="6.0">NiMkIiNnISIi</Equation></Text-field></Cell><Cell row="27" column="0" input="~A27+0.2" stale="false" alignment="centred" background="[255,255,255]" calculation-precision="10" display-precision="4" evaluation-type="symbolic">
<Text-field style="2D Output" layout="Maple Output"><Equation executable="false" style="2D Output" input-equation="6.2">NiMkIiNpISIi</Equation></Text-field></Cell><Cell row="28" column="0" input="~A28+0.2" stale="false" alignment="centred" background="[255,255,255]" calculation-precision="10" display-precision="4" evaluation-type="symbolic">
<Text-field style="2D Output" layout="Maple Output"><Equation executable="false" style="2D Output" input-equation="6.4">NiMkIiNrISIi</Equation></Text-field></Cell><Cell row="29" column="0" input="~A29+0.2" stale="false" alignment="centred" background="[255,255,255]" calculation-precision="10" display-precision="4" evaluation-type="symbolic">
<Text-field style="2D Output" layout="Maple Output"><Equation executable="false" style="2D Output" input-equation="6.6">NiMkIiNtISIi</Equation></Text-field></Cell><Cell row="30" column="0" input="~A30+0.2" stale="false" alignment="centred" background="[255,255,255]" calculation-precision="10" display-precision="4" evaluation-type="symbolic">
<Text-field style="2D Output" layout="Maple Output"><Equation executable="false" style="2D Output" input-equation="6.8">NiMkIiNvISIi</Equation></Text-field></Cell><Cell row="31" column="0" input="~A31+0.2" stale="false" alignment="centred" background="[255,255,255]" calculation-precision="10" display-precision="4" evaluation-type="symbolic">
<Text-field style="2D Output" layout="Maple Output"><Equation executable="false" style="2D Output" input-equation="7.0">NiMkIiNxISIi</Equation></Text-field></Cell><Cell row="32" column="0" input="~A32+0.2" stale="false" alignment="centred" background="[255,255,255]" calculation-precision="10" display-precision="4" evaluation-type="symbolic">
<Text-field style="2D Output" layout="Maple Output"><Equation executable="false" style="2D Output" input-equation="7.2">NiMkIiNzISIi</Equation></Text-field></Cell><Cell row="33" column="0" input="~A33+0.2" stale="false" alignment="centred" background="[255,255,255]" calculation-precision="10" display-precision="4" evaluation-type="symbolic">
<Text-field style="2D Output" layout="Maple Output"><Equation executable="false" style="2D Output" input-equation="7.4">NiMkIiN1ISIi</Equation></Text-field></Cell><Cell row="34" column="0" input="~A34+0.2" stale="false" alignment="centred" background="[255,255,255]" calculation-precision="10" display-precision="4" evaluation-type="symbolic">
<Text-field style="2D Output" layout="Maple Output"><Equation executable="false" style="2D Output" input-equation="7.6">NiMkIiN3ISIi</Equation></Text-field></Cell><Cell row="35" column="0" input="~A35+0.2" stale="false" alignment="centred" background="[255,255,255]" calculation-precision="10" display-precision="4" evaluation-type="symbolic">
<Text-field style="2D Output" layout="Maple Output"><Equation executable="false" style="2D Output" input-equation="7.8">NiMkIiN5ISIi</Equation></Text-field></Cell><Cell row="36" column="0" input="~A36+0.2" stale="false" alignment="centred" background="[255,255,255]" calculation-precision="10" display-precision="4" evaluation-type="symbolic">
<Text-field style="2D Output" layout="Maple Output"><Equation executable="false" style="2D Output" input-equation="8.0">NiMkIiMhKSEiIg==</Equation></Text-field></Cell><Cell row="37" column="0" input="~A37+0.2" stale="false" alignment="centred" background="[255,255,255]" calculation-precision="10" display-precision="4" evaluation-type="symbolic">
<Text-field style="2D Output" layout="Maple Output"><Equation executable="false" style="2D Output" input-equation="8.2">NiMkIiMjKSEiIg==</Equation></Text-field></Cell><Cell row="38" column="0" input="~A38+0.2" stale="false" alignment="centred" background="[255,255,255]" calculation-precision="10" display-precision="4" evaluation-type="symbolic">
<Text-field style="2D Output" layout="Maple Output"><Equation executable="false" style="2D Output" input-equation="8.4">NiMkIiMlKSEiIg==</Equation></Text-field></Cell><Cell row="39" column="0" input="~A39+0.2" stale="false" alignment="centred" background="[255,255,255]" calculation-precision="10" display-precision="4" evaluation-type="symbolic">
<Text-field style="2D Output" layout="Maple Output"><Equation executable="false" style="2D Output" input-equation="8.6">NiMkIiMnKSEiIg==</Equation></Text-field></Cell><Cell row="40" column="0" input="~A40+0.2" stale="false" alignment="centred" background="[255,255,255]" calculation-precision="10" display-precision="4" evaluation-type="symbolic">
<Text-field style="2D Output" layout="Maple Output"><Equation executable="false" style="2D Output" input-equation="8.8">NiMkIiMpKSEiIg==</Equation></Text-field></Cell><Cell row="41" column="0" input="~A41+0.2" stale="false" alignment="centred" background="[255,255,255]" calculation-precision="10" display-precision="4" evaluation-type="symbolic">
<Text-field style="2D Output" layout="Maple Output"><Equation executable="false" style="2D Output" input-equation="9.0">NiMkIiMhKiEiIg==</Equation></Text-field></Cell><Cell row="42" column="0" input="~A42+0.2" stale="false" alignment="centred" background="[255,255,255]" calculation-precision="10" display-precision="4" evaluation-type="symbolic">
<Text-field style="2D Output" layout="Maple Output"><Equation executable="false" style="2D Output" input-equation="9.2">NiMkIiMjKiEiIg==</Equation></Text-field></Cell><Cell row="43" column="0" input="~A43+0.2" stale="false" alignment="centred" background="[255,255,255]" calculation-precision="10" display-precision="4" evaluation-type="symbolic">
<Text-field style="2D Output" layout="Maple Output"><Equation executable="false" style="2D Output" input-equation="9.4">NiMkIiMlKiEiIg==</Equation></Text-field></Cell><Cell row="44" column="0" input="~A44+0.2" stale="false" alignment="centred" background="[255,255,255]" calculation-precision="10" display-precision="4" evaluation-type="symbolic">
<Text-field style="2D Output" layout="Maple Output"><Equation executable="false" style="2D Output" input-equation="9.6">NiMkIiMnKiEiIg==</Equation></Text-field></Cell><Cell row="45" column="0" input="~A45+0.2" stale="false" alignment="centred" background="[255,255,255]" calculation-precision="10" display-precision="4" evaluation-type="symbolic">
<Text-field style="2D Output" layout="Maple Output"><Equation executable="false" style="2D Output" input-equation="9.8">NiMkIiMpKiEiIg==</Equation></Text-field></Cell><Cell row="46" column="0" input="~A46+0.2" stale="false" alignment="centred" background="[255,255,255]" calculation-precision="10" display-precision="4" evaluation-type="symbolic">
<Text-field style="2D Output" layout="Maple Output"><Equation executable="false" style="2D Output" input-equation="10.0">NiMkIiQrIiEiIg==</Equation></Text-field></Cell><Cell row="5" column="1" input="2*(~A6)*eta0*cos(alpha)/B*((RootOf(tan(z)+z/(H/2), z, -n*Pi .. -(n-1)*Pi))^2*(1-2*cos(RootOf(tan(z)+z/(H/2), z, -n*Pi .. -(n-1)*Pi))*exp(H/2))/((RootOf(tan(z)+z/(H/2), z, -n*Pi .. -(n-1)*Pi))^2+H^2/4+H/2))" stale="false" alignment="centred" background="[255,255,255]" calculation-precision="10" display-precision="4" evaluation-type="symbolic">
<Text-field style="2D Output" layout="Maple Output"><Equation executable="false" style="2D Output" input-equation="0.1438849381e-1*RootOf(tan(_Z)+.2000000000*_Z, -n*Pi .. -(n-1)*Pi)^2*(1-296.8263182*cos(RootOf(tan(_Z)+.2000000000*_Z, -n*Pi .. -(n-1)*Pi)))/(RootOf(tan(_Z)+.2000000000*_Z, -n*Pi .. -(n-1)*Pi)^2+30.00000000)">NiMsJCoqJCIrIlFcKVE5ISM2IiIiKS1JJ1Jvb3RPZkc2JCUqcHJvdGVjdGVkR0koX3N5c2xpYkc2IjYkLCYtSSR0YW5HNiQlKnByb3RlY3RlZEdJKF9zeXNsaWJHNiI2I0kjX1pHNiQlKnByb3RlY3RlZEdJKF9zeXNsaWJHNiIiIiIqJiQiKysrKys/ISM1IiIiSSNfWkc2JCUqcHJvdGVjdGVkR0koX3N5c2xpYkc2IiIiIiIiIjssJComSSJuRzYiIiIiSSNQaUclKnByb3RlY3RlZEciIiIhIiIsJComLCZJIm5HNiIiIiIiIiIhIiIiIiJJI1BpRyUqcHJvdGVjdGVkRyIiIiEiIiIiIyIiIiwmIiIiIiIiKiYkIisjPWojb0ghIigiIiItSSRjb3NHNiQlKnByb3RlY3RlZEdJKF9zeXNsaWJHNiI2Iy1JJ1Jvb3RPZkc2JCUqcHJvdGVjdGVkR0koX3N5c2xpYkc2IjYkLCYtSSR0YW5HNiQlKnByb3RlY3RlZEdJKF9zeXNsaWJHNiI2I0kjX1pHNiQlKnByb3RlY3RlZEdJKF9zeXNsaWJHNiIiIiIqJiQiKysrKys/ISM1IiIiSSNfWkc2JCUqcHJvdGVjdGVkR0koX3N5c2xpYkc2IiIiIiIiIjssJComSSJuRzYiIiIiSSNQaUclKnByb3RlY3RlZEciIiIhIiIsJComLCZJIm5HNiIiIiIiIiIhIiIiIiJJI1BpRyUqcHJvdGVjdGVkRyIiIiEiIiIiIiEiIiIiIiwmKiQpLUknUm9vdE9mRzYkJSpwcm90ZWN0ZWRHSShfc3lzbGliRzYiNiQsJi1JJHRhbkc2JCUqcHJvdGVjdGVkR0koX3N5c2xpYkc2IjYjSSNfWkc2JCUqcHJvdGVjdGVkR0koX3N5c2xpYkc2IiIiIiomJCIrKysrKz8hIzUiIiJJI19aRzYkJSpwcm90ZWN0ZWRHSShfc3lzbGliRzYiIiIiIiIiOywkKiZJIm5HNiIiIiJJI1BpRyUqcHJvdGVjdGVkRyIiIiEiIiwkKiYsJkkibkc2IiIiIiIiIiEiIiIiIkkjUGlHJSpwcm90ZWN0ZWRHIiIiISIiIiIjIiIiIiIiJCIrKysrK0khIikiIiIhIiIiIiI=</Equation></Text-field></Cell><Cell row="6" column="1" input="2*(~A7)*eta0*cos(alpha)/B*((RootOf(tan(z)+z/(H/2), z, -n*Pi .. -(n-1)*Pi))^2*(1-2*cos(RootOf(tan(z)+z/(H/2), z, -n*Pi .. -(n-1)*Pi))*exp(H/2))/((RootOf(tan(z)+z/(H/2), z, -n*Pi .. -(n-1)*Pi))^2+H^2/4+H/2))" stale="false" alignment="centred" background="[255,255,255]" calculation-precision="10" display-precision="4" evaluation-type="symbolic">
<Text-field style="2D Output" layout="Maple Output"><Equation executable="false" style="2D Output" input-equation="0.1598721534e-1*RootOf(tan(_Z)+.2000000000*_Z, -n*Pi .. -(n-1)*Pi)^2*(1-296.8263182*cos(RootOf(tan(_Z)+.2000000000*_Z, -n*Pi .. -(n-1)*Pi)))/(RootOf(tan(_Z)+.2000000000*_Z, -n*Pi .. -(n-1)*Pi)^2+30.00000000)">NiMsJCoqJCIrTTpzKWYiISM2IiIiKS1JJ1Jvb3RPZkc2JCUqcHJvdGVjdGVkR0koX3N5c2xpYkc2IjYkLCYtSSR0YW5HNiQlKnByb3RlY3RlZEdJKF9zeXNsaWJHNiI2I0kjX1pHNiQlKnByb3RlY3RlZEdJKF9zeXNsaWJHNiIiIiIqJiQiKysrKys/ISM1IiIiSSNfWkc2JCUqcHJvdGVjdGVkR0koX3N5c2xpYkc2IiIiIiIiIjssJComSSJuRzYiIiIiSSNQaUclKnByb3RlY3RlZEciIiIhIiIsJComLCZJIm5HNiIiIiIiIiIhIiIiIiJJI1BpRyUqcHJvdGVjdGVkRyIiIiEiIiIiIyIiIiwmIiIiIiIiKiYkIisjPWojb0ghIigiIiItSSRjb3NHNiQlKnByb3RlY3RlZEdJKF9zeXNsaWJHNiI2Iy1JJ1Jvb3RPZkc2JCUqcHJvdGVjdGVkR0koX3N5c2xpYkc2IjYkLCYtSSR0YW5HNiQlKnByb3RlY3RlZEdJKF9zeXNsaWJHNiI2I0kjX1pHNiQlKnByb3RlY3RlZEdJKF9zeXNsaWJHNiIiIiIqJiQiKysrKys/ISM1IiIiSSNfWkc2JCUqcHJvdGVjdGVkR0koX3N5c2xpYkc2IiIiIiIiIjssJComSSJuRzYiIiIiSSNQaUclKnByb3RlY3RlZEciIiIhIiIsJComLCZJIm5HNiIiIiIiIiIhIiIiIiJJI1BpRyUqcHJvdGVjdGVkRyIiIiEiIiIiIiEiIiIiIiwmKiQpLUknUm9vdE9mRzYkJSpwcm90ZWN0ZWRHSShfc3lzbGliRzYiNiQsJi1JJHRhbkc2JCUqcHJvdGVjdGVkR0koX3N5c2xpYkc2IjYjSSNfWkc2JCUqcHJvdGVjdGVkR0koX3N5c2xpYkc2IiIiIiomJCIrKysrKz8hIzUiIiJJI19aRzYkJSpwcm90ZWN0ZWRHSShfc3lzbGliRzYiIiIiIiIiOywkKiZJIm5HNiIiIiJJI1BpRyUqcHJvdGVjdGVkRyIiIiEiIiwkKiYsJkkibkc2IiIiIiIiIiEiIiIiIkkjUGlHJSpwcm90ZWN0ZWRHIiIiISIiIiIjIiIiIiIiJCIrKysrK0khIikiIiIhIiIiIiI=</Equation></Text-field></Cell><Cell row="7" column="1" input="2*(~A8)*eta0*cos(alpha)/B*((RootOf(tan(z)+z/(H/2), z, -n*Pi .. -(n-1)*Pi))^2*(1-2*cos(RootOf(tan(z)+z/(H/2), z, -n*Pi .. -(n-1)*Pi))*exp(H/2))/((RootOf(tan(z)+z/(H/2), z, -n*Pi .. -(n-1)*Pi))^2+H^2/4+H/2))" stale="false" alignment="centred" background="[255,255,255]" calculation-precision="10" display-precision="4" evaluation-type="symbolic">
<Text-field style="2D Output" layout="Maple Output"><Equation executable="false" style="2D Output" input-equation="0.1758593687e-1*RootOf(tan(_Z)+.2000000000*_Z, -n*Pi .. -(n-1)*Pi)^2*(1-296.8263182*cos(RootOf(tan(_Z)+.2000000000*_Z, -n*Pi .. -(n-1)*Pi)))/(RootOf(tan(_Z)+.2000000000*_Z, -n*Pi .. -(n-1)*Pi)^2+30.00000000)">NiMsJCoqJCIrKG8kZmU8ISM2IiIiKS1JJ1Jvb3RPZkc2JCUqcHJvdGVjdGVkR0koX3N5c2xpYkc2IjYkLCYtSSR0YW5HNiQlKnByb3RlY3RlZEdJKF9zeXNsaWJHNiI2I0kjX1pHNiQlKnByb3RlY3RlZEdJKF9zeXNsaWJHNiIiIiIqJiQiKysrKys/ISM1IiIiSSNfWkc2JCUqcHJvdGVjdGVkR0koX3N5c2xpYkc2IiIiIiIiIjssJComSSJuRzYiIiIiSSNQaUclKnByb3RlY3RlZEciIiIhIiIsJComLCZJIm5HNiIiIiIiIiIhIiIiIiJJI1BpRyUqcHJvdGVjdGVkRyIiIiEiIiIiIyIiIiwmIiIiIiIiKiYkIisjPWojb0ghIigiIiItSSRjb3NHNiQlKnByb3RlY3RlZEdJKF9zeXNsaWJHNiI2Iy1JJ1Jvb3RPZkc2JCUqcHJvdGVjdGVkR0koX3N5c2xpYkc2IjYkLCYtSSR0YW5HNiQlKnByb3RlY3RlZEdJKF9zeXNsaWJHNiI2I0kjX1pHNiQlKnByb3RlY3RlZEdJKF9zeXNsaWJHNiIiIiIqJiQiKysrKys/ISM1IiIiSSNfWkc2JCUqcHJvdGVjdGVkR0koX3N5c2xpYkc2IiIiIiIiIjssJComSSJuRzYiIiIiSSNQaUclKnByb3RlY3RlZEciIiIhIiIsJComLCZJIm5HNiIiIiIiIiIhIiIiIiJJI1BpRyUqcHJvdGVjdGVkRyIiIiEiIiIiIiEiIiIiIiwmKiQpLUknUm9vdE9mRzYkJSpwcm90ZWN0ZWRHSShfc3lzbGliRzYiNiQsJi1JJHRhbkc2JCUqcHJvdGVjdGVkR0koX3N5c2xpYkc2IjYjSSNfWkc2JCUqcHJvdGVjdGVkR0koX3N5c2xpYkc2IiIiIiomJCIrKysrKz8hIzUiIiJJI19aRzYkJSpwcm90ZWN0ZWRHSShfc3lzbGliRzYiIiIiIiIiOywkKiZJIm5HNiIiIiJJI1BpRyUqcHJvdGVjdGVkRyIiIiEiIiwkKiYsJkkibkc2IiIiIiIiIiEiIiIiIkkjUGlHJSpwcm90ZWN0ZWRHIiIiISIiIiIjIiIiIiIiJCIrKysrK0khIikiIiIhIiIiIiI=</Equation></Text-field></Cell><Cell row="8" column="1" input="2*(~A9)*eta0*cos(alpha)/B*((RootOf(tan(z)+z/(H/2), z, -n*Pi .. -(n-1)*Pi))^2*(1-2*cos(RootOf(tan(z)+z/(H/2), z, -n*Pi .. -(n-1)*Pi))*exp(H/2))/((RootOf(tan(z)+z/(H/2), z, -n*Pi .. -(n-1)*Pi))^2+H^2/4+H/2))" stale="false" alignment="centred" background="[255,255,255]" calculation-precision="10" display-precision="4" evaluation-type="symbolic">
<Text-field style="2D Output" layout="Maple Output"><Equation executable="false" style="2D Output" input-equation="0.1918465841e-1*RootOf(tan(_Z)+.2000000000*_Z, -n*Pi .. -(n-1)*Pi)^2*(1-296.8263182*cos(RootOf(tan(_Z)+.2000000000*_Z, -n*Pi .. -(n-1)*Pi)))/(RootOf(tan(_Z)+.2000000000*_Z, -n*Pi .. -(n-1)*Pi)^2+30.00000000)">NiMsJCoqJCIrVGVZPT4hIzYiIiIpLUknUm9vdE9mRzYkJSpwcm90ZWN0ZWRHSShfc3lzbGliRzYiNiQsJi1JJHRhbkc2JCUqcHJvdGVjdGVkR0koX3N5c2xpYkc2IjYjSSNfWkc2JCUqcHJvdGVjdGVkR0koX3N5c2xpYkc2IiIiIiomJCIrKysrKz8hIzUiIiJJI19aRzYkJSpwcm90ZWN0ZWRHSShfc3lzbGliRzYiIiIiIiIiOywkKiZJIm5HNiIiIiJJI1BpRyUqcHJvdGVjdGVkRyIiIiEiIiwkKiYsJkkibkc2IiIiIiIiIiEiIiIiIkkjUGlHJSpwcm90ZWN0ZWRHIiIiISIiIiIjIiIiLCYiIiIiIiIqJiQiKyM9aiNvSCEiKCIiIi1JJGNvc0c2JCUqcHJvdGVjdGVkR0koX3N5c2xpYkc2IjYjLUknUm9vdE9mRzYkJSpwcm90ZWN0ZWRHSShfc3lzbGliRzYiNiQsJi1JJHRhbkc2JCUqcHJvdGVjdGVkR0koX3N5c2xpYkc2IjYjSSNfWkc2JCUqcHJvdGVjdGVkR0koX3N5c2xpYkc2IiIiIiomJCIrKysrKz8hIzUiIiJJI19aRzYkJSpwcm90ZWN0ZWRHSShfc3lzbGliRzYiIiIiIiIiOywkKiZJIm5HNiIiIiJJI1BpRyUqcHJvdGVjdGVkRyIiIiEiIiwkKiYsJkkibkc2IiIiIiIiIiEiIiIiIkkjUGlHJSpwcm90ZWN0ZWRHIiIiISIiIiIiISIiIiIiLCYqJCktSSdSb290T2ZHNiQlKnByb3RlY3RlZEdJKF9zeXNsaWJHNiI2JCwmLUkkdGFuRzYkJSpwcm90ZWN0ZWRHSShfc3lzbGliRzYiNiNJI19aRzYkJSpwcm90ZWN0ZWRHSShfc3lzbGliRzYiIiIiKiYkIisrKysrPyEjNSIiIkkjX1pHNiQlKnByb3RlY3RlZEdJKF9zeXNsaWJHNiIiIiIiIiI7LCQqJkkibkc2IiIiIkkjUGlHJSpwcm90ZWN0ZWRHIiIiISIiLCQqJiwmSSJuRzYiIiIiIiIiISIiIiIiSSNQaUclKnByb3RlY3RlZEciIiIhIiIiIiMiIiIiIiIkIisrKysrSSEiKSIiIiEiIiIiIg==</Equation></Text-field></Cell><Cell row="9" column="1" input="2*(~A10)*eta0*cos(alpha)/B*((RootOf(tan(z)+z/(H/2), z, -n*Pi .. -(n-1)*Pi))^2*(1-2*cos(RootOf(tan(z)+z/(H/2), z, -n*Pi .. -(n-1)*Pi))*exp(H/2))/((RootOf(tan(z)+z/(H/2), z, -n*Pi .. -(n-1)*Pi))^2+H^2/4+H/2))" stale="false" alignment="centred" background="[255,255,255]" calculation-precision="10" display-precision="4" evaluation-type="symbolic">
<Text-field style="2D Output" layout="Maple Output"><Equation executable="false" style="2D Output" input-equation="0.2078337994e-1*RootOf(tan(_Z)+.2000000000*_Z, -n*Pi .. -(n-1)*Pi)^2*(1-296.8263182*cos(RootOf(tan(_Z)+.2000000000*_Z, -n*Pi .. -(n-1)*Pi)))/(RootOf(tan(_Z)+.2000000000*_Z, -n*Pi .. -(n-1)*Pi)^2+30.00000000)">NiMsJCoqJCIrJSp6THk/ISM2IiIiKS1JJ1Jvb3RPZkc2JCUqcHJvdGVjdGVkR0koX3N5c2xpYkc2IjYkLCYtSSR0YW5HNiQlKnByb3RlY3RlZEdJKF9zeXNsaWJHNiI2I0kjX1pHNiQlKnByb3RlY3RlZEdJKF9zeXNsaWJHNiIiIiIqJiQiKysrKys/ISM1IiIiSSNfWkc2JCUqcHJvdGVjdGVkR0koX3N5c2xpYkc2IiIiIiIiIjssJComSSJuRzYiIiIiSSNQaUclKnByb3RlY3RlZEciIiIhIiIsJComLCZJIm5HNiIiIiIiIiIhIiIiIiJJI1BpRyUqcHJvdGVjdGVkRyIiIiEiIiIiIyIiIiwmIiIiIiIiKiYkIisjPWojb0ghIigiIiItSSRjb3NHNiQlKnByb3RlY3RlZEdJKF9zeXNsaWJHNiI2Iy1JJ1Jvb3RPZkc2JCUqcHJvdGVjdGVkR0koX3N5c2xpYkc2IjYkLCYtSSR0YW5HNiQlKnByb3RlY3RlZEdJKF9zeXNsaWJHNiI2I0kjX1pHNiQlKnByb3RlY3RlZEdJKF9zeXNsaWJHNiIiIiIqJiQiKysrKys/ISM1IiIiSSNfWkc2JCUqcHJvdGVjdGVkR0koX3N5c2xpYkc2IiIiIiIiIjssJComSSJuRzYiIiIiSSNQaUclKnByb3RlY3RlZEciIiIhIiIsJComLCZJIm5HNiIiIiIiIiIhIiIiIiJJI1BpRyUqcHJvdGVjdGVkRyIiIiEiIiIiIiEiIiIiIiwmKiQpLUknUm9vdE9mRzYkJSpwcm90ZWN0ZWRHSShfc3lzbGliRzYiNiQsJi1JJHRhbkc2JCUqcHJvdGVjdGVkR0koX3N5c2xpYkc2IjYjSSNfWkc2JCUqcHJvdGVjdGVkR0koX3N5c2xpYkc2IiIiIiomJCIrKysrKz8hIzUiIiJJI19aRzYkJSpwcm90ZWN0ZWRHSShfc3lzbGliRzYiIiIiIiIiOywkKiZJIm5HNiIiIiJJI1BpRyUqcHJvdGVjdGVkRyIiIiEiIiwkKiYsJkkibkc2IiIiIiIiIiEiIiIiIkkjUGlHJSpwcm90ZWN0ZWRHIiIiISIiIiIjIiIiIiIiJCIrKysrK0khIikiIiIhIiIiIiI=</Equation></Text-field></Cell><Cell row="10" column="1" input="2*(~A11)*eta0*cos(alpha)/B*((RootOf(tan(z)+z/(H/2), z, -n*Pi .. -(n-1)*Pi))^2*(1-2*cos(RootOf(tan(z)+z/(H/2), z, -n*Pi .. -(n-1)*Pi))*exp(H/2))/((RootOf(tan(z)+z/(H/2), z, -n*Pi .. -(n-1)*Pi))^2+H^2/4+H/2))" stale="false" alignment="centred" background="[255,255,255]" calculation-precision="10" display-precision="4" evaluation-type="symbolic">
<Text-field style="2D Output" layout="Maple Output"><Equation executable="false" style="2D Output" input-equation="0.2238210148e-1*RootOf(tan(_Z)+.2000000000*_Z, -n*Pi .. -(n-1)*Pi)^2*(1-296.8263182*cos(RootOf(tan(_Z)+.2000000000*_Z, -n*Pi .. -(n-1)*Pi)))/(RootOf(tan(_Z)+.2000000000*_Z, -n*Pi .. -(n-1)*Pi)^2+30.00000000)">NiMsJCoqJCIrWyxAUUEhIzYiIiIpLUknUm9vdE9mRzYkJSpwcm90ZWN0ZWRHSShfc3lzbGliRzYiNiQsJi1JJHRhbkc2JCUqcHJvdGVjdGVkR0koX3N5c2xpYkc2IjYjSSNfWkc2JCUqcHJvdGVjdGVkR0koX3N5c2xpYkc2IiIiIiomJCIrKysrKz8hIzUiIiJJI19aRzYkJSpwcm90ZWN0ZWRHSShfc3lzbGliRzYiIiIiIiIiOywkKiZJIm5HNiIiIiJJI1BpRyUqcHJvdGVjdGVkRyIiIiEiIiwkKiYsJkkibkc2IiIiIiIiIiEiIiIiIkkjUGlHJSpwcm90ZWN0ZWRHIiIiISIiIiIjIiIiLCYiIiIiIiIqJiQiKyM9aiNvSCEiKCIiIi1JJGNvc0c2JCUqcHJvdGVjdGVkR0koX3N5c2xpYkc2IjYjLUknUm9vdE9mRzYkJSpwcm90ZWN0ZWRHSShfc3lzbGliRzYiNiQsJi1JJHRhbkc2JCUqcHJvdGVjdGVkR0koX3N5c2xpYkc2IjYjSSNfWkc2JCUqcHJvdGVjdGVkR0koX3N5c2xpYkc2IiIiIiomJCIrKysrKz8hIzUiIiJJI19aRzYkJSpwcm90ZWN0ZWRHSShfc3lzbGliRzYiIiIiIiIiOywkKiZJIm5HNiIiIiJJI1BpRyUqcHJvdGVjdGVkRyIiIiEiIiwkKiYsJkkibkc2IiIiIiIiIiEiIiIiIkkjUGlHJSpwcm90ZWN0ZWRHIiIiISIiIiIiISIiIiIiLCYqJCktSSdSb290T2ZHNiQlKnByb3RlY3RlZEdJKF9zeXNsaWJHNiI2JCwmLUkkdGFuRzYkJSpwcm90ZWN0ZWRHSShfc3lzbGliRzYiNiNJI19aRzYkJSpwcm90ZWN0ZWRHSShfc3lzbGliRzYiIiIiKiYkIisrKysrPyEjNSIiIkkjX1pHNiQlKnByb3RlY3RlZEdJKF9zeXNsaWJHNiIiIiIiIiI7LCQqJkkibkc2IiIiIkkjUGlHJSpwcm90ZWN0ZWRHIiIiISIiLCQqJiwmSSJuRzYiIiIiIiIiISIiIiIiSSNQaUclKnByb3RlY3RlZEciIiIhIiIiIiMiIiIiIiIkIisrKysrSSEiKSIiIiEiIiIiIg==</Equation></Text-field></Cell><Cell row="11" column="1" input="2*(~A12)*eta0*cos(alpha)/B*((RootOf(tan(z)+z/(H/2), z, -n*Pi .. -(n-1)*Pi))^2*(1-2*cos(RootOf(tan(z)+z/(H/2), z, -n*Pi .. -(n-1)*Pi))*exp(H/2))/((RootOf(tan(z)+z/(H/2), z, -n*Pi .. -(n-1)*Pi))^2+H^2/4+H/2))" stale="false" alignment="centred" background="[255,255,255]" calculation-precision="10" display-precision="4" evaluation-type="symbolic">
<Text-field style="2D Output" layout="Maple Output"><Equation executable="false" style="2D Output" input-equation="0.2398082301e-1*RootOf(tan(_Z)+.2000000000*_Z, -n*Pi .. -(n-1)*Pi)^2*(1-296.8263182*cos(RootOf(tan(_Z)+.2000000000*_Z, -n*Pi .. -(n-1)*Pi)))/(RootOf(tan(_Z)+.2000000000*_Z, -n*Pi .. -(n-1)*Pi)^2+30.00000000)">NiMsJCoqJCIrLEIzKVIjISM2IiIiKS1JJ1Jvb3RPZkc2JCUqcHJvdGVjdGVkR0koX3N5c2xpYkc2IjYkLCYtSSR0YW5HNiQlKnByb3RlY3RlZEdJKF9zeXNsaWJHNiI2I0kjX1pHNiQlKnByb3RlY3RlZEdJKF9zeXNsaWJHNiIiIiIqJiQiKysrKys/ISM1IiIiSSNfWkc2JCUqcHJvdGVjdGVkR0koX3N5c2xpYkc2IiIiIiIiIjssJComSSJuRzYiIiIiSSNQaUclKnByb3RlY3RlZEciIiIhIiIsJComLCZJIm5HNiIiIiIiIiIhIiIiIiJJI1BpRyUqcHJvdGVjdGVkRyIiIiEiIiIiIyIiIiwmIiIiIiIiKiYkIisjPWojb0ghIigiIiItSSRjb3NHNiQlKnByb3RlY3RlZEdJKF9zeXNsaWJHNiI2Iy1JJ1Jvb3RPZkc2JCUqcHJvdGVjdGVkR0koX3N5c2xpYkc2IjYkLCYtSSR0YW5HNiQlKnByb3RlY3RlZEdJKF9zeXNsaWJHNiI2I0kjX1pHNiQlKnByb3RlY3RlZEdJKF9zeXNsaWJHNiIiIiIqJiQiKysrKys/ISM1IiIiSSNfWkc2JCUqcHJvdGVjdGVkR0koX3N5c2xpYkc2IiIiIiIiIjssJComSSJuRzYiIiIiSSNQaUclKnByb3RlY3RlZEciIiIhIiIsJComLCZJIm5HNiIiIiIiIiIhIiIiIiJJI1BpRyUqcHJvdGVjdGVkRyIiIiEiIiIiIiEiIiIiIiwmKiQpLUknUm9vdE9mRzYkJSpwcm90ZWN0ZWRHSShfc3lzbGliRzYiNiQsJi1JJHRhbkc2JCUqcHJvdGVjdGVkR0koX3N5c2xpYkc2IjYjSSNfWkc2JCUqcHJvdGVjdGVkR0koX3N5c2xpYkc2IiIiIiomJCIrKysrKz8hIzUiIiJJI19aRzYkJSpwcm90ZWN0ZWRHSShfc3lzbGliRzYiIiIiIiIiOywkKiZJIm5HNiIiIiJJI1BpRyUqcHJvdGVjdGVkRyIiIiEiIiwkKiYsJkkibkc2IiIiIiIiIiEiIiIiIkkjUGlHJSpwcm90ZWN0ZWRHIiIiISIiIiIjIiIiIiIiJCIrKysrK0khIikiIiIhIiIiIiI=</Equation></Text-field></Cell><Cell row="12" column="1" input="2*(~A13)*eta0*cos(alpha)/B*((RootOf(tan(z)+z/(H/2), z, -n*Pi .. -(n-1)*Pi))^2*(1-2*cos(RootOf(tan(z)+z/(H/2), z, -n*Pi .. -(n-1)*Pi))*exp(H/2))/((RootOf(tan(z)+z/(H/2), z, -n*Pi .. -(n-1)*Pi))^2+H^2/4+H/2))" stale="false" alignment="centred" background="[255,255,255]" calculation-precision="10" display-precision="4" evaluation-type="symbolic">
<Text-field style="2D Output" layout="Maple Output"><Equation executable="false" style="2D Output" input-equation="0.2557954454e-1*RootOf(tan(_Z)+.2000000000*_Z, -n*Pi .. -(n-1)*Pi)^2*(1-296.8263182*cos(RootOf(tan(_Z)+.2000000000*_Z, -n*Pi .. -(n-1)*Pi)))/(RootOf(tan(_Z)+.2000000000*_Z, -n*Pi .. -(n-1)*Pi)^2+30.00000000)">NiMsJCoqJCIrYVcmemIjISM2IiIiKS1JJ1Jvb3RPZkc2JCUqcHJvdGVjdGVkR0koX3N5c2xpYkc2IjYkLCYtSSR0YW5HNiQlKnByb3RlY3RlZEdJKF9zeXNsaWJHNiI2I0kjX1pHNiQlKnByb3RlY3RlZEdJKF9zeXNsaWJHNiIiIiIqJiQiKysrKys/ISM1IiIiSSNfWkc2JCUqcHJvdGVjdGVkR0koX3N5c2xpYkc2IiIiIiIiIjssJComSSJuRzYiIiIiSSNQaUclKnByb3RlY3RlZEciIiIhIiIsJComLCZJIm5HNiIiIiIiIiIhIiIiIiJJI1BpRyUqcHJvdGVjdGVkRyIiIiEiIiIiIyIiIiwmIiIiIiIiKiYkIisjPWojb0ghIigiIiItSSRjb3NHNiQlKnByb3RlY3RlZEdJKF9zeXNsaWJHNiI2Iy1JJ1Jvb3RPZkc2JCUqcHJvdGVjdGVkR0koX3N5c2xpYkc2IjYkLCYtSSR0YW5HNiQlKnByb3RlY3RlZEdJKF9zeXNsaWJHNiI2I0kjX1pHNiQlKnByb3RlY3RlZEdJKF9zeXNsaWJHNiIiIiIqJiQiKysrKys/ISM1IiIiSSNfWkc2JCUqcHJvdGVjdGVkR0koX3N5c2xpYkc2IiIiIiIiIjssJComSSJuRzYiIiIiSSNQaUclKnByb3RlY3RlZEciIiIhIiIsJComLCZJIm5HNiIiIiIiIiIhIiIiIiJJI1BpRyUqcHJvdGVjdGVkRyIiIiEiIiIiIiEiIiIiIiwmKiQpLUknUm9vdE9mRzYkJSpwcm90ZWN0ZWRHSShfc3lzbGliRzYiNiQsJi1JJHRhbkc2JCUqcHJvdGVjdGVkR0koX3N5c2xpYkc2IjYjSSNfWkc2JCUqcHJvdGVjdGVkR0koX3N5c2xpYkc2IiIiIiomJCIrKysrKz8hIzUiIiJJI19aRzYkJSpwcm90ZWN0ZWRHSShfc3lzbGliRzYiIiIiIiIiOywkKiZJIm5HNiIiIiJJI1BpRyUqcHJvdGVjdGVkRyIiIiEiIiwkKiYsJkkibkc2IiIiIiIiIiEiIiIiIkkjUGlHJSpwcm90ZWN0ZWRHIiIiISIiIiIjIiIiIiIiJCIrKysrK0khIikiIiIhIiIiIiI=</Equation></Text-field></Cell><Cell row="13" column="1" input="2*(~A14)*eta0*cos(alpha)/B*((RootOf(tan(z)+z/(H/2), z, -n*Pi .. -(n-1)*Pi))^2*(1-2*cos(RootOf(tan(z)+z/(H/2), z, -n*Pi .. -(n-1)*Pi))*exp(H/2))/((RootOf(tan(z)+z/(H/2), z, -n*Pi .. -(n-1)*Pi))^2+H^2/4+H/2))" stale="false" alignment="centred" background="[255,255,255]" calculation-precision="10" display-precision="4" evaluation-type="symbolic">
<Text-field style="2D Output" layout="Maple Output"><Equation executable="false" style="2D Output" input-equation="0.2717826608e-1*RootOf(tan(_Z)+.2000000000*_Z, -n*Pi .. -(n-1)*Pi)^2*(1-296.8263182*cos(RootOf(tan(_Z)+.2000000000*_Z, -n*Pi .. -(n-1)*Pi)))/(RootOf(tan(_Z)+.2000000000*_Z, -n*Pi .. -(n-1)*Pi)^2+30.00000000)">NiMsJCoqJCIrM20jeXIjISM2IiIiKS1JJ1Jvb3RPZkc2JCUqcHJvdGVjdGVkR0koX3N5c2xpYkc2IjYkLCYtSSR0YW5HNiQlKnByb3RlY3RlZEdJKF9zeXNsaWJHNiI2I0kjX1pHNiQlKnByb3RlY3RlZEdJKF9zeXNsaWJHNiIiIiIqJiQiKysrKys/ISM1IiIiSSNfWkc2JCUqcHJvdGVjdGVkR0koX3N5c2xpYkc2IiIiIiIiIjssJComSSJuRzYiIiIiSSNQaUclKnByb3RlY3RlZEciIiIhIiIsJComLCZJIm5HNiIiIiIiIiIhIiIiIiJJI1BpRyUqcHJvdGVjdGVkRyIiIiEiIiIiIyIiIiwmIiIiIiIiKiYkIisjPWojb0ghIigiIiItSSRjb3NHNiQlKnByb3RlY3RlZEdJKF9zeXNsaWJHNiI2Iy1JJ1Jvb3RPZkc2JCUqcHJvdGVjdGVkR0koX3N5c2xpYkc2IjYkLCYtSSR0YW5HNiQlKnByb3RlY3RlZEdJKF9zeXNsaWJHNiI2I0kjX1pHNiQlKnByb3RlY3RlZEdJKF9zeXNsaWJHNiIiIiIqJiQiKysrKys/ISM1IiIiSSNfWkc2JCUqcHJvdGVjdGVkR0koX3N5c2xpYkc2IiIiIiIiIjssJComSSJuRzYiIiIiSSNQaUclKnByb3RlY3RlZEciIiIhIiIsJComLCZJIm5HNiIiIiIiIiIhIiIiIiJJI1BpRyUqcHJvdGVjdGVkRyIiIiEiIiIiIiEiIiIiIiwmKiQpLUknUm9vdE9mRzYkJSpwcm90ZWN0ZWRHSShfc3lzbGliRzYiNiQsJi1JJHRhbkc2JCUqcHJvdGVjdGVkR0koX3N5c2xpYkc2IjYjSSNfWkc2JCUqcHJvdGVjdGVkR0koX3N5c2xpYkc2IiIiIiomJCIrKysrKz8hIzUiIiJJI19aRzYkJSpwcm90ZWN0ZWRHSShfc3lzbGliRzYiIiIiIiIiOywkKiZJIm5HNiIiIiJJI1BpRyUqcHJvdGVjdGVkRyIiIiEiIiwkKiYsJkkibkc2IiIiIiIiIiEiIiIiIkkjUGlHJSpwcm90ZWN0ZWRHIiIiISIiIiIjIiIiIiIiJCIrKysrK0khIikiIiIhIiIiIiI=</Equation></Text-field></Cell><Cell row="14" column="1" input="2*(~A15)*eta0*cos(alpha)/B*((RootOf(tan(z)+z/(H/2), z, -n*Pi .. -(n-1)*Pi))^2*(1-2*cos(RootOf(tan(z)+z/(H/2), z, -n*Pi .. -(n-1)*Pi))*exp(H/2))/((RootOf(tan(z)+z/(H/2), z, -n*Pi .. -(n-1)*Pi))^2+H^2/4+H/2))" stale="false" alignment="centred" background="[255,255,255]" calculation-precision="10" display-precision="4" evaluation-type="symbolic">
<Text-field style="2D Output" layout="Maple Output"><Equation executable="false" style="2D Output" input-equation="0.2877698761e-1*RootOf(tan(_Z)+.2000000000*_Z, -n*Pi .. -(n-1)*Pi)^2*(1-296.8263182*cos(RootOf(tan(_Z)+.2000000000*_Z, -n*Pi .. -(n-1)*Pi)))/(RootOf(tan(_Z)+.2000000000*_Z, -n*Pi .. -(n-1)*Pi)^2+30.00000000)">NiMsJCoqJCIraCgpcHhHISM2IiIiKS1JJ1Jvb3RPZkc2JCUqcHJvdGVjdGVkR0koX3N5c2xpYkc2IjYkLCYtSSR0YW5HNiQlKnByb3RlY3RlZEdJKF9zeXNsaWJHNiI2I0kjX1pHNiQlKnByb3RlY3RlZEdJKF9zeXNsaWJHNiIiIiIqJiQiKysrKys/ISM1IiIiSSNfWkc2JCUqcHJvdGVjdGVkR0koX3N5c2xpYkc2IiIiIiIiIjssJComSSJuRzYiIiIiSSNQaUclKnByb3RlY3RlZEciIiIhIiIsJComLCZJIm5HNiIiIiIiIiIhIiIiIiJJI1BpRyUqcHJvdGVjdGVkRyIiIiEiIiIiIyIiIiwmIiIiIiIiKiYkIisjPWojb0ghIigiIiItSSRjb3NHNiQlKnByb3RlY3RlZEdJKF9zeXNsaWJHNiI2Iy1JJ1Jvb3RPZkc2JCUqcHJvdGVjdGVkR0koX3N5c2xpYkc2IjYkLCYtSSR0YW5HNiQlKnByb3RlY3RlZEdJKF9zeXNsaWJHNiI2I0kjX1pHNiQlKnByb3RlY3RlZEdJKF9zeXNsaWJHNiIiIiIqJiQiKysrKys/ISM1IiIiSSNfWkc2JCUqcHJvdGVjdGVkR0koX3N5c2xpYkc2IiIiIiIiIjssJComSSJuRzYiIiIiSSNQaUclKnByb3RlY3RlZEciIiIhIiIsJComLCZJIm5HNiIiIiIiIiIhIiIiIiJJI1BpRyUqcHJvdGVjdGVkRyIiIiEiIiIiIiEiIiIiIiwmKiQpLUknUm9vdE9mRzYkJSpwcm90ZWN0ZWRHSShfc3lzbGliRzYiNiQsJi1JJHRhbkc2JCUqcHJvdGVjdGVkR0koX3N5c2xpYkc2IjYjSSNfWkc2JCUqcHJvdGVjdGVkR0koX3N5c2xpYkc2IiIiIiomJCIrKysrKz8hIzUiIiJJI19aRzYkJSpwcm90ZWN0ZWRHSShfc3lzbGliRzYiIiIiIiIiOywkKiZJIm5HNiIiIiJJI1BpRyUqcHJvdGVjdGVkRyIiIiEiIiwkKiYsJkkibkc2IiIiIiIiIiEiIiIiIkkjUGlHJSpwcm90ZWN0ZWRHIiIiISIiIiIjIiIiIiIiJCIrKysrK0khIikiIiIhIiIiIiI=</Equation></Text-field></Cell><Cell row="15" column="1" input="2*(~A16)*eta0*cos(alpha)/B*((RootOf(tan(z)+z/(H/2), z, -n*Pi .. -(n-1)*Pi))^2*(1-2*cos(RootOf(tan(z)+z/(H/2), z, -n*Pi .. -(n-1)*Pi))*exp(H/2))/((RootOf(tan(z)+z/(H/2), z, -n*Pi .. -(n-1)*Pi))^2+H^2/4+H/2))" stale="false" alignment="centred" background="[255,255,255]" calculation-precision="10" display-precision="4" evaluation-type="symbolic">
<Text-field style="2D Output" layout="Maple Output"><Equation executable="false" style="2D Output" input-equation="0.3037570915e-1*RootOf(tan(_Z)+.2000000000*_Z, -n*Pi .. -(n-1)*Pi)^2*(1-296.8263182*cos(RootOf(tan(_Z)+.2000000000*_Z, -n*Pi .. -(n-1)*Pi)))/(RootOf(tan(_Z)+.2000000000*_Z, -n*Pi .. -(n-1)*Pi)^2+30.00000000)">NiMsJCoqJCIrOjRkUEkhIzYiIiIpLUknUm9vdE9mRzYkJSpwcm90ZWN0ZWRHSShfc3lzbGliRzYiNiQsJi1JJHRhbkc2JCUqcHJvdGVjdGVkR0koX3N5c2xpYkc2IjYjSSNfWkc2JCUqcHJvdGVjdGVkR0koX3N5c2xpYkc2IiIiIiomJCIrKysrKz8hIzUiIiJJI19aRzYkJSpwcm90ZWN0ZWRHSShfc3lzbGliRzYiIiIiIiIiOywkKiZJIm5HNiIiIiJJI1BpRyUqcHJvdGVjdGVkRyIiIiEiIiwkKiYsJkkibkc2IiIiIiIiIiEiIiIiIkkjUGlHJSpwcm90ZWN0ZWRHIiIiISIiIiIjIiIiLCYiIiIiIiIqJiQiKyM9aiNvSCEiKCIiIi1JJGNvc0c2JCUqcHJvdGVjdGVkR0koX3N5c2xpYkc2IjYjLUknUm9vdE9mRzYkJSpwcm90ZWN0ZWRHSShfc3lzbGliRzYiNiQsJi1JJHRhbkc2JCUqcHJvdGVjdGVkR0koX3N5c2xpYkc2IjYjSSNfWkc2JCUqcHJvdGVjdGVkR0koX3N5c2xpYkc2IiIiIiomJCIrKysrKz8hIzUiIiJJI19aRzYkJSpwcm90ZWN0ZWRHSShfc3lzbGliRzYiIiIiIiIiOywkKiZJIm5HNiIiIiJJI1BpRyUqcHJvdGVjdGVkRyIiIiEiIiwkKiYsJkkibkc2IiIiIiIiIiEiIiIiIkkjUGlHJSpwcm90ZWN0ZWRHIiIiISIiIiIiISIiIiIiLCYqJCktSSdSb290T2ZHNiQlKnByb3RlY3RlZEdJKF9zeXNsaWJHNiI2JCwmLUkkdGFuRzYkJSpwcm90ZWN0ZWRHSShfc3lzbGliRzYiNiNJI19aRzYkJSpwcm90ZWN0ZWRHSShfc3lzbGliRzYiIiIiKiYkIisrKysrPyEjNSIiIkkjX1pHNiQlKnByb3RlY3RlZEdJKF9zeXNsaWJHNiIiIiIiIiI7LCQqJkkibkc2IiIiIkkjUGlHJSpwcm90ZWN0ZWRHIiIiISIiLCQqJiwmSSJuRzYiIiIiIiIiISIiIiIiSSNQaUclKnByb3RlY3RlZEciIiIhIiIiIiMiIiIiIiIkIisrKysrSSEiKSIiIiEiIiIiIg==</Equation></Text-field></Cell><Cell row="16" column="1" input="2*(~A17)*eta0*cos(alpha)/B*((RootOf(tan(z)+z/(H/2), z, -n*Pi .. -(n-1)*Pi))^2*(1-2*cos(RootOf(tan(z)+z/(H/2), z, -n*Pi .. -(n-1)*Pi))*exp(H/2))/((RootOf(tan(z)+z/(H/2), z, -n*Pi .. -(n-1)*Pi))^2+H^2/4+H/2))" stale="false" alignment="centred" background="[255,255,255]" calculation-precision="10" display-precision="4" evaluation-type="symbolic">
<Text-field style="2D Output" layout="Maple Output"><Equation executable="false" style="2D Output" input-equation="0.3197443068e-1*RootOf(tan(_Z)+.2000000000*_Z, -n*Pi .. -(n-1)*Pi)^2*(1-296.8263182*cos(RootOf(tan(_Z)+.2000000000*_Z, -n*Pi .. -(n-1)*Pi)))/(RootOf(tan(_Z)+.2000000000*_Z, -n*Pi .. -(n-1)*Pi)^2+30.00000000)">NiMsJCoqJCIrb0lXKD4kISM2IiIiKS1JJ1Jvb3RPZkc2JCUqcHJvdGVjdGVkR0koX3N5c2xpYkc2IjYkLCYtSSR0YW5HNiQlKnByb3RlY3RlZEdJKF9zeXNsaWJHNiI2I0kjX1pHNiQlKnByb3RlY3RlZEdJKF9zeXNsaWJHNiIiIiIqJiQiKysrKys/ISM1IiIiSSNfWkc2JCUqcHJvdGVjdGVkR0koX3N5c2xpYkc2IiIiIiIiIjssJComSSJuRzYiIiIiSSNQaUclKnByb3RlY3RlZEciIiIhIiIsJComLCZJIm5HNiIiIiIiIiIhIiIiIiJJI1BpRyUqcHJvdGVjdGVkRyIiIiEiIiIiIyIiIiwmIiIiIiIiKiYkIisjPWojb0ghIigiIiItSSRjb3NHNiQlKnByb3RlY3RlZEdJKF9zeXNsaWJHNiI2Iy1JJ1Jvb3RPZkc2JCUqcHJvdGVjdGVkR0koX3N5c2xpYkc2IjYkLCYtSSR0YW5HNiQlKnByb3RlY3RlZEdJKF9zeXNsaWJHNiI2I0kjX1pHNiQlKnByb3RlY3RlZEdJKF9zeXNsaWJHNiIiIiIqJiQiKysrKys/ISM1IiIiSSNfWkc2JCUqcHJvdGVjdGVkR0koX3N5c2xpYkc2IiIiIiIiIjssJComSSJuRzYiIiIiSSNQaUclKnByb3RlY3RlZEciIiIhIiIsJComLCZJIm5HNiIiIiIiIiIhIiIiIiJJI1BpRyUqcHJvdGVjdGVkRyIiIiEiIiIiIiEiIiIiIiwmKiQpLUknUm9vdE9mRzYkJSpwcm90ZWN0ZWRHSShfc3lzbGliRzYiNiQsJi1JJHRhbkc2JCUqcHJvdGVjdGVkR0koX3N5c2xpYkc2IjYjSSNfWkc2JCUqcHJvdGVjdGVkR0koX3N5c2xpYkc2IiIiIiomJCIrKysrKz8hIzUiIiJJI19aRzYkJSpwcm90ZWN0ZWRHSShfc3lzbGliRzYiIiIiIiIiOywkKiZJIm5HNiIiIiJJI1BpRyUqcHJvdGVjdGVkRyIiIiEiIiwkKiYsJkkibkc2IiIiIiIiIiEiIiIiIkkjUGlHJSpwcm90ZWN0ZWRHIiIiISIiIiIjIiIiIiIiJCIrKysrK0khIikiIiIhIiIiIiI=</Equation></Text-field></Cell><Cell row="17" column="1" input="2*(~A18)*eta0*cos(alpha)/B*((RootOf(tan(z)+z/(H/2), z, -n*Pi .. -(n-1)*Pi))^2*(1-2*cos(RootOf(tan(z)+z/(H/2), z, -n*Pi .. -(n-1)*Pi))*exp(H/2))/((RootOf(tan(z)+z/(H/2), z, -n*Pi .. -(n-1)*Pi))^2+H^2/4+H/2))" stale="false" alignment="centred" background="[255,255,255]" calculation-precision="10" display-precision="4" evaluation-type="symbolic">
<Text-field style="2D Output" layout="Maple Output"><Equation executable="false" style="2D Output" input-equation="0.3357315221e-1*RootOf(tan(_Z)+.2000000000*_Z, -n*Pi .. -(n-1)*Pi)^2*(1-296.8263182*cos(RootOf(tan(_Z)+.2000000000*_Z, -n*Pi .. -(n-1)*Pi)))/(RootOf(tan(_Z)+.2000000000*_Z, -n*Pi .. -(n-1)*Pi)^2+30.00000000)">NiMsJCoqJCIrQF9KZEwhIzYiIiIpLUknUm9vdE9mRzYkJSpwcm90ZWN0ZWRHSShfc3lzbGliRzYiNiQsJi1JJHRhbkc2JCUqcHJvdGVjdGVkR0koX3N5c2xpYkc2IjYjSSNfWkc2JCUqcHJvdGVjdGVkR0koX3N5c2xpYkc2IiIiIiomJCIrKysrKz8hIzUiIiJJI19aRzYkJSpwcm90ZWN0ZWRHSShfc3lzbGliRzYiIiIiIiIiOywkKiZJIm5HNiIiIiJJI1BpRyUqcHJvdGVjdGVkRyIiIiEiIiwkKiYsJkkibkc2IiIiIiIiIiEiIiIiIkkjUGlHJSpwcm90ZWN0ZWRHIiIiISIiIiIjIiIiLCYiIiIiIiIqJiQiKyM9aiNvSCEiKCIiIi1JJGNvc0c2JCUqcHJvdGVjdGVkR0koX3N5c2xpYkc2IjYjLUknUm9vdE9mRzYkJSpwcm90ZWN0ZWRHSShfc3lzbGliRzYiNiQsJi1JJHRhbkc2JCUqcHJvdGVjdGVkR0koX3N5c2xpYkc2IjYjSSNfWkc2JCUqcHJvdGVjdGVkR0koX3N5c2xpYkc2IiIiIiomJCIrKysrKz8hIzUiIiJJI19aRzYkJSpwcm90ZWN0ZWRHSShfc3lzbGliRzYiIiIiIiIiOywkKiZJIm5HNiIiIiJJI1BpRyUqcHJvdGVjdGVkRyIiIiEiIiwkKiYsJkkibkc2IiIiIiIiIiEiIiIiIkkjUGlHJSpwcm90ZWN0ZWRHIiIiISIiIiIiISIiIiIiLCYqJCktSSdSb290T2ZHNiQlKnByb3RlY3RlZEdJKF9zeXNsaWJHNiI2JCwmLUkkdGFuRzYkJSpwcm90ZWN0ZWRHSShfc3lzbGliRzYiNiNJI19aRzYkJSpwcm90ZWN0ZWRHSShfc3lzbGliRzYiIiIiKiYkIisrKysrPyEjNSIiIkkjX1pHNiQlKnByb3RlY3RlZEdJKF9zeXNsaWJHNiIiIiIiIiI7LCQqJkkibkc2IiIiIkkjUGlHJSpwcm90ZWN0ZWRHIiIiISIiLCQqJiwmSSJuRzYiIiIiIiIiISIiIiIiSSNQaUclKnByb3RlY3RlZEciIiIhIiIiIiMiIiIiIiIkIisrKysrSSEiKSIiIiEiIiIiIg==</Equation></Text-field></Cell><Cell row="18" column="1" input="2*(~A19)*eta0*cos(alpha)/B*((RootOf(tan(z)+z/(H/2), z, -n*Pi .. -(n-1)*Pi))^2*(1-2*cos(RootOf(tan(z)+z/(H/2), z, -n*Pi .. -(n-1)*Pi))*exp(H/2))/((RootOf(tan(z)+z/(H/2), z, -n*Pi .. -(n-1)*Pi))^2+H^2/4+H/2))" stale="false" alignment="centred" background="[255,255,255]" calculation-precision="10" display-precision="4" evaluation-type="symbolic">
<Text-field style="2D Output" layout="Maple Output"><Equation executable="false" style="2D Output" input-equation="0.3517187375e-1*RootOf(tan(_Z)+.2000000000*_Z, -n*Pi .. -(n-1)*Pi)^2*(1-296.8263182*cos(RootOf(tan(_Z)+.2000000000*_Z, -n*Pi .. -(n-1)*Pi)))/(RootOf(tan(_Z)+.2000000000*_Z, -n*Pi .. -(n-1)*Pi)^2+30.00000000)">NiMsJCoqJCIrdnQ9PE4hIzYiIiIpLUknUm9vdE9mRzYkJSpwcm90ZWN0ZWRHSShfc3lzbGliRzYiNiQsJi1JJHRhbkc2JCUqcHJvdGVjdGVkR0koX3N5c2xpYkc2IjYjSSNfWkc2JCUqcHJvdGVjdGVkR0koX3N5c2xpYkc2IiIiIiomJCIrKysrKz8hIzUiIiJJI19aRzYkJSpwcm90ZWN0ZWRHSShfc3lzbGliRzYiIiIiIiIiOywkKiZJIm5HNiIiIiJJI1BpRyUqcHJvdGVjdGVkRyIiIiEiIiwkKiYsJkkibkc2IiIiIiIiIiEiIiIiIkkjUGlHJSpwcm90ZWN0ZWRHIiIiISIiIiIjIiIiLCYiIiIiIiIqJiQiKyM9aiNvSCEiKCIiIi1JJGNvc0c2JCUqcHJvdGVjdGVkR0koX3N5c2xpYkc2IjYjLUknUm9vdE9mRzYkJSpwcm90ZWN0ZWRHSShfc3lzbGliRzYiNiQsJi1JJHRhbkc2JCUqcHJvdGVjdGVkR0koX3N5c2xpYkc2IjYjSSNfWkc2JCUqcHJvdGVjdGVkR0koX3N5c2xpYkc2IiIiIiomJCIrKysrKz8hIzUiIiJJI19aRzYkJSpwcm90ZWN0ZWRHSShfc3lzbGliRzYiIiIiIiIiOywkKiZJIm5HNiIiIiJJI1BpRyUqcHJvdGVjdGVkRyIiIiEiIiwkKiYsJkkibkc2IiIiIiIiIiEiIiIiIkkjUGlHJSpwcm90ZWN0ZWRHIiIiISIiIiIiISIiIiIiLCYqJCktSSdSb290T2ZHNiQlKnByb3RlY3RlZEdJKF9zeXNsaWJHNiI2JCwmLUkkdGFuRzYkJSpwcm90ZWN0ZWRHSShfc3lzbGliRzYiNiNJI19aRzYkJSpwcm90ZWN0ZWRHSShfc3lzbGliRzYiIiIiKiYkIisrKysrPyEjNSIiIkkjX1pHNiQlKnByb3RlY3RlZEdJKF9zeXNsaWJHNiIiIiIiIiI7LCQqJkkibkc2IiIiIkkjUGlHJSpwcm90ZWN0ZWRHIiIiISIiLCQqJiwmSSJuRzYiIiIiIiIiISIiIiIiSSNQaUclKnByb3RlY3RlZEciIiIhIiIiIiMiIiIiIiIkIisrKysrSSEiKSIiIiEiIiIiIg==</Equation></Text-field></Cell><Cell row="19" column="1" input="2*(~A20)*eta0*cos(alpha)/B*((RootOf(tan(z)+z/(H/2), z, -n*Pi .. -(n-1)*Pi))^2*(1-2*cos(RootOf(tan(z)+z/(H/2), z, -n*Pi .. -(n-1)*Pi))*exp(H/2))/((RootOf(tan(z)+z/(H/2), z, -n*Pi .. -(n-1)*Pi))^2+H^2/4+H/2))" stale="false" alignment="centred" background="[255,255,255]" calculation-precision="10" display-precision="4" evaluation-type="symbolic">
<Text-field style="2D Output" layout="Maple Output"><Equation executable="false" style="2D Output" input-equation="0.3677059528e-1*RootOf(tan(_Z)+.2000000000*_Z, -n*Pi .. -(n-1)*Pi)^2*(1-296.8263182*cos(RootOf(tan(_Z)+.2000000000*_Z, -n*Pi .. -(n-1)*Pi)))/(RootOf(tan(_Z)+.2000000000*_Z, -n*Pi .. -(n-1)*Pi)^2+30.00000000)">NiMsJCoqJCIrRyZmcW4kISM2IiIiKS1JJ1Jvb3RPZkc2JCUqcHJvdGVjdGVkR0koX3N5c2xpYkc2IjYkLCYtSSR0YW5HNiQlKnByb3RlY3RlZEdJKF9zeXNsaWJHNiI2I0kjX1pHNiQlKnByb3RlY3RlZEdJKF9zeXNsaWJHNiIiIiIqJiQiKysrKys/ISM1IiIiSSNfWkc2JCUqcHJvdGVjdGVkR0koX3N5c2xpYkc2IiIiIiIiIjssJComSSJuRzYiIiIiSSNQaUclKnByb3RlY3RlZEciIiIhIiIsJComLCZJIm5HNiIiIiIiIiIhIiIiIiJJI1BpRyUqcHJvdGVjdGVkRyIiIiEiIiIiIyIiIiwmIiIiIiIiKiYkIisjPWojb0ghIigiIiItSSRjb3NHNiQlKnByb3RlY3RlZEdJKF9zeXNsaWJHNiI2Iy1JJ1Jvb3RPZkc2JCUqcHJvdGVjdGVkR0koX3N5c2xpYkc2IjYkLCYtSSR0YW5HNiQlKnByb3RlY3RlZEdJKF9zeXNsaWJHNiI2I0kjX1pHNiQlKnByb3RlY3RlZEdJKF9zeXNsaWJHNiIiIiIqJiQiKysrKys/ISM1IiIiSSNfWkc2JCUqcHJvdGVjdGVkR0koX3N5c2xpYkc2IiIiIiIiIjssJComSSJuRzYiIiIiSSNQaUclKnByb3RlY3RlZEciIiIhIiIsJComLCZJIm5HNiIiIiIiIiIhIiIiIiJJI1BpRyUqcHJvdGVjdGVkRyIiIiEiIiIiIiEiIiIiIiwmKiQpLUknUm9vdE9mRzYkJSpwcm90ZWN0ZWRHSShfc3lzbGliRzYiNiQsJi1JJHRhbkc2JCUqcHJvdGVjdGVkR0koX3N5c2xpYkc2IjYjSSNfWkc2JCUqcHJvdGVjdGVkR0koX3N5c2xpYkc2IiIiIiomJCIrKysrKz8hIzUiIiJJI19aRzYkJSpwcm90ZWN0ZWRHSShfc3lzbGliRzYiIiIiIiIiOywkKiZJIm5HNiIiIiJJI1BpRyUqcHJvdGVjdGVkRyIiIiEiIiwkKiYsJkkibkc2IiIiIiIiIiEiIiIiIkkjUGlHJSpwcm90ZWN0ZWRHIiIiISIiIiIjIiIiIiIiJCIrKysrK0khIikiIiIhIiIiIiI=</Equation></Text-field></Cell><Cell row="20" column="1" input="2*(~A21)*eta0*cos(alpha)/B*((RootOf(tan(z)+z/(H/2), z, -n*Pi .. -(n-1)*Pi))^2*(1-2*cos(RootOf(tan(z)+z/(H/2), z, -n*Pi .. -(n-1)*Pi))*exp(H/2))/((RootOf(tan(z)+z/(H/2), z, -n*Pi .. -(n-1)*Pi))^2+H^2/4+H/2))" stale="false" alignment="centred" background="[255,255,255]" calculation-precision="10" display-precision="4" evaluation-type="symbolic">
<Text-field style="2D Output" layout="Maple Output"><Equation executable="false" style="2D Output" input-equation="0.3836931682e-1*RootOf(tan(_Z)+.2000000000*_Z, -n*Pi .. -(n-1)*Pi)^2*(1-296.8263182*cos(RootOf(tan(_Z)+.2000000000*_Z, -n*Pi .. -(n-1)*Pi)))/(RootOf(tan(_Z)+.2000000000*_Z, -n*Pi .. -(n-1)*Pi)^2+30.00000000)">NiMsJCoqJCIrI29KcCRRISM2IiIiKS1JJ1Jvb3RPZkc2JCUqcHJvdGVjdGVkR0koX3N5c2xpYkc2IjYkLCYtSSR0YW5HNiQlKnByb3RlY3RlZEdJKF9zeXNsaWJHNiI2I0kjX1pHNiQlKnByb3RlY3RlZEdJKF9zeXNsaWJHNiIiIiIqJiQiKysrKys/ISM1IiIiSSNfWkc2JCUqcHJvdGVjdGVkR0koX3N5c2xpYkc2IiIiIiIiIjssJComSSJuRzYiIiIiSSNQaUclKnByb3RlY3RlZEciIiIhIiIsJComLCZJIm5HNiIiIiIiIiIhIiIiIiJJI1BpRyUqcHJvdGVjdGVkRyIiIiEiIiIiIyIiIiwmIiIiIiIiKiYkIisjPWojb0ghIigiIiItSSRjb3NHNiQlKnByb3RlY3RlZEdJKF9zeXNsaWJHNiI2Iy1JJ1Jvb3RPZkc2JCUqcHJvdGVjdGVkR0koX3N5c2xpYkc2IjYkLCYtSSR0YW5HNiQlKnByb3RlY3RlZEdJKF9zeXNsaWJHNiI2I0kjX1pHNiQlKnByb3RlY3RlZEdJKF9zeXNsaWJHNiIiIiIqJiQiKysrKys/ISM1IiIiSSNfWkc2JCUqcHJvdGVjdGVkR0koX3N5c2xpYkc2IiIiIiIiIjssJComSSJuRzYiIiIiSSNQaUclKnByb3RlY3RlZEciIiIhIiIsJComLCZJIm5HNiIiIiIiIiIhIiIiIiJJI1BpRyUqcHJvdGVjdGVkRyIiIiEiIiIiIiEiIiIiIiwmKiQpLUknUm9vdE9mRzYkJSpwcm90ZWN0ZWRHSShfc3lzbGliRzYiNiQsJi1JJHRhbkc2JCUqcHJvdGVjdGVkR0koX3N5c2xpYkc2IjYjSSNfWkc2JCUqcHJvdGVjdGVkR0koX3N5c2xpYkc2IiIiIiomJCIrKysrKz8hIzUiIiJJI19aRzYkJSpwcm90ZWN0ZWRHSShfc3lzbGliRzYiIiIiIiIiOywkKiZJIm5HNiIiIiJJI1BpRyUqcHJvdGVjdGVkRyIiIiEiIiwkKiYsJkkibkc2IiIiIiIiIiEiIiIiIkkjUGlHJSpwcm90ZWN0ZWRHIiIiISIiIiIjIiIiIiIiJCIrKysrK0khIikiIiIhIiIiIiI=</Equation></Text-field></Cell><Cell row="21" column="1" input="2*(~A22)*eta0*cos(alpha)/B*((RootOf(tan(z)+z/(H/2), z, -n*Pi .. -(n-1)*Pi))^2*(1-2*cos(RootOf(tan(z)+z/(H/2), z, -n*Pi .. -(n-1)*Pi))*exp(H/2))/((RootOf(tan(z)+z/(H/2), z, -n*Pi .. -(n-1)*Pi))^2+H^2/4+H/2))" stale="false" alignment="centred" background="[255,255,255]" calculation-precision="10" display-precision="4" evaluation-type="symbolic">
<Text-field style="2D Output" layout="Maple Output"><Equation executable="false" style="2D Output" input-equation="0.3996803835e-1*RootOf(tan(_Z)+.2000000000*_Z, -n*Pi .. -(n-1)*Pi)^2*(1-296.8263182*cos(RootOf(tan(_Z)+.2000000000*_Z, -n*Pi .. -(n-1)*Pi)))/(RootOf(tan(_Z)+.2000000000*_Z, -n*Pi .. -(n-1)*Pi)^2+30.00000000)">NiMsJCoqJCIrTlEhbypSISM2IiIiKS1JJ1Jvb3RPZkc2JCUqcHJvdGVjdGVkR0koX3N5c2xpYkc2IjYkLCYtSSR0YW5HNiQlKnByb3RlY3RlZEdJKF9zeXNsaWJHNiI2I0kjX1pHNiQlKnByb3RlY3RlZEdJKF9zeXNsaWJHNiIiIiIqJiQiKysrKys/ISM1IiIiSSNfWkc2JCUqcHJvdGVjdGVkR0koX3N5c2xpYkc2IiIiIiIiIjssJComSSJuRzYiIiIiSSNQaUclKnByb3RlY3RlZEciIiIhIiIsJComLCZJIm5HNiIiIiIiIiIhIiIiIiJJI1BpRyUqcHJvdGVjdGVkRyIiIiEiIiIiIyIiIiwmIiIiIiIiKiYkIisjPWojb0ghIigiIiItSSRjb3NHNiQlKnByb3RlY3RlZEdJKF9zeXNsaWJHNiI2Iy1JJ1Jvb3RPZkc2JCUqcHJvdGVjdGVkR0koX3N5c2xpYkc2IjYkLCYtSSR0YW5HNiQlKnByb3RlY3RlZEdJKF9zeXNsaWJHNiI2I0kjX1pHNiQlKnByb3RlY3RlZEdJKF9zeXNsaWJHNiIiIiIqJiQiKysrKys/ISM1IiIiSSNfWkc2JCUqcHJvdGVjdGVkR0koX3N5c2xpYkc2IiIiIiIiIjssJComSSJuRzYiIiIiSSNQaUclKnByb3RlY3RlZEciIiIhIiIsJComLCZJIm5HNiIiIiIiIiIhIiIiIiJJI1BpRyUqcHJvdGVjdGVkRyIiIiEiIiIiIiEiIiIiIiwmKiQpLUknUm9vdE9mRzYkJSpwcm90ZWN0ZWRHSShfc3lzbGliRzYiNiQsJi1JJHRhbkc2JCUqcHJvdGVjdGVkR0koX3N5c2xpYkc2IjYjSSNfWkc2JCUqcHJvdGVjdGVkR0koX3N5c2xpYkc2IiIiIiomJCIrKysrKz8hIzUiIiJJI19aRzYkJSpwcm90ZWN0ZWRHSShfc3lzbGliRzYiIiIiIiIiOywkKiZJIm5HNiIiIiJJI1BpRyUqcHJvdGVjdGVkRyIiIiEiIiwkKiYsJkkibkc2IiIiIiIiIiEiIiIiIkkjUGlHJSpwcm90ZWN0ZWRHIiIiISIiIiIjIiIiIiIiJCIrKysrK0khIikiIiIhIiIiIiI=</Equation></Text-field></Cell><Cell row="22" column="1" input="2*(~A23)*eta0*cos(alpha)/B*((RootOf(tan(z)+z/(H/2), z, -n*Pi .. -(n-1)*Pi))^2*(1-2*cos(RootOf(tan(z)+z/(H/2), z, -n*Pi .. -(n-1)*Pi))*exp(H/2))/((RootOf(tan(z)+z/(H/2), z, -n*Pi .. -(n-1)*Pi))^2+H^2/4+H/2))" stale="false" alignment="centred" background="[255,255,255]" calculation-precision="10" display-precision="4" evaluation-type="symbolic">
<Text-field style="2D Output" layout="Maple Output"><Equation executable="false" style="2D Output" input-equation="0.4156675988e-1*RootOf(tan(_Z)+.2000000000*_Z, -n*Pi .. -(n-1)*Pi)^2*(1-296.8263182*cos(RootOf(tan(_Z)+.2000000000*_Z, -n*Pi .. -(n-1)*Pi)))/(RootOf(tan(_Z)+.2000000000*_Z, -n*Pi .. -(n-1)*Pi)^2+30.00000000)">NiMsJCoqJCIrKSlmbmNUISM2IiIiKS1JJ1Jvb3RPZkc2JCUqcHJvdGVjdGVkR0koX3N5c2xpYkc2IjYkLCYtSSR0YW5HNiQlKnByb3RlY3RlZEdJKF9zeXNsaWJHNiI2I0kjX1pHNiQlKnByb3RlY3RlZEdJKF9zeXNsaWJHNiIiIiIqJiQiKysrKys/ISM1IiIiSSNfWkc2JCUqcHJvdGVjdGVkR0koX3N5c2xpYkc2IiIiIiIiIjssJComSSJuRzYiIiIiSSNQaUclKnByb3RlY3RlZEciIiIhIiIsJComLCZJIm5HNiIiIiIiIiIhIiIiIiJJI1BpRyUqcHJvdGVjdGVkRyIiIiEiIiIiIyIiIiwmIiIiIiIiKiYkIisjPWojb0ghIigiIiItSSRjb3NHNiQlKnByb3RlY3RlZEdJKF9zeXNsaWJHNiI2Iy1JJ1Jvb3RPZkc2JCUqcHJvdGVjdGVkR0koX3N5c2xpYkc2IjYkLCYtSSR0YW5HNiQlKnByb3RlY3RlZEdJKF9zeXNsaWJHNiI2I0kjX1pHNiQlKnByb3RlY3RlZEdJKF9zeXNsaWJHNiIiIiIqJiQiKysrKys/ISM1IiIiSSNfWkc2JCUqcHJvdGVjdGVkR0koX3N5c2xpYkc2IiIiIiIiIjssJComSSJuRzYiIiIiSSNQaUclKnByb3RlY3RlZEciIiIhIiIsJComLCZJIm5HNiIiIiIiIiIhIiIiIiJJI1BpRyUqcHJvdGVjdGVkRyIiIiEiIiIiIiEiIiIiIiwmKiQpLUknUm9vdE9mRzYkJSpwcm90ZWN0ZWRHSShfc3lzbGliRzYiNiQsJi1JJHRhbkc2JCUqcHJvdGVjdGVkR0koX3N5c2xpYkc2IjYjSSNfWkc2JCUqcHJvdGVjdGVkR0koX3N5c2xpYkc2IiIiIiomJCIrKysrKz8hIzUiIiJJI19aRzYkJSpwcm90ZWN0ZWRHSShfc3lzbGliRzYiIiIiIiIiOywkKiZJIm5HNiIiIiJJI1BpRyUqcHJvdGVjdGVkRyIiIiEiIiwkKiYsJkkibkc2IiIiIiIiIiEiIiIiIkkjUGlHJSpwcm90ZWN0ZWRHIiIiISIiIiIjIiIiIiIiJCIrKysrK0khIikiIiIhIiIiIiI=</Equation></Text-field></Cell><Cell row="23" column="1" input="2*(~A24)*eta0*cos(alpha)/B*((RootOf(tan(z)+z/(H/2), z, -n*Pi .. -(n-1)*Pi))^2*(1-2*cos(RootOf(tan(z)+z/(H/2), z, -n*Pi .. -(n-1)*Pi))*exp(H/2))/((RootOf(tan(z)+z/(H/2), z, -n*Pi .. -(n-1)*Pi))^2+H^2/4+H/2))" stale="false" alignment="centred" background="[255,255,255]" calculation-precision="10" display-precision="4" evaluation-type="symbolic">
<Text-field style="2D Output" layout="Maple Output"><Equation executable="false" style="2D Output" input-equation="0.4316548142e-1*RootOf(tan(_Z)+.2000000000*_Z, -n*Pi .. -(n-1)*Pi)^2*(1-296.8263182*cos(RootOf(tan(_Z)+.2000000000*_Z, -n*Pi .. -(n-1)*Pi)))/(RootOf(tan(_Z)+.2000000000*_Z, -n*Pi .. -(n-1)*Pi)^2+30.00000000)">NiMsJCoqJCIrVSJbbEolISM2IiIiKS1JJ1Jvb3RPZkc2JCUqcHJvdGVjdGVkR0koX3N5c2xpYkc2IjYkLCYtSSR0YW5HNiQlKnByb3RlY3RlZEdJKF9zeXNsaWJHNiI2I0kjX1pHNiQlKnByb3RlY3RlZEdJKF9zeXNsaWJHNiIiIiIqJiQiKysrKys/ISM1IiIiSSNfWkc2JCUqcHJvdGVjdGVkR0koX3N5c2xpYkc2IiIiIiIiIjssJComSSJuRzYiIiIiSSNQaUclKnByb3RlY3RlZEciIiIhIiIsJComLCZJIm5HNiIiIiIiIiIhIiIiIiJJI1BpRyUqcHJvdGVjdGVkRyIiIiEiIiIiIyIiIiwmIiIiIiIiKiYkIisjPWojb0ghIigiIiItSSRjb3NHNiQlKnByb3RlY3RlZEdJKF9zeXNsaWJHNiI2Iy1JJ1Jvb3RPZkc2JCUqcHJvdGVjdGVkR0koX3N5c2xpYkc2IjYkLCYtSSR0YW5HNiQlKnByb3RlY3RlZEdJKF9zeXNsaWJHNiI2I0kjX1pHNiQlKnByb3RlY3RlZEdJKF9zeXNsaWJHNiIiIiIqJiQiKysrKys/ISM1IiIiSSNfWkc2JCUqcHJvdGVjdGVkR0koX3N5c2xpYkc2IiIiIiIiIjssJComSSJuRzYiIiIiSSNQaUclKnByb3RlY3RlZEciIiIhIiIsJComLCZJIm5HNiIiIiIiIiIhIiIiIiJJI1BpRyUqcHJvdGVjdGVkRyIiIiEiIiIiIiEiIiIiIiwmKiQpLUknUm9vdE9mRzYkJSpwcm90ZWN0ZWRHSShfc3lzbGliRzYiNiQsJi1JJHRhbkc2JCUqcHJvdGVjdGVkR0koX3N5c2xpYkc2IjYjSSNfWkc2JCUqcHJvdGVjdGVkR0koX3N5c2xpYkc2IiIiIiomJCIrKysrKz8hIzUiIiJJI19aRzYkJSpwcm90ZWN0ZWRHSShfc3lzbGliRzYiIiIiIiIiOywkKiZJIm5HNiIiIiJJI1BpRyUqcHJvdGVjdGVkRyIiIiEiIiwkKiYsJkkibkc2IiIiIiIiIiEiIiIiIkkjUGlHJSpwcm90ZWN0ZWRHIiIiISIiIiIjIiIiIiIiJCIrKysrK0khIikiIiIhIiIiIiI=</Equation></Text-field></Cell><Cell row="24" column="1" input="2*(~A25)*eta0*cos(alpha)/B*((RootOf(tan(z)+z/(H/2), z, -n*Pi .. -(n-1)*Pi))^2*(1-2*cos(RootOf(tan(z)+z/(H/2), z, -n*Pi .. -(n-1)*Pi))*exp(H/2))/((RootOf(tan(z)+z/(H/2), z, -n*Pi .. -(n-1)*Pi))^2+H^2/4+H/2))" stale="false" alignment="centred" background="[255,255,255]" calculation-precision="10" display-precision="4" evaluation-type="symbolic">
<Text-field style="2D Output" layout="Maple Output"><Equation executable="false" style="2D Output" input-equation="0.4476420295e-1*RootOf(tan(_Z)+.2000000000*_Z, -n*Pi .. -(n-1)*Pi)^2*(1-296.8263182*cos(RootOf(tan(_Z)+.2000000000*_Z, -n*Pi .. -(n-1)*Pi)))/(RootOf(tan(_Z)+.2000000000*_Z, -n*Pi .. -(n-1)*Pi)^2+30.00000000)">NiMsJCoqJCIrJkg/a1olISM2IiIiKS1JJ1Jvb3RPZkc2JCUqcHJvdGVjdGVkR0koX3N5c2xpYkc2IjYkLCYtSSR0YW5HNiQlKnByb3RlY3RlZEdJKF9zeXNsaWJHNiI2I0kjX1pHNiQlKnByb3RlY3RlZEdJKF9zeXNsaWJHNiIiIiIqJiQiKysrKys/ISM1IiIiSSNfWkc2JCUqcHJvdGVjdGVkR0koX3N5c2xpYkc2IiIiIiIiIjssJComSSJuRzYiIiIiSSNQaUclKnByb3RlY3RlZEciIiIhIiIsJComLCZJIm5HNiIiIiIiIiIhIiIiIiJJI1BpRyUqcHJvdGVjdGVkRyIiIiEiIiIiIyIiIiwmIiIiIiIiKiYkIisjPWojb0ghIigiIiItSSRjb3NHNiQlKnByb3RlY3RlZEdJKF9zeXNsaWJHNiI2Iy1JJ1Jvb3RPZkc2JCUqcHJvdGVjdGVkR0koX3N5c2xpYkc2IjYkLCYtSSR0YW5HNiQlKnByb3RlY3RlZEdJKF9zeXNsaWJHNiI2I0kjX1pHNiQlKnByb3RlY3RlZEdJKF9zeXNsaWJHNiIiIiIqJiQiKysrKys/ISM1IiIiSSNfWkc2JCUqcHJvdGVjdGVkR0koX3N5c2xpYkc2IiIiIiIiIjssJComSSJuRzYiIiIiSSNQaUclKnByb3RlY3RlZEciIiIhIiIsJComLCZJIm5HNiIiIiIiIiIhIiIiIiJJI1BpRyUqcHJvdGVjdGVkRyIiIiEiIiIiIiEiIiIiIiwmKiQpLUknUm9vdE9mRzYkJSpwcm90ZWN0ZWRHSShfc3lzbGliRzYiNiQsJi1JJHRhbkc2JCUqcHJvdGVjdGVkR0koX3N5c2xpYkc2IjYjSSNfWkc2JCUqcHJvdGVjdGVkR0koX3N5c2xpYkc2IiIiIiomJCIrKysrKz8hIzUiIiJJI19aRzYkJSpwcm90ZWN0ZWRHSShfc3lzbGliRzYiIiIiIiIiOywkKiZJIm5HNiIiIiJJI1BpRyUqcHJvdGVjdGVkRyIiIiEiIiwkKiYsJkkibkc2IiIiIiIiIiEiIiIiIkkjUGlHJSpwcm90ZWN0ZWRHIiIiISIiIiIjIiIiIiIiJCIrKysrK0khIikiIiIhIiIiIiI=</Equation></Text-field></Cell><Cell row="25" column="1" input="2*(~A26)*eta0*cos(alpha)/B*((RootOf(tan(z)+z/(H/2), z, -n*Pi .. -(n-1)*Pi))^2*(1-2*cos(RootOf(tan(z)+z/(H/2), z, -n*Pi .. -(n-1)*Pi))*exp(H/2))/((RootOf(tan(z)+z/(H/2), z, -n*Pi .. -(n-1)*Pi))^2+H^2/4+H/2))" stale="false" alignment="centred" background="[255,255,255]" calculation-precision="10" display-precision="4" evaluation-type="symbolic">
<Text-field style="2D Output" layout="Maple Output"><Equation executable="false" style="2D Output" input-equation="0.4636292449e-1*RootOf(tan(_Z)+.2000000000*_Z, -n*Pi .. -(n-1)*Pi)^2*(1-296.8263182*cos(RootOf(tan(_Z)+.2000000000*_Z, -n*Pi .. -(n-1)*Pi)))/(RootOf(tan(_Z)+.2000000000*_Z, -n*Pi .. -(n-1)*Pi)^2+30.00000000)">NiMsJCoqJCIrXENIT1khIzYiIiIpLUknUm9vdE9mRzYkJSpwcm90ZWN0ZWRHSShfc3lzbGliRzYiNiQsJi1JJHRhbkc2JCUqcHJvdGVjdGVkR0koX3N5c2xpYkc2IjYjSSNfWkc2JCUqcHJvdGVjdGVkR0koX3N5c2xpYkc2IiIiIiomJCIrKysrKz8hIzUiIiJJI19aRzYkJSpwcm90ZWN0ZWRHSShfc3lzbGliRzYiIiIiIiIiOywkKiZJIm5HNiIiIiJJI1BpRyUqcHJvdGVjdGVkRyIiIiEiIiwkKiYsJkkibkc2IiIiIiIiIiEiIiIiIkkjUGlHJSpwcm90ZWN0ZWRHIiIiISIiIiIjIiIiLCYiIiIiIiIqJiQiKyM9aiNvSCEiKCIiIi1JJGNvc0c2JCUqcHJvdGVjdGVkR0koX3N5c2xpYkc2IjYjLUknUm9vdE9mRzYkJSpwcm90ZWN0ZWRHSShfc3lzbGliRzYiNiQsJi1JJHRhbkc2JCUqcHJvdGVjdGVkR0koX3N5c2xpYkc2IjYjSSNfWkc2JCUqcHJvdGVjdGVkR0koX3N5c2xpYkc2IiIiIiomJCIrKysrKz8hIzUiIiJJI19aRzYkJSpwcm90ZWN0ZWRHSShfc3lzbGliRzYiIiIiIiIiOywkKiZJIm5HNiIiIiJJI1BpRyUqcHJvdGVjdGVkRyIiIiEiIiwkKiYsJkkibkc2IiIiIiIiIiEiIiIiIkkjUGlHJSpwcm90ZWN0ZWRHIiIiISIiIiIiISIiIiIiLCYqJCktSSdSb290T2ZHNiQlKnByb3RlY3RlZEdJKF9zeXNsaWJHNiI2JCwmLUkkdGFuRzYkJSpwcm90ZWN0ZWRHSShfc3lzbGliRzYiNiNJI19aRzYkJSpwcm90ZWN0ZWRHSShfc3lzbGliRzYiIiIiKiYkIisrKysrPyEjNSIiIkkjX1pHNiQlKnByb3RlY3RlZEdJKF9zeXNsaWJHNiIiIiIiIiI7LCQqJkkibkc2IiIiIkkjUGlHJSpwcm90ZWN0ZWRHIiIiISIiLCQqJiwmSSJuRzYiIiIiIiIiISIiIiIiSSNQaUclKnByb3RlY3RlZEciIiIhIiIiIiMiIiIiIiIkIisrKysrSSEiKSIiIiEiIiIiIg==</Equation></Text-field></Cell><Cell row="26" column="1" input="2*(~A27)*eta0*cos(alpha)/B*((RootOf(tan(z)+z/(H/2), z, -n*Pi .. -(n-1)*Pi))^2*(1-2*cos(RootOf(tan(z)+z/(H/2), z, -n*Pi .. -(n-1)*Pi))*exp(H/2))/((RootOf(tan(z)+z/(H/2), z, -n*Pi .. -(n-1)*Pi))^2+H^2/4+H/2))" stale="false" alignment="centred" background="[255,255,255]" calculation-precision="10" display-precision="4" evaluation-type="symbolic">
<Text-field style="2D Output" layout="Maple Output"><Equation executable="false" style="2D Output" input-equation="0.4796164602e-1*RootOf(tan(_Z)+.2000000000*_Z, -n*Pi .. -(n-1)*Pi)^2*(1-296.8263182*cos(RootOf(tan(_Z)+.2000000000*_Z, -n*Pi .. -(n-1)*Pi)))/(RootOf(tan(_Z)+.2000000000*_Z, -n*Pi .. -(n-1)*Pi)^2+30.00000000)">NiMsJCoqJCIrLVk7J3olISM2IiIiKS1JJ1Jvb3RPZkc2JCUqcHJvdGVjdGVkR0koX3N5c2xpYkc2IjYkLCYtSSR0YW5HNiQlKnByb3RlY3RlZEdJKF9zeXNsaWJHNiI2I0kjX1pHNiQlKnByb3RlY3RlZEdJKF9zeXNsaWJHNiIiIiIqJiQiKysrKys/ISM1IiIiSSNfWkc2JCUqcHJvdGVjdGVkR0koX3N5c2xpYkc2IiIiIiIiIjssJComSSJuRzYiIiIiSSNQaUclKnByb3RlY3RlZEciIiIhIiIsJComLCZJIm5HNiIiIiIiIiIhIiIiIiJJI1BpRyUqcHJvdGVjdGVkRyIiIiEiIiIiIyIiIiwmIiIiIiIiKiYkIisjPWojb0ghIigiIiItSSRjb3NHNiQlKnByb3RlY3RlZEdJKF9zeXNsaWJHNiI2Iy1JJ1Jvb3RPZkc2JCUqcHJvdGVjdGVkR0koX3N5c2xpYkc2IjYkLCYtSSR0YW5HNiQlKnByb3RlY3RlZEdJKF9zeXNsaWJHNiI2I0kjX1pHNiQlKnByb3RlY3RlZEdJKF9zeXNsaWJHNiIiIiIqJiQiKysrKys/ISM1IiIiSSNfWkc2JCUqcHJvdGVjdGVkR0koX3N5c2xpYkc2IiIiIiIiIjssJComSSJuRzYiIiIiSSNQaUclKnByb3RlY3RlZEciIiIhIiIsJComLCZJIm5HNiIiIiIiIiIhIiIiIiJJI1BpRyUqcHJvdGVjdGVkRyIiIiEiIiIiIiEiIiIiIiwmKiQpLUknUm9vdE9mRzYkJSpwcm90ZWN0ZWRHSShfc3lzbGliRzYiNiQsJi1JJHRhbkc2JCUqcHJvdGVjdGVkR0koX3N5c2xpYkc2IjYjSSNfWkc2JCUqcHJvdGVjdGVkR0koX3N5c2xpYkc2IiIiIiomJCIrKysrKz8hIzUiIiJJI19aRzYkJSpwcm90ZWN0ZWRHSShfc3lzbGliRzYiIiIiIiIiOywkKiZJIm5HNiIiIiJJI1BpRyUqcHJvdGVjdGVkRyIiIiEiIiwkKiYsJkkibkc2IiIiIiIiIiEiIiIiIkkjUGlHJSpwcm90ZWN0ZWRHIiIiISIiIiIjIiIiIiIiJCIrKysrK0khIikiIiIhIiIiIiI=</Equation></Text-field></Cell><Cell row="27" column="1" input="2*(~A28)*eta0*cos(alpha)/B*((RootOf(tan(z)+z/(H/2), z, -n*Pi .. -(n-1)*Pi))^2*(1-2*cos(RootOf(tan(z)+z/(H/2), z, -n*Pi .. -(n-1)*Pi))*exp(H/2))/((RootOf(tan(z)+z/(H/2), z, -n*Pi .. -(n-1)*Pi))^2+H^2/4+H/2))" stale="false" alignment="centred" background="[255,255,255]" calculation-precision="10" display-precision="4" evaluation-type="symbolic">
<Text-field style="2D Output" layout="Maple Output"><Equation executable="false" style="2D Output" input-equation="0.4956036755e-1*RootOf(tan(_Z)+.2000000000*_Z, -n*Pi .. -(n-1)*Pi)^2*(1-296.8263182*cos(RootOf(tan(_Z)+.2000000000*_Z, -n*Pi .. -(n-1)*Pi)))/(RootOf(tan(_Z)+.2000000000*_Z, -n*Pi .. -(n-1)*Pi)^2+30.00000000)">NiMsJCoqJCIrYm4uY1whIzYiIiIpLUknUm9vdE9mRzYkJSpwcm90ZWN0ZWRHSShfc3lzbGliRzYiNiQsJi1JJHRhbkc2JCUqcHJvdGVjdGVkR0koX3N5c2xpYkc2IjYjSSNfWkc2JCUqcHJvdGVjdGVkR0koX3N5c2xpYkc2IiIiIiomJCIrKysrKz8hIzUiIiJJI19aRzYkJSpwcm90ZWN0ZWRHSShfc3lzbGliRzYiIiIiIiIiOywkKiZJIm5HNiIiIiJJI1BpRyUqcHJvdGVjdGVkRyIiIiEiIiwkKiYsJkkibkc2IiIiIiIiIiEiIiIiIkkjUGlHJSpwcm90ZWN0ZWRHIiIiISIiIiIjIiIiLCYiIiIiIiIqJiQiKyM9aiNvSCEiKCIiIi1JJGNvc0c2JCUqcHJvdGVjdGVkR0koX3N5c2xpYkc2IjYjLUknUm9vdE9mRzYkJSpwcm90ZWN0ZWRHSShfc3lzbGliRzYiNiQsJi1JJHRhbkc2JCUqcHJvdGVjdGVkR0koX3N5c2xpYkc2IjYjSSNfWkc2JCUqcHJvdGVjdGVkR0koX3N5c2xpYkc2IiIiIiomJCIrKysrKz8hIzUiIiJJI19aRzYkJSpwcm90ZWN0ZWRHSShfc3lzbGliRzYiIiIiIiIiOywkKiZJIm5HNiIiIiJJI1BpRyUqcHJvdGVjdGVkRyIiIiEiIiwkKiYsJkkibkc2IiIiIiIiIiEiIiIiIkkjUGlHJSpwcm90ZWN0ZWRHIiIiISIiIiIiISIiIiIiLCYqJCktSSdSb290T2ZHNiQlKnByb3RlY3RlZEdJKF9zeXNsaWJHNiI2JCwmLUkkdGFuRzYkJSpwcm90ZWN0ZWRHSShfc3lzbGliRzYiNiNJI19aRzYkJSpwcm90ZWN0ZWRHSShfc3lzbGliRzYiIiIiKiYkIisrKysrPyEjNSIiIkkjX1pHNiQlKnByb3RlY3RlZEdJKF9zeXNsaWJHNiIiIiIiIiI7LCQqJkkibkc2IiIiIkkjUGlHJSpwcm90ZWN0ZWRHIiIiISIiLCQqJiwmSSJuRzYiIiIiIiIiISIiIiIiSSNQaUclKnByb3RlY3RlZEciIiIhIiIiIiMiIiIiIiIkIisrKysrSSEiKSIiIiEiIiIiIg==</Equation></Text-field></Cell><Cell row="28" column="1" input="2*(~A29)*eta0*cos(alpha)/B*((RootOf(tan(z)+z/(H/2), z, -n*Pi .. -(n-1)*Pi))^2*(1-2*cos(RootOf(tan(z)+z/(H/2), z, -n*Pi .. -(n-1)*Pi))*exp(H/2))/((RootOf(tan(z)+z/(H/2), z, -n*Pi .. -(n-1)*Pi))^2+H^2/4+H/2))" stale="false" alignment="centred" background="[255,255,255]" calculation-precision="10" display-precision="4" evaluation-type="symbolic">
<Text-field style="2D Output" layout="Maple Output"><Equation executable="false" style="2D Output" input-equation="0.5115908909e-1*RootOf(tan(_Z)+.2000000000*_Z, -n*Pi .. -(n-1)*Pi)^2*(1-296.8263182*cos(RootOf(tan(_Z)+.2000000000*_Z, -n*Pi .. -(n-1)*Pi)))/(RootOf(tan(_Z)+.2000000000*_Z, -n*Pi .. -(n-1)*Pi)^2+30.00000000)">NiMsJCoqJCIrNCozZjYmISM2IiIiKS1JJ1Jvb3RPZkc2JCUqcHJvdGVjdGVkR0koX3N5c2xpYkc2IjYkLCYtSSR0YW5HNiQlKnByb3RlY3RlZEdJKF9zeXNsaWJHNiI2I0kjX1pHNiQlKnByb3RlY3RlZEdJKF9zeXNsaWJHNiIiIiIqJiQiKysrKys/ISM1IiIiSSNfWkc2JCUqcHJvdGVjdGVkR0koX3N5c2xpYkc2IiIiIiIiIjssJComSSJuRzYiIiIiSSNQaUclKnByb3RlY3RlZEciIiIhIiIsJComLCZJIm5HNiIiIiIiIiIhIiIiIiJJI1BpRyUqcHJvdGVjdGVkRyIiIiEiIiIiIyIiIiwmIiIiIiIiKiYkIisjPWojb0ghIigiIiItSSRjb3NHNiQlKnByb3RlY3RlZEdJKF9zeXNsaWJHNiI2Iy1JJ1Jvb3RPZkc2JCUqcHJvdGVjdGVkR0koX3N5c2xpYkc2IjYkLCYtSSR0YW5HNiQlKnByb3RlY3RlZEdJKF9zeXNsaWJHNiI2I0kjX1pHNiQlKnByb3RlY3RlZEdJKF9zeXNsaWJHNiIiIiIqJiQiKysrKys/ISM1IiIiSSNfWkc2JCUqcHJvdGVjdGVkR0koX3N5c2xpYkc2IiIiIiIiIjssJComSSJuRzYiIiIiSSNQaUclKnByb3RlY3RlZEciIiIhIiIsJComLCZJIm5HNiIiIiIiIiIhIiIiIiJJI1BpRyUqcHJvdGVjdGVkRyIiIiEiIiIiIiEiIiIiIiwmKiQpLUknUm9vdE9mRzYkJSpwcm90ZWN0ZWRHSShfc3lzbGliRzYiNiQsJi1JJHRhbkc2JCUqcHJvdGVjdGVkR0koX3N5c2xpYkc2IjYjSSNfWkc2JCUqcHJvdGVjdGVkR0koX3N5c2xpYkc2IiIiIiomJCIrKysrKz8hIzUiIiJJI19aRzYkJSpwcm90ZWN0ZWRHSShfc3lzbGliRzYiIiIiIiIiOywkKiZJIm5HNiIiIiJJI1BpRyUqcHJvdGVjdGVkRyIiIiEiIiwkKiYsJkkibkc2IiIiIiIiIiEiIiIiIkkjUGlHJSpwcm90ZWN0ZWRHIiIiISIiIiIjIiIiIiIiJCIrKysrK0khIikiIiIhIiIiIiI=</Equation></Text-field></Cell><Cell row="29" column="1" input="2*(~A30)*eta0*cos(alpha)/B*((RootOf(tan(z)+z/(H/2), z, -n*Pi .. -(n-1)*Pi))^2*(1-2*cos(RootOf(tan(z)+z/(H/2), z, -n*Pi .. -(n-1)*Pi))*exp(H/2))/((RootOf(tan(z)+z/(H/2), z, -n*Pi .. -(n-1)*Pi))^2+H^2/4+H/2))" stale="false" alignment="centred" background="[255,255,255]" calculation-precision="10" display-precision="4" evaluation-type="symbolic">
<Text-field style="2D Output" layout="Maple Output"><Equation executable="false" style="2D Output" input-equation="0.5275781062e-1*RootOf(tan(_Z)+.2000000000*_Z, -n*Pi .. -(n-1)*Pi)^2*(1-296.8263182*cos(RootOf(tan(_Z)+.2000000000*_Z, -n*Pi .. -(n-1)*Pi)))/(RootOf(tan(_Z)+.2000000000*_Z, -n*Pi .. -(n-1)*Pi)^2+30.00000000)">NiMsJCoqJCIraTV5dl8hIzYiIiIpLUknUm9vdE9mRzYkJSpwcm90ZWN0ZWRHSShfc3lzbGliRzYiNiQsJi1JJHRhbkc2JCUqcHJvdGVjdGVkR0koX3N5c2xpYkc2IjYjSSNfWkc2JCUqcHJvdGVjdGVkR0koX3N5c2xpYkc2IiIiIiomJCIrKysrKz8hIzUiIiJJI19aRzYkJSpwcm90ZWN0ZWRHSShfc3lzbGliRzYiIiIiIiIiOywkKiZJIm5HNiIiIiJJI1BpRyUqcHJvdGVjdGVkRyIiIiEiIiwkKiYsJkkibkc2IiIiIiIiIiEiIiIiIkkjUGlHJSpwcm90ZWN0ZWRHIiIiISIiIiIjIiIiLCYiIiIiIiIqJiQiKyM9aiNvSCEiKCIiIi1JJGNvc0c2JCUqcHJvdGVjdGVkR0koX3N5c2xpYkc2IjYjLUknUm9vdE9mRzYkJSpwcm90ZWN0ZWRHSShfc3lzbGliRzYiNiQsJi1JJHRhbkc2JCUqcHJvdGVjdGVkR0koX3N5c2xpYkc2IjYjSSNfWkc2JCUqcHJvdGVjdGVkR0koX3N5c2xpYkc2IiIiIiomJCIrKysrKz8hIzUiIiJJI19aRzYkJSpwcm90ZWN0ZWRHSShfc3lzbGliRzYiIiIiIiIiOywkKiZJIm5HNiIiIiJJI1BpRyUqcHJvdGVjdGVkRyIiIiEiIiwkKiYsJkkibkc2IiIiIiIiIiEiIiIiIkkjUGlHJSpwcm90ZWN0ZWRHIiIiISIiIiIiISIiIiIiLCYqJCktSSdSb290T2ZHNiQlKnByb3RlY3RlZEdJKF9zeXNsaWJHNiI2JCwmLUkkdGFuRzYkJSpwcm90ZWN0ZWRHSShfc3lzbGliRzYiNiNJI19aRzYkJSpwcm90ZWN0ZWRHSShfc3lzbGliRzYiIiIiKiYkIisrKysrPyEjNSIiIkkjX1pHNiQlKnByb3RlY3RlZEdJKF9zeXNsaWJHNiIiIiIiIiI7LCQqJkkibkc2IiIiIkkjUGlHJSpwcm90ZWN0ZWRHIiIiISIiLCQqJiwmSSJuRzYiIiIiIiIiISIiIiIiSSNQaUclKnByb3RlY3RlZEciIiIhIiIiIiMiIiIiIiIkIisrKysrSSEiKSIiIiEiIiIiIg==</Equation></Text-field></Cell><Cell row="30" column="1" input="2*(~A31)*eta0*cos(alpha)/B*((RootOf(tan(z)+z/(H/2), z, -n*Pi .. -(n-1)*Pi))^2*(1-2*cos(RootOf(tan(z)+z/(H/2), z, -n*Pi .. -(n-1)*Pi))*exp(H/2))/((RootOf(tan(z)+z/(H/2), z, -n*Pi .. -(n-1)*Pi))^2+H^2/4+H/2))" stale="false" alignment="centred" background="[255,255,255]" calculation-precision="10" display-precision="4" evaluation-type="symbolic">
<Text-field style="2D Output" layout="Maple Output"><Equation executable="false" style="2D Output" input-equation="0.5435653216e-1*RootOf(tan(_Z)+.2000000000*_Z, -n*Pi .. -(n-1)*Pi)^2*(1-296.8263182*cos(RootOf(tan(_Z)+.2000000000*_Z, -n*Pi .. -(n-1)*Pi)))/(RootOf(tan(_Z)+.2000000000*_Z, -n*Pi .. -(n-1)*Pi)^2+30.00000000)">NiMsJCoqJCIrO0tsTmEhIzYiIiIpLUknUm9vdE9mRzYkJSpwcm90ZWN0ZWRHSShfc3lzbGliRzYiNiQsJi1JJHRhbkc2JCUqcHJvdGVjdGVkR0koX3N5c2xpYkc2IjYjSSNfWkc2JCUqcHJvdGVjdGVkR0koX3N5c2xpYkc2IiIiIiomJCIrKysrKz8hIzUiIiJJI19aRzYkJSpwcm90ZWN0ZWRHSShfc3lzbGliRzYiIiIiIiIiOywkKiZJIm5HNiIiIiJJI1BpRyUqcHJvdGVjdGVkRyIiIiEiIiwkKiYsJkkibkc2IiIiIiIiIiEiIiIiIkkjUGlHJSpwcm90ZWN0ZWRHIiIiISIiIiIjIiIiLCYiIiIiIiIqJiQiKyM9aiNvSCEiKCIiIi1JJGNvc0c2JCUqcHJvdGVjdGVkR0koX3N5c2xpYkc2IjYjLUknUm9vdE9mRzYkJSpwcm90ZWN0ZWRHSShfc3lzbGliRzYiNiQsJi1JJHRhbkc2JCUqcHJvdGVjdGVkR0koX3N5c2xpYkc2IjYjSSNfWkc2JCUqcHJvdGVjdGVkR0koX3N5c2xpYkc2IiIiIiomJCIrKysrKz8hIzUiIiJJI19aRzYkJSpwcm90ZWN0ZWRHSShfc3lzbGliRzYiIiIiIiIiOywkKiZJIm5HNiIiIiJJI1BpRyUqcHJvdGVjdGVkRyIiIiEiIiwkKiYsJkkibkc2IiIiIiIiIiEiIiIiIkkjUGlHJSpwcm90ZWN0ZWRHIiIiISIiIiIiISIiIiIiLCYqJCktSSdSb290T2ZHNiQlKnByb3RlY3RlZEdJKF9zeXNsaWJHNiI2JCwmLUkkdGFuRzYkJSpwcm90ZWN0ZWRHSShfc3lzbGliRzYiNiNJI19aRzYkJSpwcm90ZWN0ZWRHSShfc3lzbGliRzYiIiIiKiYkIisrKysrPyEjNSIiIkkjX1pHNiQlKnByb3RlY3RlZEdJKF9zeXNsaWJHNiIiIiIiIiI7LCQqJkkibkc2IiIiIkkjUGlHJSpwcm90ZWN0ZWRHIiIiISIiLCQqJiwmSSJuRzYiIiIiIiIiISIiIiIiSSNQaUclKnByb3RlY3RlZEciIiIhIiIiIiMiIiIiIiIkIisrKysrSSEiKSIiIiEiIiIiIg==</Equation></Text-field></Cell><Cell row="31" column="1" input="2*(~A32)*eta0*cos(alpha)/B*((RootOf(tan(z)+z/(H/2), z, -n*Pi .. -(n-1)*Pi))^2*(1-2*cos(RootOf(tan(z)+z/(H/2), z, -n*Pi .. -(n-1)*Pi))*exp(H/2))/((RootOf(tan(z)+z/(H/2), z, -n*Pi .. -(n-1)*Pi))^2+H^2/4+H/2))" stale="false" alignment="centred" background="[255,255,255]" calculation-precision="10" display-precision="4" evaluation-type="symbolic">
<Text-field style="2D Output" layout="Maple Output"><Equation executable="false" style="2D Output" input-equation="0.5595525369e-1*RootOf(tan(_Z)+.2000000000*_Z, -n*Pi .. -(n-1)*Pi)^2*(1-296.8263182*cos(RootOf(tan(_Z)+.2000000000*_Z, -n*Pi .. -(n-1)*Pi)))/(RootOf(tan(_Z)+.2000000000*_Z, -n*Pi .. -(n-1)*Pi)^2+30.00000000)">NiMsJCoqJCIrcGBfJmYmISM2IiIiKS1JJ1Jvb3RPZkc2JCUqcHJvdGVjdGVkR0koX3N5c2xpYkc2IjYkLCYtSSR0YW5HNiQlKnByb3RlY3RlZEdJKF9zeXNsaWJHNiI2I0kjX1pHNiQlKnByb3RlY3RlZEdJKF9zeXNsaWJHNiIiIiIqJiQiKysrKys/ISM1IiIiSSNfWkc2JCUqcHJvdGVjdGVkR0koX3N5c2xpYkc2IiIiIiIiIjssJComSSJuRzYiIiIiSSNQaUclKnByb3RlY3RlZEciIiIhIiIsJComLCZJIm5HNiIiIiIiIiIhIiIiIiJJI1BpRyUqcHJvdGVjdGVkRyIiIiEiIiIiIyIiIiwmIiIiIiIiKiYkIisjPWojb0ghIigiIiItSSRjb3NHNiQlKnByb3RlY3RlZEdJKF9zeXNsaWJHNiI2Iy1JJ1Jvb3RPZkc2JCUqcHJvdGVjdGVkR0koX3N5c2xpYkc2IjYkLCYtSSR0YW5HNiQlKnByb3RlY3RlZEdJKF9zeXNsaWJHNiI2I0kjX1pHNiQlKnByb3RlY3RlZEdJKF9zeXNsaWJHNiIiIiIqJiQiKysrKys/ISM1IiIiSSNfWkc2JCUqcHJvdGVjdGVkR0koX3N5c2xpYkc2IiIiIiIiIjssJComSSJuRzYiIiIiSSNQaUclKnByb3RlY3RlZEciIiIhIiIsJComLCZJIm5HNiIiIiIiIiIhIiIiIiJJI1BpRyUqcHJvdGVjdGVkRyIiIiEiIiIiIiEiIiIiIiwmKiQpLUknUm9vdE9mRzYkJSpwcm90ZWN0ZWRHSShfc3lzbGliRzYiNiQsJi1JJHRhbkc2JCUqcHJvdGVjdGVkR0koX3N5c2xpYkc2IjYjSSNfWkc2JCUqcHJvdGVjdGVkR0koX3N5c2xpYkc2IiIiIiomJCIrKysrKz8hIzUiIiJJI19aRzYkJSpwcm90ZWN0ZWRHSShfc3lzbGliRzYiIiIiIiIiOywkKiZJIm5HNiIiIiJJI1BpRyUqcHJvdGVjdGVkRyIiIiEiIiwkKiYsJkkibkc2IiIiIiIiIiEiIiIiIkkjUGlHJSpwcm90ZWN0ZWRHIiIiISIiIiIjIiIiIiIiJCIrKysrK0khIikiIiIhIiIiIiI=</Equation></Text-field></Cell><Cell row="32" column="1" input="2*(~A33)*eta0*cos(alpha)/B*((RootOf(tan(z)+z/(H/2), z, -n*Pi .. -(n-1)*Pi))^2*(1-2*cos(RootOf(tan(z)+z/(H/2), z, -n*Pi .. -(n-1)*Pi))*exp(H/2))/((RootOf(tan(z)+z/(H/2), z, -n*Pi .. -(n-1)*Pi))^2+H^2/4+H/2))" stale="false" alignment="centred" background="[255,255,255]" calculation-precision="10" display-precision="4" evaluation-type="symbolic">
<Text-field style="2D Output" layout="Maple Output"><Equation executable="false" style="2D Output" input-equation="0.5755397522e-1*RootOf(tan(_Z)+.2000000000*_Z, -n*Pi .. -(n-1)*Pi)^2*(1-296.8263182*cos(RootOf(tan(_Z)+.2000000000*_Z, -n*Pi .. -(n-1)*Pi)))/(RootOf(tan(_Z)+.2000000000*_Z, -n*Pi .. -(n-1)*Pi)^2+30.00000000)">NiMsJCoqJCIrQXZSYmQhIzYiIiIpLUknUm9vdE9mRzYkJSpwcm90ZWN0ZWRHSShfc3lzbGliRzYiNiQsJi1JJHRhbkc2JCUqcHJvdGVjdGVkR0koX3N5c2xpYkc2IjYjSSNfWkc2JCUqcHJvdGVjdGVkR0koX3N5c2xpYkc2IiIiIiomJCIrKysrKz8hIzUiIiJJI19aRzYkJSpwcm90ZWN0ZWRHSShfc3lzbGliRzYiIiIiIiIiOywkKiZJIm5HNiIiIiJJI1BpRyUqcHJvdGVjdGVkRyIiIiEiIiwkKiYsJkkibkc2IiIiIiIiIiEiIiIiIkkjUGlHJSpwcm90ZWN0ZWRHIiIiISIiIiIjIiIiLCYiIiIiIiIqJiQiKyM9aiNvSCEiKCIiIi1JJGNvc0c2JCUqcHJvdGVjdGVkR0koX3N5c2xpYkc2IjYjLUknUm9vdE9mRzYkJSpwcm90ZWN0ZWRHSShfc3lzbGliRzYiNiQsJi1JJHRhbkc2JCUqcHJvdGVjdGVkR0koX3N5c2xpYkc2IjYjSSNfWkc2JCUqcHJvdGVjdGVkR0koX3N5c2xpYkc2IiIiIiomJCIrKysrKz8hIzUiIiJJI19aRzYkJSpwcm90ZWN0ZWRHSShfc3lzbGliRzYiIiIiIiIiOywkKiZJIm5HNiIiIiJJI1BpRyUqcHJvdGVjdGVkRyIiIiEiIiwkKiYsJkkibkc2IiIiIiIiIiEiIiIiIkkjUGlHJSpwcm90ZWN0ZWRHIiIiISIiIiIiISIiIiIiLCYqJCktSSdSb290T2ZHNiQlKnByb3RlY3RlZEdJKF9zeXNsaWJHNiI2JCwmLUkkdGFuRzYkJSpwcm90ZWN0ZWRHSShfc3lzbGliRzYiNiNJI19aRzYkJSpwcm90ZWN0ZWRHSShfc3lzbGliRzYiIiIiKiYkIisrKysrPyEjNSIiIkkjX1pHNiQlKnByb3RlY3RlZEdJKF9zeXNsaWJHNiIiIiIiIiI7LCQqJkkibkc2IiIiIkkjUGlHJSpwcm90ZWN0ZWRHIiIiISIiLCQqJiwmSSJuRzYiIiIiIiIiISIiIiIiSSNQaUclKnByb3RlY3RlZEciIiIhIiIiIiMiIiIiIiIkIisrKysrSSEiKSIiIiEiIiIiIg==</Equation></Text-field></Cell><Cell row="33" column="1" input="2*(~A34)*eta0*cos(alpha)/B*((RootOf(tan(z)+z/(H/2), z, -n*Pi .. -(n-1)*Pi))^2*(1-2*cos(RootOf(tan(z)+z/(H/2), z, -n*Pi .. -(n-1)*Pi))*exp(H/2))/((RootOf(tan(z)+z/(H/2), z, -n*Pi .. -(n-1)*Pi))^2+H^2/4+H/2))" stale="false" alignment="centred" background="[255,255,255]" calculation-precision="10" display-precision="4" evaluation-type="symbolic">
<Text-field style="2D Output" layout="Maple Output"><Equation executable="false" style="2D Output" input-equation="0.5915269676e-1*RootOf(tan(_Z)+.2000000000*_Z, -n*Pi .. -(n-1)*Pi)^2*(1-296.8263182*cos(RootOf(tan(_Z)+.2000000000*_Z, -n*Pi .. -(n-1)*Pi)))/(RootOf(tan(_Z)+.2000000000*_Z, -n*Pi .. -(n-1)*Pi)^2+30.00000000)">NiMsJCoqJCIrdydwXyJmISM2IiIiKS1JJ1Jvb3RPZkc2JCUqcHJvdGVjdGVkR0koX3N5c2xpYkc2IjYkLCYtSSR0YW5HNiQlKnByb3RlY3RlZEdJKF9zeXNsaWJHNiI2I0kjX1pHNiQlKnByb3RlY3RlZEdJKF9zeXNsaWJHNiIiIiIqJiQiKysrKys/ISM1IiIiSSNfWkc2JCUqcHJvdGVjdGVkR0koX3N5c2xpYkc2IiIiIiIiIjssJComSSJuRzYiIiIiSSNQaUclKnByb3RlY3RlZEciIiIhIiIsJComLCZJIm5HNiIiIiIiIiIhIiIiIiJJI1BpRyUqcHJvdGVjdGVkRyIiIiEiIiIiIyIiIiwmIiIiIiIiKiYkIisjPWojb0ghIigiIiItSSRjb3NHNiQlKnByb3RlY3RlZEdJKF9zeXNsaWJHNiI2Iy1JJ1Jvb3RPZkc2JCUqcHJvdGVjdGVkR0koX3N5c2xpYkc2IjYkLCYtSSR0YW5HNiQlKnByb3RlY3RlZEdJKF9zeXNsaWJHNiI2I0kjX1pHNiQlKnByb3RlY3RlZEdJKF9zeXNsaWJHNiIiIiIqJiQiKysrKys/ISM1IiIiSSNfWkc2JCUqcHJvdGVjdGVkR0koX3N5c2xpYkc2IiIiIiIiIjssJComSSJuRzYiIiIiSSNQaUclKnByb3RlY3RlZEciIiIhIiIsJComLCZJIm5HNiIiIiIiIiIhIiIiIiJJI1BpRyUqcHJvdGVjdGVkRyIiIiEiIiIiIiEiIiIiIiwmKiQpLUknUm9vdE9mRzYkJSpwcm90ZWN0ZWRHSShfc3lzbGliRzYiNiQsJi1JJHRhbkc2JCUqcHJvdGVjdGVkR0koX3N5c2xpYkc2IjYjSSNfWkc2JCUqcHJvdGVjdGVkR0koX3N5c2xpYkc2IiIiIiomJCIrKysrKz8hIzUiIiJJI19aRzYkJSpwcm90ZWN0ZWRHSShfc3lzbGliRzYiIiIiIiIiOywkKiZJIm5HNiIiIiJJI1BpRyUqcHJvdGVjdGVkRyIiIiEiIiwkKiYsJkkibkc2IiIiIiIiIiEiIiIiIkkjUGlHJSpwcm90ZWN0ZWRHIiIiISIiIiIjIiIiIiIiJCIrKysrK0khIikiIiIhIiIiIiI=</Equation></Text-field></Cell><Cell row="34" column="1" input="2*(~A35)*eta0*cos(alpha)/B*((RootOf(tan(z)+z/(H/2), z, -n*Pi .. -(n-1)*Pi))^2*(1-2*cos(RootOf(tan(z)+z/(H/2), z, -n*Pi .. -(n-1)*Pi))*exp(H/2))/((RootOf(tan(z)+z/(H/2), z, -n*Pi .. -(n-1)*Pi))^2+H^2/4+H/2))" stale="false" alignment="centred" background="[255,255,255]" calculation-precision="10" display-precision="4" evaluation-type="symbolic">
<Text-field style="2D Output" layout="Maple Output"><Equation executable="false" style="2D Output" input-equation="0.6075141829e-1*RootOf(tan(_Z)+.2000000000*_Z, -n*Pi .. -(n-1)*Pi)^2*(1-296.8263182*cos(RootOf(tan(_Z)+.2000000000*_Z, -n*Pi .. -(n-1)*Pi)))/(RootOf(tan(_Z)+.2000000000*_Z, -n*Pi .. -(n-1)*Pi)^2+30.00000000)">NiMsJCoqJCIrSD05dmchIzYiIiIpLUknUm9vdE9mRzYkJSpwcm90ZWN0ZWRHSShfc3lzbGliRzYiNiQsJi1JJHRhbkc2JCUqcHJvdGVjdGVkR0koX3N5c2xpYkc2IjYjSSNfWkc2JCUqcHJvdGVjdGVkR0koX3N5c2xpYkc2IiIiIiomJCIrKysrKz8hIzUiIiJJI19aRzYkJSpwcm90ZWN0ZWRHSShfc3lzbGliRzYiIiIiIiIiOywkKiZJIm5HNiIiIiJJI1BpRyUqcHJvdGVjdGVkRyIiIiEiIiwkKiYsJkkibkc2IiIiIiIiIiEiIiIiIkkjUGlHJSpwcm90ZWN0ZWRHIiIiISIiIiIjIiIiLCYiIiIiIiIqJiQiKyM9aiNvSCEiKCIiIi1JJGNvc0c2JCUqcHJvdGVjdGVkR0koX3N5c2xpYkc2IjYjLUknUm9vdE9mRzYkJSpwcm90ZWN0ZWRHSShfc3lzbGliRzYiNiQsJi1JJHRhbkc2JCUqcHJvdGVjdGVkR0koX3N5c2xpYkc2IjYjSSNfWkc2JCUqcHJvdGVjdGVkR0koX3N5c2xpYkc2IiIiIiomJCIrKysrKz8hIzUiIiJJI19aRzYkJSpwcm90ZWN0ZWRHSShfc3lzbGliRzYiIiIiIiIiOywkKiZJIm5HNiIiIiJJI1BpRyUqcHJvdGVjdGVkRyIiIiEiIiwkKiYsJkkibkc2IiIiIiIiIiEiIiIiIkkjUGlHJSpwcm90ZWN0ZWRHIiIiISIiIiIiISIiIiIiLCYqJCktSSdSb290T2ZHNiQlKnByb3RlY3RlZEdJKF9zeXNsaWJHNiI2JCwmLUkkdGFuRzYkJSpwcm90ZWN0ZWRHSShfc3lzbGliRzYiNiNJI19aRzYkJSpwcm90ZWN0ZWRHSShfc3lzbGliRzYiIiIiKiYkIisrKysrPyEjNSIiIkkjX1pHNiQlKnByb3RlY3RlZEdJKF9zeXNsaWJHNiIiIiIiIiI7LCQqJkkibkc2IiIiIkkjUGlHJSpwcm90ZWN0ZWRHIiIiISIiLCQqJiwmSSJuRzYiIiIiIiIiISIiIiIiSSNQaUclKnByb3RlY3RlZEciIiIhIiIiIiMiIiIiIiIkIisrKysrSSEiKSIiIiEiIiIiIg==</Equation></Text-field></Cell><Cell row="35" column="1" input="2*(~A36)*eta0*cos(alpha)/B*((RootOf(tan(z)+z/(H/2), z, -n*Pi .. -(n-1)*Pi))^2*(1-2*cos(RootOf(tan(z)+z/(H/2), z, -n*Pi .. -(n-1)*Pi))*exp(H/2))/((RootOf(tan(z)+z/(H/2), z, -n*Pi .. -(n-1)*Pi))^2+H^2/4+H/2))" stale="false" alignment="centred" background="[255,255,255]" calculation-precision="10" display-precision="4" evaluation-type="symbolic">
<Text-field style="2D Output" layout="Maple Output"><Equation executable="false" style="2D Output" input-equation="0.6235013983e-1*RootOf(tan(_Z)+.2000000000*_Z, -n*Pi .. -(n-1)*Pi)^2*(1-296.8263182*cos(RootOf(tan(_Z)+.2000000000*_Z, -n*Pi .. -(n-1)*Pi)))/(RootOf(tan(_Z)+.2000000000*_Z, -n*Pi .. -(n-1)*Pi)^2+30.00000000)">NiMsJCoqJCIrJClSLE5pISM2IiIiKS1JJ1Jvb3RPZkc2JCUqcHJvdGVjdGVkR0koX3N5c2xpYkc2IjYkLCYtSSR0YW5HNiQlKnByb3RlY3RlZEdJKF9zeXNsaWJHNiI2I0kjX1pHNiQlKnByb3RlY3RlZEdJKF9zeXNsaWJHNiIiIiIqJiQiKysrKys/ISM1IiIiSSNfWkc2JCUqcHJvdGVjdGVkR0koX3N5c2xpYkc2IiIiIiIiIjssJComSSJuRzYiIiIiSSNQaUclKnByb3RlY3RlZEciIiIhIiIsJComLCZJIm5HNiIiIiIiIiIhIiIiIiJJI1BpRyUqcHJvdGVjdGVkRyIiIiEiIiIiIyIiIiwmIiIiIiIiKiYkIisjPWojb0ghIigiIiItSSRjb3NHNiQlKnByb3RlY3RlZEdJKF9zeXNsaWJHNiI2Iy1JJ1Jvb3RPZkc2JCUqcHJvdGVjdGVkR0koX3N5c2xpYkc2IjYkLCYtSSR0YW5HNiQlKnByb3RlY3RlZEdJKF9zeXNsaWJHNiI2I0kjX1pHNiQlKnByb3RlY3RlZEdJKF9zeXNsaWJHNiIiIiIqJiQiKysrKys/ISM1IiIiSSNfWkc2JCUqcHJvdGVjdGVkR0koX3N5c2xpYkc2IiIiIiIiIjssJComSSJuRzYiIiIiSSNQaUclKnByb3RlY3RlZEciIiIhIiIsJComLCZJIm5HNiIiIiIiIiIhIiIiIiJJI1BpRyUqcHJvdGVjdGVkRyIiIiEiIiIiIiEiIiIiIiwmKiQpLUknUm9vdE9mRzYkJSpwcm90ZWN0ZWRHSShfc3lzbGliRzYiNiQsJi1JJHRhbkc2JCUqcHJvdGVjdGVkR0koX3N5c2xpYkc2IjYjSSNfWkc2JCUqcHJvdGVjdGVkR0koX3N5c2xpYkc2IiIiIiomJCIrKysrKz8hIzUiIiJJI19aRzYkJSpwcm90ZWN0ZWRHSShfc3lzbGliRzYiIiIiIiIiOywkKiZJIm5HNiIiIiJJI1BpRyUqcHJvdGVjdGVkRyIiIiEiIiwkKiYsJkkibkc2IiIiIiIiIiEiIiIiIkkjUGlHJSpwcm90ZWN0ZWRHIiIiISIiIiIjIiIiIiIiJCIrKysrK0khIikiIiIhIiIiIiI=</Equation></Text-field></Cell><Cell row="36" column="1" input="2*(~A37)*eta0*cos(alpha)/B*((RootOf(tan(z)+z/(H/2), z, -n*Pi .. -(n-1)*Pi))^2*(1-2*cos(RootOf(tan(z)+z/(H/2), z, -n*Pi .. -(n-1)*Pi))*exp(H/2))/((RootOf(tan(z)+z/(H/2), z, -n*Pi .. -(n-1)*Pi))^2+H^2/4+H/2))" stale="false" alignment="centred" background="[255,255,255]" calculation-precision="10" display-precision="4" evaluation-type="symbolic">
<Text-field style="2D Output" layout="Maple Output"><Equation executable="false" style="2D Output" input-equation="0.6394886136e-1*RootOf(tan(_Z)+.2000000000*_Z, -n*Pi .. -(n-1)*Pi)^2*(1-296.8263182*cos(RootOf(tan(_Z)+.2000000000*_Z, -n*Pi .. -(n-1)*Pi)))/(RootOf(tan(_Z)+.2000000000*_Z, -n*Pi .. -(n-1)*Pi)^2+30.00000000)">NiMsJCoqJCIrT2gpW1InISM2IiIiKS1JJ1Jvb3RPZkc2JCUqcHJvdGVjdGVkR0koX3N5c2xpYkc2IjYkLCYtSSR0YW5HNiQlKnByb3RlY3RlZEdJKF9zeXNsaWJHNiI2I0kjX1pHNiQlKnByb3RlY3RlZEdJKF9zeXNsaWJHNiIiIiIqJiQiKysrKys/ISM1IiIiSSNfWkc2JCUqcHJvdGVjdGVkR0koX3N5c2xpYkc2IiIiIiIiIjssJComSSJuRzYiIiIiSSNQaUclKnByb3RlY3RlZEciIiIhIiIsJComLCZJIm5HNiIiIiIiIiIhIiIiIiJJI1BpRyUqcHJvdGVjdGVkRyIiIiEiIiIiIyIiIiwmIiIiIiIiKiYkIisjPWojb0ghIigiIiItSSRjb3NHNiQlKnByb3RlY3RlZEdJKF9zeXNsaWJHNiI2Iy1JJ1Jvb3RPZkc2JCUqcHJvdGVjdGVkR0koX3N5c2xpYkc2IjYkLCYtSSR0YW5HNiQlKnByb3RlY3RlZEdJKF9zeXNsaWJHNiI2I0kjX1pHNiQlKnByb3RlY3RlZEdJKF9zeXNsaWJHNiIiIiIqJiQiKysrKys/ISM1IiIiSSNfWkc2JCUqcHJvdGVjdGVkR0koX3N5c2xpYkc2IiIiIiIiIjssJComSSJuRzYiIiIiSSNQaUclKnByb3RlY3RlZEciIiIhIiIsJComLCZJIm5HNiIiIiIiIiIhIiIiIiJJI1BpRyUqcHJvdGVjdGVkRyIiIiEiIiIiIiEiIiIiIiwmKiQpLUknUm9vdE9mRzYkJSpwcm90ZWN0ZWRHSShfc3lzbGliRzYiNiQsJi1JJHRhbkc2JCUqcHJvdGVjdGVkR0koX3N5c2xpYkc2IjYjSSNfWkc2JCUqcHJvdGVjdGVkR0koX3N5c2xpYkc2IiIiIiomJCIrKysrKz8hIzUiIiJJI19aRzYkJSpwcm90ZWN0ZWRHSShfc3lzbGliRzYiIiIiIiIiOywkKiZJIm5HNiIiIiJJI1BpRyUqcHJvdGVjdGVkRyIiIiEiIiwkKiYsJkkibkc2IiIiIiIiIiEiIiIiIkkjUGlHJSpwcm90ZWN0ZWRHIiIiISIiIiIjIiIiIiIiJCIrKysrK0khIikiIiIhIiIiIiI=</Equation></Text-field></Cell><Cell row="37" column="1" input="2*(~A38)*eta0*cos(alpha)/B*((RootOf(tan(z)+z/(H/2), z, -n*Pi .. -(n-1)*Pi))^2*(1-2*cos(RootOf(tan(z)+z/(H/2), z, -n*Pi .. -(n-1)*Pi))*exp(H/2))/((RootOf(tan(z)+z/(H/2), z, -n*Pi .. -(n-1)*Pi))^2+H^2/4+H/2))" stale="false" alignment="centred" background="[255,255,255]" calculation-precision="10" display-precision="4" evaluation-type="symbolic">
<Text-field style="2D Output" layout="Maple Output"><Equation executable="false" style="2D Output" input-equation="0.6554758289e-1*RootOf(tan(_Z)+.2000000000*_Z, -n*Pi .. -(n-1)*Pi)^2*(1-296.8263182*cos(RootOf(tan(_Z)+.2000000000*_Z, -n*Pi .. -(n-1)*Pi)))/(RootOf(tan(_Z)+.2000000000*_Z, -n*Pi .. -(n-1)*Pi)^2+30.00000000)">NiMsJCoqJCIrKkdlWmInISM2IiIiKS1JJ1Jvb3RPZkc2JCUqcHJvdGVjdGVkR0koX3N5c2xpYkc2IjYkLCYtSSR0YW5HNiQlKnByb3RlY3RlZEdJKF9zeXNsaWJHNiI2I0kjX1pHNiQlKnByb3RlY3RlZEdJKF9zeXNsaWJHNiIiIiIqJiQiKysrKys/ISM1IiIiSSNfWkc2JCUqcHJvdGVjdGVkR0koX3N5c2xpYkc2IiIiIiIiIjssJComSSJuRzYiIiIiSSNQaUclKnByb3RlY3RlZEciIiIhIiIsJComLCZJIm5HNiIiIiIiIiIhIiIiIiJJI1BpRyUqcHJvdGVjdGVkRyIiIiEiIiIiIyIiIiwmIiIiIiIiKiYkIisjPWojb0ghIigiIiItSSRjb3NHNiQlKnByb3RlY3RlZEdJKF9zeXNsaWJHNiI2Iy1JJ1Jvb3RPZkc2JCUqcHJvdGVjdGVkR0koX3N5c2xpYkc2IjYkLCYtSSR0YW5HNiQlKnByb3RlY3RlZEdJKF9zeXNsaWJHNiI2I0kjX1pHNiQlKnByb3RlY3RlZEdJKF9zeXNsaWJHNiIiIiIqJiQiKysrKys/ISM1IiIiSSNfWkc2JCUqcHJvdGVjdGVkR0koX3N5c2xpYkc2IiIiIiIiIjssJComSSJuRzYiIiIiSSNQaUclKnByb3RlY3RlZEciIiIhIiIsJComLCZJIm5HNiIiIiIiIiIhIiIiIiJJI1BpRyUqcHJvdGVjdGVkRyIiIiEiIiIiIiEiIiIiIiwmKiQpLUknUm9vdE9mRzYkJSpwcm90ZWN0ZWRHSShfc3lzbGliRzYiNiQsJi1JJHRhbkc2JCUqcHJvdGVjdGVkR0koX3N5c2xpYkc2IjYjSSNfWkc2JCUqcHJvdGVjdGVkR0koX3N5c2xpYkc2IiIiIiomJCIrKysrKz8hIzUiIiJJI19aRzYkJSpwcm90ZWN0ZWRHSShfc3lzbGliRzYiIiIiIiIiOywkKiZJIm5HNiIiIiJJI1BpRyUqcHJvdGVjdGVkRyIiIiEiIiwkKiYsJkkibkc2IiIiIiIiIiEiIiIiIkkjUGlHJSpwcm90ZWN0ZWRHIiIiISIiIiIjIiIiIiIiJCIrKysrK0khIikiIiIhIiIiIiI=</Equation></Text-field></Cell><Cell row="38" column="1" input="2*(~A39)*eta0*cos(alpha)/B*((RootOf(tan(z)+z/(H/2), z, -n*Pi .. -(n-1)*Pi))^2*(1-2*cos(RootOf(tan(z)+z/(H/2), z, -n*Pi .. -(n-1)*Pi))*exp(H/2))/((RootOf(tan(z)+z/(H/2), z, -n*Pi .. -(n-1)*Pi))^2+H^2/4+H/2))" stale="false" alignment="centred" background="[255,255,255]" calculation-precision="10" display-precision="4" evaluation-type="symbolic">
<Text-field style="2D Output" layout="Maple Output"><Equation executable="false" style="2D Output" input-equation="0.6714630443e-1*RootOf(tan(_Z)+.2000000000*_Z, -n*Pi .. -(n-1)*Pi)^2*(1-296.8263182*cos(RootOf(tan(_Z)+.2000000000*_Z, -n*Pi .. -(n-1)*Pi)))/(RootOf(tan(_Z)+.2000000000*_Z, -n*Pi .. -(n-1)*Pi)^2+30.00000000)">NiMsJCoqJCIrVi9qOW4hIzYiIiIpLUknUm9vdE9mRzYkJSpwcm90ZWN0ZWRHSShfc3lzbGliRzYiNiQsJi1JJHRhbkc2JCUqcHJvdGVjdGVkR0koX3N5c2xpYkc2IjYjSSNfWkc2JCUqcHJvdGVjdGVkR0koX3N5c2xpYkc2IiIiIiomJCIrKysrKz8hIzUiIiJJI19aRzYkJSpwcm90ZWN0ZWRHSShfc3lzbGliRzYiIiIiIiIiOywkKiZJIm5HNiIiIiJJI1BpRyUqcHJvdGVjdGVkRyIiIiEiIiwkKiYsJkkibkc2IiIiIiIiIiEiIiIiIkkjUGlHJSpwcm90ZWN0ZWRHIiIiISIiIiIjIiIiLCYiIiIiIiIqJiQiKyM9aiNvSCEiKCIiIi1JJGNvc0c2JCUqcHJvdGVjdGVkR0koX3N5c2xpYkc2IjYjLUknUm9vdE9mRzYkJSpwcm90ZWN0ZWRHSShfc3lzbGliRzYiNiQsJi1JJHRhbkc2JCUqcHJvdGVjdGVkR0koX3N5c2xpYkc2IjYjSSNfWkc2JCUqcHJvdGVjdGVkR0koX3N5c2xpYkc2IiIiIiomJCIrKysrKz8hIzUiIiJJI19aRzYkJSpwcm90ZWN0ZWRHSShfc3lzbGliRzYiIiIiIiIiOywkKiZJIm5HNiIiIiJJI1BpRyUqcHJvdGVjdGVkRyIiIiEiIiwkKiYsJkkibkc2IiIiIiIiIiEiIiIiIkkjUGlHJSpwcm90ZWN0ZWRHIiIiISIiIiIiISIiIiIiLCYqJCktSSdSb290T2ZHNiQlKnByb3RlY3RlZEdJKF9zeXNsaWJHNiI2JCwmLUkkdGFuRzYkJSpwcm90ZWN0ZWRHSShfc3lzbGliRzYiNiNJI19aRzYkJSpwcm90ZWN0ZWRHSShfc3lzbGliRzYiIiIiKiYkIisrKysrPyEjNSIiIkkjX1pHNiQlKnByb3RlY3RlZEdJKF9zeXNsaWJHNiIiIiIiIiI7LCQqJkkibkc2IiIiIkkjUGlHJSpwcm90ZWN0ZWRHIiIiISIiLCQqJiwmSSJuRzYiIiIiIiIiISIiIiIiSSNQaUclKnByb3RlY3RlZEciIiIhIiIiIiMiIiIiIiIkIisrKysrSSEiKSIiIiEiIiIiIg==</Equation></Text-field></Cell><Cell row="39" column="1" input="2*(~A40)*eta0*cos(alpha)/B*((RootOf(tan(z)+z/(H/2), z, -n*Pi .. -(n-1)*Pi))^2*(1-2*cos(RootOf(tan(z)+z/(H/2), z, -n*Pi .. -(n-1)*Pi))*exp(H/2))/((RootOf(tan(z)+z/(H/2), z, -n*Pi .. -(n-1)*Pi))^2+H^2/4+H/2))" stale="false" alignment="centred" background="[255,255,255]" calculation-precision="10" display-precision="4" evaluation-type="symbolic">
<Text-field style="2D Output" layout="Maple Output"><Equation executable="false" style="2D Output" input-equation="0.6874502596e-1*RootOf(tan(_Z)+.2000000000*_Z, -n*Pi .. -(n-1)*Pi)^2*(1-296.8263182*cos(RootOf(tan(_Z)+.2000000000*_Z, -n*Pi .. -(n-1)*Pi)))/(RootOf(tan(_Z)+.2000000000*_Z, -n*Pi .. -(n-1)*Pi)^2+30.00000000)">NiMsJCoqJCIrJ2YtWChvISM2IiIiKS1JJ1Jvb3RPZkc2JCUqcHJvdGVjdGVkR0koX3N5c2xpYkc2IjYkLCYtSSR0YW5HNiQlKnByb3RlY3RlZEdJKF9zeXNsaWJHNiI2I0kjX1pHNiQlKnByb3RlY3RlZEdJKF9zeXNsaWJHNiIiIiIqJiQiKysrKys/ISM1IiIiSSNfWkc2JCUqcHJvdGVjdGVkR0koX3N5c2xpYkc2IiIiIiIiIjssJComSSJuRzYiIiIiSSNQaUclKnByb3RlY3RlZEciIiIhIiIsJComLCZJIm5HNiIiIiIiIiIhIiIiIiJJI1BpRyUqcHJvdGVjdGVkRyIiIiEiIiIiIyIiIiwmIiIiIiIiKiYkIisjPWojb0ghIigiIiItSSRjb3NHNiQlKnByb3RlY3RlZEdJKF9zeXNsaWJHNiI2Iy1JJ1Jvb3RPZkc2JCUqcHJvdGVjdGVkR0koX3N5c2xpYkc2IjYkLCYtSSR0YW5HNiQlKnByb3RlY3RlZEdJKF9zeXNsaWJHNiI2I0kjX1pHNiQlKnByb3RlY3RlZEdJKF9zeXNsaWJHNiIiIiIqJiQiKysrKys/ISM1IiIiSSNfWkc2JCUqcHJvdGVjdGVkR0koX3N5c2xpYkc2IiIiIiIiIjssJComSSJuRzYiIiIiSSNQaUclKnByb3RlY3RlZEciIiIhIiIsJComLCZJIm5HNiIiIiIiIiIhIiIiIiJJI1BpRyUqcHJvdGVjdGVkRyIiIiEiIiIiIiEiIiIiIiwmKiQpLUknUm9vdE9mRzYkJSpwcm90ZWN0ZWRHSShfc3lzbGliRzYiNiQsJi1JJHRhbkc2JCUqcHJvdGVjdGVkR0koX3N5c2xpYkc2IjYjSSNfWkc2JCUqcHJvdGVjdGVkR0koX3N5c2xpYkc2IiIiIiomJCIrKysrKz8hIzUiIiJJI19aRzYkJSpwcm90ZWN0ZWRHSShfc3lzbGliRzYiIiIiIiIiOywkKiZJIm5HNiIiIiJJI1BpRyUqcHJvdGVjdGVkRyIiIiEiIiwkKiYsJkkibkc2IiIiIiIiIiEiIiIiIkkjUGlHJSpwcm90ZWN0ZWRHIiIiISIiIiIjIiIiIiIiJCIrKysrK0khIikiIiIhIiIiIiI=</Equation></Text-field></Cell><Cell row="40" column="1" input="2*(~A41)*eta0*cos(alpha)/B*((RootOf(tan(z)+z/(H/2), z, -n*Pi .. -(n-1)*Pi))^2*(1-2*cos(RootOf(tan(z)+z/(H/2), z, -n*Pi .. -(n-1)*Pi))*exp(H/2))/((RootOf(tan(z)+z/(H/2), z, -n*Pi .. -(n-1)*Pi))^2+H^2/4+H/2))" stale="false" alignment="centred" background="[255,255,255]" calculation-precision="10" display-precision="4" evaluation-type="symbolic">
<Text-field style="2D Output" layout="Maple Output"><Equation executable="false" style="2D Output" input-equation="0.7034374750e-1*RootOf(tan(_Z)+.2000000000*_Z, -n*Pi .. -(n-1)*Pi)^2*(1-296.8263182*cos(RootOf(tan(_Z)+.2000000000*_Z, -n*Pi .. -(n-1)*Pi)))/(RootOf(tan(_Z)+.2000000000*_Z, -n*Pi .. -(n-1)*Pi)^2+30.00000000)">NiMsJCoqJCIrXVpQTXEhIzYiIiIpLUknUm9vdE9mRzYkJSpwcm90ZWN0ZWRHSShfc3lzbGliRzYiNiQsJi1JJHRhbkc2JCUqcHJvdGVjdGVkR0koX3N5c2xpYkc2IjYjSSNfWkc2JCUqcHJvdGVjdGVkR0koX3N5c2xpYkc2IiIiIiomJCIrKysrKz8hIzUiIiJJI19aRzYkJSpwcm90ZWN0ZWRHSShfc3lzbGliRzYiIiIiIiIiOywkKiZJIm5HNiIiIiJJI1BpRyUqcHJvdGVjdGVkRyIiIiEiIiwkKiYsJkkibkc2IiIiIiIiIiEiIiIiIkkjUGlHJSpwcm90ZWN0ZWRHIiIiISIiIiIjIiIiLCYiIiIiIiIqJiQiKyM9aiNvSCEiKCIiIi1JJGNvc0c2JCUqcHJvdGVjdGVkR0koX3N5c2xpYkc2IjYjLUknUm9vdE9mRzYkJSpwcm90ZWN0ZWRHSShfc3lzbGliRzYiNiQsJi1JJHRhbkc2JCUqcHJvdGVjdGVkR0koX3N5c2xpYkc2IjYjSSNfWkc2JCUqcHJvdGVjdGVkR0koX3N5c2xpYkc2IiIiIiomJCIrKysrKz8hIzUiIiJJI19aRzYkJSpwcm90ZWN0ZWRHSShfc3lzbGliRzYiIiIiIiIiOywkKiZJIm5HNiIiIiJJI1BpRyUqcHJvdGVjdGVkRyIiIiEiIiwkKiYsJkkibkc2IiIiIiIiIiEiIiIiIkkjUGlHJSpwcm90ZWN0ZWRHIiIiISIiIiIiISIiIiIiLCYqJCktSSdSb290T2ZHNiQlKnByb3RlY3RlZEdJKF9zeXNsaWJHNiI2JCwmLUkkdGFuRzYkJSpwcm90ZWN0ZWRHSShfc3lzbGliRzYiNiNJI19aRzYkJSpwcm90ZWN0ZWRHSShfc3lzbGliRzYiIiIiKiYkIisrKysrPyEjNSIiIkkjX1pHNiQlKnByb3RlY3RlZEdJKF9zeXNsaWJHNiIiIiIiIiI7LCQqJkkibkc2IiIiIkkjUGlHJSpwcm90ZWN0ZWRHIiIiISIiLCQqJiwmSSJuRzYiIiIiIiIiISIiIiIiSSNQaUclKnByb3RlY3RlZEciIiIhIiIiIiMiIiIiIiIkIisrKysrSSEiKSIiIiEiIiIiIg==</Equation></Text-field></Cell><Cell row="41" column="1" input="2*(~A42)*eta0*cos(alpha)/B*((RootOf(tan(z)+z/(H/2), z, -n*Pi .. -(n-1)*Pi))^2*(1-2*cos(RootOf(tan(z)+z/(H/2), z, -n*Pi .. -(n-1)*Pi))*exp(H/2))/((RootOf(tan(z)+z/(H/2), z, -n*Pi .. -(n-1)*Pi))^2+H^2/4+H/2))" stale="false" alignment="centred" background="[255,255,255]" calculation-precision="10" display-precision="4" evaluation-type="symbolic">
<Text-field style="2D Output" layout="Maple Output"><Equation executable="false" style="2D Output" input-equation="0.7194246903e-1*RootOf(tan(_Z)+.2000000000*_Z, -n*Pi .. -(n-1)*Pi)^2*(1-296.8263182*cos(RootOf(tan(_Z)+.2000000000*_Z, -n*Pi .. -(n-1)*Pi)))/(RootOf(tan(_Z)+.2000000000*_Z, -n*Pi .. -(n-1)*Pi)^2+30.00000000)">NiMsJCoqJCIrLnBDJT4oISM2IiIiKS1JJ1Jvb3RPZkc2JCUqcHJvdGVjdGVkR0koX3N5c2xpYkc2IjYkLCYtSSR0YW5HNiQlKnByb3RlY3RlZEdJKF9zeXNsaWJHNiI2I0kjX1pHNiQlKnByb3RlY3RlZEdJKF9zeXNsaWJHNiIiIiIqJiQiKysrKys/ISM1IiIiSSNfWkc2JCUqcHJvdGVjdGVkR0koX3N5c2xpYkc2IiIiIiIiIjssJComSSJuRzYiIiIiSSNQaUclKnByb3RlY3RlZEciIiIhIiIsJComLCZJIm5HNiIiIiIiIiIhIiIiIiJJI1BpRyUqcHJvdGVjdGVkRyIiIiEiIiIiIyIiIiwmIiIiIiIiKiYkIisjPWojb0ghIigiIiItSSRjb3NHNiQlKnByb3RlY3RlZEdJKF9zeXNsaWJHNiI2Iy1JJ1Jvb3RPZkc2JCUqcHJvdGVjdGVkR0koX3N5c2xpYkc2IjYkLCYtSSR0YW5HNiQlKnByb3RlY3RlZEdJKF9zeXNsaWJHNiI2I0kjX1pHNiQlKnByb3RlY3RlZEdJKF9zeXNsaWJHNiIiIiIqJiQiKysrKys/ISM1IiIiSSNfWkc2JCUqcHJvdGVjdGVkR0koX3N5c2xpYkc2IiIiIiIiIjssJComSSJuRzYiIiIiSSNQaUclKnByb3RlY3RlZEciIiIhIiIsJComLCZJIm5HNiIiIiIiIiIhIiIiIiJJI1BpRyUqcHJvdGVjdGVkRyIiIiEiIiIiIiEiIiIiIiwmKiQpLUknUm9vdE9mRzYkJSpwcm90ZWN0ZWRHSShfc3lzbGliRzYiNiQsJi1JJHRhbkc2JCUqcHJvdGVjdGVkR0koX3N5c2xpYkc2IjYjSSNfWkc2JCUqcHJvdGVjdGVkR0koX3N5c2xpYkc2IiIiIiomJCIrKysrKz8hIzUiIiJJI19aRzYkJSpwcm90ZWN0ZWRHSShfc3lzbGliRzYiIiIiIiIiOywkKiZJIm5HNiIiIiJJI1BpRyUqcHJvdGVjdGVkRyIiIiEiIiwkKiYsJkkibkc2IiIiIiIiIiEiIiIiIkkjUGlHJSpwcm90ZWN0ZWRHIiIiISIiIiIjIiIiIiIiJCIrKysrK0khIikiIiIhIiIiIiI=</Equation></Text-field></Cell><Cell row="42" column="1" input="2*(~A43)*eta0*cos(alpha)/B*((RootOf(tan(z)+z/(H/2), z, -n*Pi .. -(n-1)*Pi))^2*(1-2*cos(RootOf(tan(z)+z/(H/2), z, -n*Pi .. -(n-1)*Pi))*exp(H/2))/((RootOf(tan(z)+z/(H/2), z, -n*Pi .. -(n-1)*Pi))^2+H^2/4+H/2))" stale="false" alignment="centred" background="[255,255,255]" calculation-precision="10" display-precision="4" evaluation-type="symbolic">
<Text-field style="2D Output" layout="Maple Output"><Equation executable="false" style="2D Output" input-equation="0.7354119056e-1*RootOf(tan(_Z)+.2000000000*_Z, -n*Pi .. -(n-1)*Pi)^2*(1-296.8263182*cos(RootOf(tan(_Z)+.2000000000*_Z, -n*Pi .. -(n-1)*Pi)))/(RootOf(tan(_Z)+.2000000000*_Z, -n*Pi .. -(n-1)*Pi)^2+30.00000000)">NiMsJCoqJCIrYyE+VE4oISM2IiIiKS1JJ1Jvb3RPZkc2JCUqcHJvdGVjdGVkR0koX3N5c2xpYkc2IjYkLCYtSSR0YW5HNiQlKnByb3RlY3RlZEdJKF9zeXNsaWJHNiI2I0kjX1pHNiQlKnByb3RlY3RlZEdJKF9zeXNsaWJHNiIiIiIqJiQiKysrKys/ISM1IiIiSSNfWkc2JCUqcHJvdGVjdGVkR0koX3N5c2xpYkc2IiIiIiIiIjssJComSSJuRzYiIiIiSSNQaUclKnByb3RlY3RlZEciIiIhIiIsJComLCZJIm5HNiIiIiIiIiIhIiIiIiJJI1BpRyUqcHJvdGVjdGVkRyIiIiEiIiIiIyIiIiwmIiIiIiIiKiYkIisjPWojb0ghIigiIiItSSRjb3NHNiQlKnByb3RlY3RlZEdJKF9zeXNsaWJHNiI2Iy1JJ1Jvb3RPZkc2JCUqcHJvdGVjdGVkR0koX3N5c2xpYkc2IjYkLCYtSSR0YW5HNiQlKnByb3RlY3RlZEdJKF9zeXNsaWJHNiI2I0kjX1pHNiQlKnByb3RlY3RlZEdJKF9zeXNsaWJHNiIiIiIqJiQiKysrKys/ISM1IiIiSSNfWkc2JCUqcHJvdGVjdGVkR0koX3N5c2xpYkc2IiIiIiIiIjssJComSSJuRzYiIiIiSSNQaUclKnByb3RlY3RlZEciIiIhIiIsJComLCZJIm5HNiIiIiIiIiIhIiIiIiJJI1BpRyUqcHJvdGVjdGVkRyIiIiEiIiIiIiEiIiIiIiwmKiQpLUknUm9vdE9mRzYkJSpwcm90ZWN0ZWRHSShfc3lzbGliRzYiNiQsJi1JJHRhbkc2JCUqcHJvdGVjdGVkR0koX3N5c2xpYkc2IjYjSSNfWkc2JCUqcHJvdGVjdGVkR0koX3N5c2xpYkc2IiIiIiomJCIrKysrKz8hIzUiIiJJI19aRzYkJSpwcm90ZWN0ZWRHSShfc3lzbGliRzYiIiIiIiIiOywkKiZJIm5HNiIiIiJJI1BpRyUqcHJvdGVjdGVkRyIiIiEiIiwkKiYsJkkibkc2IiIiIiIiIiEiIiIiIkkjUGlHJSpwcm90ZWN0ZWRHIiIiISIiIiIjIiIiIiIiJCIrKysrK0khIikiIiIhIiIiIiI=</Equation></Text-field></Cell><Cell row="43" column="1" input="2*(~A44)*eta0*cos(alpha)/B*((RootOf(tan(z)+z/(H/2), z, -n*Pi .. -(n-1)*Pi))^2*(1-2*cos(RootOf(tan(z)+z/(H/2), z, -n*Pi .. -(n-1)*Pi))*exp(H/2))/((RootOf(tan(z)+z/(H/2), z, -n*Pi .. -(n-1)*Pi))^2+H^2/4+H/2))" stale="false" alignment="centred" background="[255,255,255]" calculation-precision="10" display-precision="4" evaluation-type="symbolic">
<Text-field style="2D Output" layout="Maple Output"><Equation executable="false" style="2D Output" input-equation="0.7513991210e-1*RootOf(tan(_Z)+.2000000000*_Z, -n*Pi .. -(n-1)*Pi)^2*(1-296.8263182*cos(RootOf(tan(_Z)+.2000000000*_Z, -n*Pi .. -(n-1)*Pi)))/(RootOf(tan(_Z)+.2000000000*_Z, -n*Pi .. -(n-1)*Pi)^2+30.00000000)">NiMsJCoqJCIrNTcqUl4oISM2IiIiKS1JJ1Jvb3RPZkc2JCUqcHJvdGVjdGVkR0koX3N5c2xpYkc2IjYkLCYtSSR0YW5HNiQlKnByb3RlY3RlZEdJKF9zeXNsaWJHNiI2I0kjX1pHNiQlKnByb3RlY3RlZEdJKF9zeXNsaWJHNiIiIiIqJiQiKysrKys/ISM1IiIiSSNfWkc2JCUqcHJvdGVjdGVkR0koX3N5c2xpYkc2IiIiIiIiIjssJComSSJuRzYiIiIiSSNQaUclKnByb3RlY3RlZEciIiIhIiIsJComLCZJIm5HNiIiIiIiIiIhIiIiIiJJI1BpRyUqcHJvdGVjdGVkRyIiIiEiIiIiIyIiIiwmIiIiIiIiKiYkIisjPWojb0ghIigiIiItSSRjb3NHNiQlKnByb3RlY3RlZEdJKF9zeXNsaWJHNiI2Iy1JJ1Jvb3RPZkc2JCUqcHJvdGVjdGVkR0koX3N5c2xpYkc2IjYkLCYtSSR0YW5HNiQlKnByb3RlY3RlZEdJKF9zeXNsaWJHNiI2I0kjX1pHNiQlKnByb3RlY3RlZEdJKF9zeXNsaWJHNiIiIiIqJiQiKysrKys/ISM1IiIiSSNfWkc2JCUqcHJvdGVjdGVkR0koX3N5c2xpYkc2IiIiIiIiIjssJComSSJuRzYiIiIiSSNQaUclKnByb3RlY3RlZEciIiIhIiIsJComLCZJIm5HNiIiIiIiIiIhIiIiIiJJI1BpRyUqcHJvdGVjdGVkRyIiIiEiIiIiIiEiIiIiIiwmKiQpLUknUm9vdE9mRzYkJSpwcm90ZWN0ZWRHSShfc3lzbGliRzYiNiQsJi1JJHRhbkc2JCUqcHJvdGVjdGVkR0koX3N5c2xpYkc2IjYjSSNfWkc2JCUqcHJvdGVjdGVkR0koX3N5c2xpYkc2IiIiIiomJCIrKysrKz8hIzUiIiJJI19aRzYkJSpwcm90ZWN0ZWRHSShfc3lzbGliRzYiIiIiIiIiOywkKiZJIm5HNiIiIiJJI1BpRyUqcHJvdGVjdGVkRyIiIiEiIiwkKiYsJkkibkc2IiIiIiIiIiEiIiIiIkkjUGlHJSpwcm90ZWN0ZWRHIiIiISIiIiIjIiIiIiIiJCIrKysrK0khIikiIiIhIiIiIiI=</Equation></Text-field></Cell><Cell row="44" column="1" input="2*(~A45)*eta0*cos(alpha)/B*((RootOf(tan(z)+z/(H/2), z, -n*Pi .. -(n-1)*Pi))^2*(1-2*cos(RootOf(tan(z)+z/(H/2), z, -n*Pi .. -(n-1)*Pi))*exp(H/2))/((RootOf(tan(z)+z/(H/2), z, -n*Pi .. -(n-1)*Pi))^2+H^2/4+H/2))" stale="false" alignment="centred" background="[255,255,255]" calculation-precision="10" display-precision="4" evaluation-type="symbolic">
<Text-field style="2D Output" layout="Maple Output"><Equation executable="false" style="2D Output" input-equation="0.7673863363e-1*RootOf(tan(_Z)+.2000000000*_Z, -n*Pi .. -(n-1)*Pi)^2*(1-296.8263182*cos(RootOf(tan(_Z)+.2000000000*_Z, -n*Pi .. -(n-1)*Pi)))/(RootOf(tan(_Z)+.2000000000*_Z, -n*Pi .. -(n-1)*Pi)^2+30.00000000)">NiMsJCoqJCIrakwnUW4oISM2IiIiKS1JJ1Jvb3RPZkc2JCUqcHJvdGVjdGVkR0koX3N5c2xpYkc2IjYkLCYtSSR0YW5HNiQlKnByb3RlY3RlZEdJKF9zeXNsaWJHNiI2I0kjX1pHNiQlKnByb3RlY3RlZEdJKF9zeXNsaWJHNiIiIiIqJiQiKysrKys/ISM1IiIiSSNfWkc2JCUqcHJvdGVjdGVkR0koX3N5c2xpYkc2IiIiIiIiIjssJComSSJuRzYiIiIiSSNQaUclKnByb3RlY3RlZEciIiIhIiIsJComLCZJIm5HNiIiIiIiIiIhIiIiIiJJI1BpRyUqcHJvdGVjdGVkRyIiIiEiIiIiIyIiIiwmIiIiIiIiKiYkIisjPWojb0ghIigiIiItSSRjb3NHNiQlKnByb3RlY3RlZEdJKF9zeXNsaWJHNiI2Iy1JJ1Jvb3RPZkc2JCUqcHJvdGVjdGVkR0koX3N5c2xpYkc2IjYkLCYtSSR0YW5HNiQlKnByb3RlY3RlZEdJKF9zeXNsaWJHNiI2I0kjX1pHNiQlKnByb3RlY3RlZEdJKF9zeXNsaWJHNiIiIiIqJiQiKysrKys/ISM1IiIiSSNfWkc2JCUqcHJvdGVjdGVkR0koX3N5c2xpYkc2IiIiIiIiIjssJComSSJuRzYiIiIiSSNQaUclKnByb3RlY3RlZEciIiIhIiIsJComLCZJIm5HNiIiIiIiIiIhIiIiIiJJI1BpRyUqcHJvdGVjdGVkRyIiIiEiIiIiIiEiIiIiIiwmKiQpLUknUm9vdE9mRzYkJSpwcm90ZWN0ZWRHSShfc3lzbGliRzYiNiQsJi1JJHRhbkc2JCUqcHJvdGVjdGVkR0koX3N5c2xpYkc2IjYjSSNfWkc2JCUqcHJvdGVjdGVkR0koX3N5c2xpYkc2IiIiIiomJCIrKysrKz8hIzUiIiJJI19aRzYkJSpwcm90ZWN0ZWRHSShfc3lzbGliRzYiIiIiIiIiOywkKiZJIm5HNiIiIiJJI1BpRyUqcHJvdGVjdGVkRyIiIiEiIiwkKiYsJkkibkc2IiIiIiIiIiEiIiIiIkkjUGlHJSpwcm90ZWN0ZWRHIiIiISIiIiIjIiIiIiIiJCIrKysrK0khIikiIiIhIiIiIiI=</Equation></Text-field></Cell><Cell row="45" column="1" input="2*(~A46)*eta0*cos(alpha)/B*((RootOf(tan(z)+z/(H/2), z, -n*Pi .. -(n-1)*Pi))^2*(1-2*cos(RootOf(tan(z)+z/(H/2), z, -n*Pi .. -(n-1)*Pi))*exp(H/2))/((RootOf(tan(z)+z/(H/2), z, -n*Pi .. -(n-1)*Pi))^2+H^2/4+H/2))" stale="false" alignment="centred" background="[255,255,255]" calculation-precision="10" display-precision="4" evaluation-type="symbolic">
<Text-field style="2D Output" layout="Maple Output"><Equation executable="false" style="2D Output" input-equation="0.7833735517e-1*RootOf(tan(_Z)+.2000000000*_Z, -n*Pi .. -(n-1)*Pi)^2*(1-296.8263182*cos(RootOf(tan(_Z)+.2000000000*_Z, -n*Pi .. -(n-1)*Pi)))/(RootOf(tan(_Z)+.2000000000*_Z, -n*Pi .. -(n-1)*Pi)^2+30.00000000)">NiMsJCoqJCIrPGJ0THkhIzYiIiIpLUknUm9vdE9mRzYkJSpwcm90ZWN0ZWRHSShfc3lzbGliRzYiNiQsJi1JJHRhbkc2JCUqcHJvdGVjdGVkR0koX3N5c2xpYkc2IjYjSSNfWkc2JCUqcHJvdGVjdGVkR0koX3N5c2xpYkc2IiIiIiomJCIrKysrKz8hIzUiIiJJI19aRzYkJSpwcm90ZWN0ZWRHSShfc3lzbGliRzYiIiIiIiIiOywkKiZJIm5HNiIiIiJJI1BpRyUqcHJvdGVjdGVkRyIiIiEiIiwkKiYsJkkibkc2IiIiIiIiIiEiIiIiIkkjUGlHJSpwcm90ZWN0ZWRHIiIiISIiIiIjIiIiLCYiIiIiIiIqJiQiKyM9aiNvSCEiKCIiIi1JJGNvc0c2JCUqcHJvdGVjdGVkR0koX3N5c2xpYkc2IjYjLUknUm9vdE9mRzYkJSpwcm90ZWN0ZWRHSShfc3lzbGliRzYiNiQsJi1JJHRhbkc2JCUqcHJvdGVjdGVkR0koX3N5c2xpYkc2IjYjSSNfWkc2JCUqcHJvdGVjdGVkR0koX3N5c2xpYkc2IiIiIiomJCIrKysrKz8hIzUiIiJJI19aRzYkJSpwcm90ZWN0ZWRHSShfc3lzbGliRzYiIiIiIiIiOywkKiZJIm5HNiIiIiJJI1BpRyUqcHJvdGVjdGVkRyIiIiEiIiwkKiYsJkkibkc2IiIiIiIiIiEiIiIiIkkjUGlHJSpwcm90ZWN0ZWRHIiIiISIiIiIiISIiIiIiLCYqJCktSSdSb290T2ZHNiQlKnByb3RlY3RlZEdJKF9zeXNsaWJHNiI2JCwmLUkkdGFuRzYkJSpwcm90ZWN0ZWRHSShfc3lzbGliRzYiNiNJI19aRzYkJSpwcm90ZWN0ZWRHSShfc3lzbGliRzYiIiIiKiYkIisrKysrPyEjNSIiIkkjX1pHNiQlKnByb3RlY3RlZEdJKF9zeXNsaWJHNiIiIiIiIiI7LCQqJkkibkc2IiIiIkkjUGlHJSpwcm90ZWN0ZWRHIiIiISIiLCQqJiwmSSJuRzYiIiIiIiIiISIiIiIiSSNQaUclKnByb3RlY3RlZEciIiIhIiIiIiMiIiIiIiIkIisrKysrSSEiKSIiIiEiIiIiIg==</Equation></Text-field></Cell><Cell row="46" column="1" input="2*(~A47)*eta0*cos(alpha)/B*((RootOf(tan(z)+z/(H/2), z, -n*Pi .. -(n-1)*Pi))^2*(1-2*cos(RootOf(tan(z)+z/(H/2), z, -n*Pi .. -(n-1)*Pi))*exp(H/2))/((RootOf(tan(z)+z/(H/2), z, -n*Pi .. -(n-1)*Pi))^2+H^2/4+H/2))" stale="false" alignment="centred" background="[255,255,255]" calculation-precision="10" display-precision="4" evaluation-type="symbolic">
<Text-field style="2D Output" layout="Maple Output"><Equation executable="false" style="2D Output" input-equation="0.7993607670e-1*RootOf(tan(_Z)+.2000000000*_Z, -n*Pi .. -(n-1)*Pi)^2*(1-296.8263182*cos(RootOf(tan(_Z)+.2000000000*_Z, -n*Pi .. -(n-1)*Pi)))/(RootOf(tan(_Z)+.2000000000*_Z, -n*Pi .. -(n-1)*Pi)^2+30.00000000)">NiMsJCoqJCIrcXdnJCp6ISM2IiIiKS1JJ1Jvb3RPZkc2JCUqcHJvdGVjdGVkR0koX3N5c2xpYkc2IjYkLCYtSSR0YW5HNiQlKnByb3RlY3RlZEdJKF9zeXNsaWJHNiI2I0kjX1pHNiQlKnByb3RlY3RlZEdJKF9zeXNsaWJHNiIiIiIqJiQiKysrKys/ISM1IiIiSSNfWkc2JCUqcHJvdGVjdGVkR0koX3N5c2xpYkc2IiIiIiIiIjssJComSSJuRzYiIiIiSSNQaUclKnByb3RlY3RlZEciIiIhIiIsJComLCZJIm5HNiIiIiIiIiIhIiIiIiJJI1BpRyUqcHJvdGVjdGVkRyIiIiEiIiIiIyIiIiwmIiIiIiIiKiYkIisjPWojb0ghIigiIiItSSRjb3NHNiQlKnByb3RlY3RlZEdJKF9zeXNsaWJHNiI2Iy1JJ1Jvb3RPZkc2JCUqcHJvdGVjdGVkR0koX3N5c2xpYkc2IjYkLCYtSSR0YW5HNiQlKnByb3RlY3RlZEdJKF9zeXNsaWJHNiI2I0kjX1pHNiQlKnByb3RlY3RlZEdJKF9zeXNsaWJHNiIiIiIqJiQiKysrKys/ISM1IiIiSSNfWkc2JCUqcHJvdGVjdGVkR0koX3N5c2xpYkc2IiIiIiIiIjssJComSSJuRzYiIiIiSSNQaUclKnByb3RlY3RlZEciIiIhIiIsJComLCZJIm5HNiIiIiIiIiIhIiIiIiJJI1BpRyUqcHJvdGVjdGVkRyIiIiEiIiIiIiEiIiIiIiwmKiQpLUknUm9vdE9mRzYkJSpwcm90ZWN0ZWRHSShfc3lzbGliRzYiNiQsJi1JJHRhbkc2JCUqcHJvdGVjdGVkR0koX3N5c2xpYkc2IjYjSSNfWkc2JCUqcHJvdGVjdGVkR0koX3N5c2xpYkc2IiIiIiomJCIrKysrKz8hIzUiIiJJI19aRzYkJSpwcm90ZWN0ZWRHSShfc3lzbGliRzYiIiIiIiIiOywkKiZJIm5HNiIiIiJJI1BpRyUqcHJvdGVjdGVkRyIiIiEiIiwkKiYsJkkibkc2IiIiIiIiIiEiIiIiIkkjUGlHJSpwcm90ZWN0ZWRHIiIiISIiIiIjIiIiIiIiJCIrKysrK0khIikiIiIhIiIiIiI=</Equation></Text-field></Cell><Cell row="5" column="2" input="((RootOf(tan(z)+z/(H/2), z, -n*Pi .. -(n-1)*Pi))^2+H^2/4)*(~A6)*eta0*cos(alpha)/B^2" stale="false" alignment="centred" background="[255,255,255]" calculation-precision="10" display-precision="4" evaluation-type="symbolic">
<Text-field style="2D Output" layout="Maple Output"><Equation executable="false" style="2D Output" input-equation="0.4796164602e-6*RootOf(tan(_Z)+.2000000000*_Z, -n*Pi .. -(n-1)*Pi)^2+0.1199041150e-4">NiMsJiomJCIrLVk7J3olISM7IiIiKS1JJ1Jvb3RPZkc2JCUqcHJvdGVjdGVkR0koX3N5c2xpYkc2IjYkLCYtSSR0YW5HNiQlKnByb3RlY3RlZEdJKF9zeXNsaWJHNiI2I0kjX1pHNiQlKnByb3RlY3RlZEdJKF9zeXNsaWJHNiIiIiIqJiQiKysrKys/ISM1IiIiSSNfWkc2JCUqcHJvdGVjdGVkR0koX3N5c2xpYkc2IiIiIiIiIjssJComSSJuRzYiIiIiSSNQaUclKnByb3RlY3RlZEciIiIhIiIsJComLCZJIm5HNiIiIiIiIiIhIiIiIiJJI1BpRyUqcHJvdGVjdGVkRyIiIiEiIiIiIyIiIiIiIiQiK102Lyo+IiEjOSIiIg==</Equation></Text-field></Cell><Cell row="6" column="2" input="((RootOf(tan(z)+z/(H/2), z, -n*Pi .. -(n-1)*Pi))^2+H^2/4)*(~A7)*eta0*cos(alpha)/B^2" stale="false" alignment="centred" background="[255,255,255]" calculation-precision="10" display-precision="4" evaluation-type="symbolic">
<Text-field style="2D Output" layout="Maple Output"><Equation executable="false" style="2D Output" input-equation="0.5329071780e-6*RootOf(tan(_Z)+.2000000000*_Z, -n*Pi .. -(n-1)*Pi)^2+0.1332267945e-4">NiMsJiomJCIrIXlyIUhgISM7IiIiKS1JJ1Jvb3RPZkc2JCUqcHJvdGVjdGVkR0koX3N5c2xpYkc2IjYkLCYtSSR0YW5HNiQlKnByb3RlY3RlZEdJKF9zeXNsaWJHNiI2I0kjX1pHNiQlKnByb3RlY3RlZEdJKF9zeXNsaWJHNiIiIiIqJiQiKysrKys/ISM1IiIiSSNfWkc2JCUqcHJvdGVjdGVkR0koX3N5c2xpYkc2IiIiIiIiIjssJComSSJuRzYiIiIiSSNQaUclKnByb3RlY3RlZEciIiIhIiIsJComLCZJIm5HNiIiIiIiIiIhIiIiIiJJI1BpRyUqcHJvdGVjdGVkRyIiIiEiIiIiIyIiIiIiIiQiK1h6RUs4ISM5IiIi</Equation></Text-field></Cell><Cell row="7" column="2" input="((RootOf(tan(z)+z/(H/2), z, -n*Pi .. -(n-1)*Pi))^2+H^2/4)*(~A8)*eta0*cos(alpha)/B^2" stale="false" alignment="centred" background="[255,255,255]" calculation-precision="10" display-precision="4" evaluation-type="symbolic">
<Text-field style="2D Output" layout="Maple Output"><Equation executable="false" style="2D Output" input-equation="0.5861978958e-6*RootOf(tan(_Z)+.2000000000*_Z, -n*Pi .. -(n-1)*Pi)^2+0.1465494740e-4">NiMsJiomJCIrZSp5PidlISM7IiIiKS1JJ1Jvb3RPZkc2JCUqcHJvdGVjdGVkR0koX3N5c2xpYkc2IjYkLCYtSSR0YW5HNiQlKnByb3RlY3RlZEdJKF9zeXNsaWJHNiI2I0kjX1pHNiQlKnByb3RlY3RlZEdJKF9zeXNsaWJHNiIiIiIqJiQiKysrKys/ISM1IiIiSSNfWkc2JCUqcHJvdGVjdGVkR0koX3N5c2xpYkc2IiIiIiIiIjssJComSSJuRzYiIiIiSSNQaUclKnByb3RlY3RlZEciIiIhIiIsJComLCZJIm5HNiIiIiIiIiIhIiIiIiJJI1BpRyUqcHJvdGVjdGVkRyIiIiEiIiIiIyIiIiIiIiQiK1NaXGw5ISM5IiIi</Equation></Text-field></Cell><Cell row="8" column="2" input="((RootOf(tan(z)+z/(H/2), z, -n*Pi .. -(n-1)*Pi))^2+H^2/4)*(~A9)*eta0*cos(alpha)/B^2" stale="false" alignment="centred" background="[255,255,255]" calculation-precision="10" display-precision="4" evaluation-type="symbolic">
<Text-field style="2D Output" layout="Maple Output"><Equation executable="false" style="2D Output" input-equation="0.6394886136e-6*RootOf(tan(_Z)+.2000000000*_Z, -n*Pi .. -(n-1)*Pi)^2+0.1598721534e-4">NiMsJiomJCIrT2gpW1InISM7IiIiKS1JJ1Jvb3RPZkc2JCUqcHJvdGVjdGVkR0koX3N5c2xpYkc2IjYkLCYtSSR0YW5HNiQlKnByb3RlY3RlZEdJKF9zeXNsaWJHNiI2I0kjX1pHNiQlKnByb3RlY3RlZEdJKF9zeXNsaWJHNiIiIiIqJiQiKysrKys/ISM1IiIiSSNfWkc2JCUqcHJvdGVjdGVkR0koX3N5c2xpYkc2IiIiIiIiIjssJComSSJuRzYiIiIiSSNQaUclKnByb3RlY3RlZEciIiIhIiIsJComLCZJIm5HNiIiIiIiIiIhIiIiIiJJI1BpRyUqcHJvdGVjdGVkRyIiIiEiIiIiIyIiIiIiIiQiK006cylmIiEjOSIiIg==</Equation></Text-field></Cell><Cell row="9" column="2" input="((RootOf(tan(z)+z/(H/2), z, -n*Pi .. -(n-1)*Pi))^2+H^2/4)*(~A10)*eta0*cos(alpha)/B^2" stale="false" alignment="centred" background="[255,255,255]" calculation-precision="10" display-precision="4" evaluation-type="symbolic">
<Text-field style="2D Output" layout="Maple Output"><Equation executable="false" style="2D Output" input-equation="0.6927793314e-6*RootOf(tan(_Z)+.2000000000*_Z, -n*Pi .. -(n-1)*Pi)^2+0.1731948328e-4">NiMsJiomJCIrOUx6RnAhIzsiIiIpLUknUm9vdE9mRzYkJSpwcm90ZWN0ZWRHSShfc3lzbGliRzYiNiQsJi1JJHRhbkc2JCUqcHJvdGVjdGVkR0koX3N5c2xpYkc2IjYjSSNfWkc2JCUqcHJvdGVjdGVkR0koX3N5c2xpYkc2IiIiIiomJCIrKysrKz8hIzUiIiJJI19aRzYkJSpwcm90ZWN0ZWRHSShfc3lzbGliRzYiIiIiIiIiOywkKiZJIm5HNiIiIiJJI1BpRyUqcHJvdGVjdGVkRyIiIiEiIiwkKiYsJkkibkc2IiIiIiIiIiEiIiIiIkkjUGlHJSpwcm90ZWN0ZWRHIiIiISIiIiIjIiIiIiIiJCIrRyRbPnQiISM5IiIi</Equation></Text-field></Cell><Cell row="10" column="2" input="((RootOf(tan(z)+z/(H/2), z, -n*Pi .. -(n-1)*Pi))^2+H^2/4)*(~A11)*eta0*cos(alpha)/B^2" stale="false" alignment="centred" background="[255,255,255]" calculation-precision="10" display-precision="4" evaluation-type="symbolic">
<Text-field style="2D Output" layout="Maple Output"><Equation executable="false" style="2D Output" input-equation="0.7460700492e-6*RootOf(tan(_Z)+.2000000000*_Z, -n*Pi .. -(n-1)*Pi)^2+0.1865175123e-4">NiMsJiomJCIrI1wrMlkoISM7IiIiKS1JJ1Jvb3RPZkc2JCUqcHJvdGVjdGVkR0koX3N5c2xpYkc2IjYkLCYtSSR0YW5HNiQlKnByb3RlY3RlZEdJKF9zeXNsaWJHNiI2I0kjX1pHNiQlKnByb3RlY3RlZEdJKF9zeXNsaWJHNiIiIiIqJiQiKysrKys/ISM1IiIiSSNfWkc2JCUqcHJvdGVjdGVkR0koX3N5c2xpYkc2IiIiIiIiIjssJComSSJuRzYiIiIiSSNQaUclKnByb3RlY3RlZEciIiIhIiIsJComLCZJIm5HNiIiIiIiIiIhIiIiIiJJI1BpRyUqcHJvdGVjdGVkRyIiIiEiIiIiIyIiIiIiIiQiK0JePGw9ISM5IiIi</Equation></Text-field></Cell><Cell row="11" column="2" input="((RootOf(tan(z)+z/(H/2), z, -n*Pi .. -(n-1)*Pi))^2+H^2/4)*(~A12)*eta0*cos(alpha)/B^2" stale="false" alignment="centred" background="[255,255,255]" calculation-precision="10" display-precision="4" evaluation-type="symbolic">
<Text-field style="2D Output" layout="Maple Output"><Equation executable="false" style="2D Output" input-equation="0.7993607670e-6*RootOf(tan(_Z)+.2000000000*_Z, -n*Pi .. -(n-1)*Pi)^2+0.1998401918e-4">NiMsJiomJCIrcXdnJCp6ISM7IiIiKS1JJ1Jvb3RPZkc2JCUqcHJvdGVjdGVkR0koX3N5c2xpYkc2IjYkLCYtSSR0YW5HNiQlKnByb3RlY3RlZEdJKF9zeXNsaWJHNiI2I0kjX1pHNiQlKnByb3RlY3RlZEdJKF9zeXNsaWJHNiIiIiIqJiQiKysrKys/ISM1IiIiSSNfWkc2JCUqcHJvdGVjdGVkR0koX3N5c2xpYkc2IiIiIiIiIjssJComSSJuRzYiIiIiSSNQaUclKnByb3RlY3RlZEciIiIhIiIsJComLCZJIm5HNiIiIiIiIiIhIiIiIiJJI1BpRyUqcHJvdGVjdGVkRyIiIiEiIiIiIyIiIiIiIiQiKz0+UykqPiEjOSIiIg==</Equation></Text-field></Cell><Cell row="12" column="2" input="((RootOf(tan(z)+z/(H/2), z, -n*Pi .. -(n-1)*Pi))^2+H^2/4)*(~A13)*eta0*cos(alpha)/B^2" stale="false" alignment="centred" background="[255,255,255]" calculation-precision="10" display-precision="4" evaluation-type="symbolic">
<Text-field style="2D Output" layout="Maple Output"><Equation executable="false" style="2D Output" input-equation="0.8526514848e-6*RootOf(tan(_Z)+.2000000000*_Z, -n*Pi .. -(n-1)*Pi)^2+0.2131628712e-4">NiMsJiomJCIrW1teRSYpISM7IiIiKS1JJ1Jvb3RPZkc2JCUqcHJvdGVjdGVkR0koX3N5c2xpYkc2IjYkLCYtSSR0YW5HNiQlKnByb3RlY3RlZEdJKF9zeXNsaWJHNiI2I0kjX1pHNiQlKnByb3RlY3RlZEdJKF9zeXNsaWJHNiIiIiIqJiQiKysrKys/ISM1IiIiSSNfWkc2JCUqcHJvdGVjdGVkR0koX3N5c2xpYkc2IiIiIiIiIjssJComSSJuRzYiIiIiSSNQaUclKnByb3RlY3RlZEciIiIhIiIsJComLCZJIm5HNiIiIiIiIiIhIiIiIiJJI1BpRyUqcHJvdGVjdGVkRyIiIiEiIiIiIyIiIiIiIiQiKzcoRzs4IyEjOSIiIg==</Equation></Text-field></Cell><Cell row="13" column="2" input="((RootOf(tan(z)+z/(H/2), z, -n*Pi .. -(n-1)*Pi))^2+H^2/4)*(~A14)*eta0*cos(alpha)/B^2" stale="false" alignment="centred" background="[255,255,255]" calculation-precision="10" display-precision="4" evaluation-type="symbolic">
<Text-field style="2D Output" layout="Maple Output"><Equation executable="false" style="2D Output" input-equation="0.9059422026e-6*RootOf(tan(_Z)+.2000000000*_Z, -n*Pi .. -(n-1)*Pi)^2+0.2264855506e-4">NiMsJiomJCIrRT9VZiEqISM7IiIiKS1JJ1Jvb3RPZkc2JCUqcHJvdGVjdGVkR0koX3N5c2xpYkc2IjYkLCYtSSR0YW5HNiQlKnByb3RlY3RlZEdJKF9zeXNsaWJHNiI2I0kjX1pHNiQlKnByb3RlY3RlZEdJKF9zeXNsaWJHNiIiIiIqJiQiKysrKys/ISM1IiIiSSNfWkc2JCUqcHJvdGVjdGVkR0koX3N5c2xpYkc2IiIiIiIiIjssJComSSJuRzYiIiIiSSNQaUclKnByb3RlY3RlZEciIiIhIiIsJComLCZJIm5HNiIiIiIiIiIhIiIiIiJJI1BpRyUqcHJvdGVjdGVkRyIiIiEiIiIiIyIiIiIiIiQiKzFiJltFIyEjOSIiIg==</Equation></Text-field></Cell><Cell row="14" column="2" input="((RootOf(tan(z)+z/(H/2), z, -n*Pi .. -(n-1)*Pi))^2+H^2/4)*(~A15)*eta0*cos(alpha)/B^2" stale="false" alignment="centred" background="[255,255,255]" calculation-precision="10" display-precision="4" evaluation-type="symbolic">
<Text-field style="2D Output" layout="Maple Output"><Equation executable="false" style="2D Output" input-equation="0.9592329204e-6*RootOf(tan(_Z)+.2000000000*_Z, -n*Pi .. -(n-1)*Pi)^2+0.2398082301e-4">NiMsJiomJCIrLyNIQmYqISM7IiIiKS1JJ1Jvb3RPZkc2JCUqcHJvdGVjdGVkR0koX3N5c2xpYkc2IjYkLCYtSSR0YW5HNiQlKnByb3RlY3RlZEdJKF9zeXNsaWJHNiI2I0kjX1pHNiQlKnByb3RlY3RlZEdJKF9zeXNsaWJHNiIiIiIqJiQiKysrKys/ISM1IiIiSSNfWkc2JCUqcHJvdGVjdGVkR0koX3N5c2xpYkc2IiIiIiIiIjssJComSSJuRzYiIiIiSSNQaUclKnByb3RlY3RlZEciIiIhIiIsJComLCZJIm5HNiIiIiIiIiIhIiIiIiJJI1BpRyUqcHJvdGVjdGVkRyIiIiEiIiIiIyIiIiIiIiQiKyxCMylSIyEjOSIiIg==</Equation></Text-field></Cell><Cell row="15" column="2" input="((RootOf(tan(z)+z/(H/2), z, -n*Pi .. -(n-1)*Pi))^2+H^2/4)*(~A16)*eta0*cos(alpha)/B^2" stale="false" alignment="centred" background="[255,255,255]" calculation-precision="10" display-precision="4" evaluation-type="symbolic">
<Text-field style="2D Output" layout="Maple Output"><Equation executable="false" style="2D Output" input-equation="0.1012523638e-5*RootOf(tan(_Z)+.2000000000*_Z, -n*Pi .. -(n-1)*Pi)^2+0.2531309096e-4">NiMsJiomJCIrUU9fNzUhIzoiIiIpLUknUm9vdE9mRzYkJSpwcm90ZWN0ZWRHSShfc3lzbGliRzYiNiQsJi1JJHRhbkc2JCUqcHJvdGVjdGVkR0koX3N5c2xpYkc2IjYjSSNfWkc2JCUqcHJvdGVjdGVkR0koX3N5c2xpYkc2IiIiIiomJCIrKysrKz8hIzUiIiJJI19aRzYkJSpwcm90ZWN0ZWRHSShfc3lzbGliRzYiIiIiIiIiOywkKiZJIm5HNiIiIiJJI1BpRyUqcHJvdGVjdGVkRyIiIiEiIiwkKiYsJkkibkc2IiIiIiIiIiEiIiIiIkkjUGlHJSpwcm90ZWN0ZWRHIiIiISIiIiIjIiIiIiIiJCIrJzQ0OGAjISM5IiIi</Equation></Text-field></Cell><Cell row="16" column="2" input="((RootOf(tan(z)+z/(H/2), z, -n*Pi .. -(n-1)*Pi))^2+H^2/4)*(~A17)*eta0*cos(alpha)/B^2" stale="false" alignment="centred" background="[255,255,255]" calculation-precision="10" display-precision="4" evaluation-type="symbolic">
<Text-field style="2D Output" layout="Maple Output"><Equation executable="false" style="2D Output" input-equation="0.1065814356e-5*RootOf(tan(_Z)+.2000000000*_Z, -n*Pi .. -(n-1)*Pi)^2+0.2664535890e-4">NiMsJiomJCIrY1YiZTEiISM6IiIiKS1JJ1Jvb3RPZkc2JCUqcHJvdGVjdGVkR0koX3N5c2xpYkc2IjYkLCYtSSR0YW5HNiQlKnByb3RlY3RlZEdJKF9zeXNsaWJHNiI2I0kjX1pHNiQlKnByb3RlY3RlZEdJKF9zeXNsaWJHNiIiIiIqJiQiKysrKys/ISM1IiIiSSNfWkc2JCUqcHJvdGVjdGVkR0koX3N5c2xpYkc2IiIiIiIiIjssJComSSJuRzYiIiIiSSNQaUclKnByb3RlY3RlZEciIiIhIiIsJComLCZJIm5HNiIiIiIiIiIhIiIiIiJJI1BpRyUqcHJvdGVjdGVkRyIiIiEiIiIiIyIiIiIiIiQiKyEqZWBrRSEjOSIiIg==</Equation></Text-field></Cell><Cell row="17" column="2" input="((RootOf(tan(z)+z/(H/2), z, -n*Pi .. -(n-1)*Pi))^2+H^2/4)*(~A18)*eta0*cos(alpha)/B^2" stale="false" alignment="centred" background="[255,255,255]" calculation-precision="10" display-precision="4" evaluation-type="symbolic">
<Text-field style="2D Output" layout="Maple Output"><Equation executable="false" style="2D Output" input-equation="0.1119105074e-5*RootOf(tan(_Z)+.2000000000*_Z, -n*Pi .. -(n-1)*Pi)^2+0.2797762684e-4">NiMsJiomJCIrdV01PjYhIzoiIiIpLUknUm9vdE9mRzYkJSpwcm90ZWN0ZWRHSShfc3lzbGliRzYiNiQsJi1JJHRhbkc2JCUqcHJvdGVjdGVkR0koX3N5c2xpYkc2IjYjSSNfWkc2JCUqcHJvdGVjdGVkR0koX3N5c2xpYkc2IiIiIiomJCIrKysrKz8hIzUiIiJJI19aRzYkJSpwcm90ZWN0ZWRHSShfc3lzbGliRzYiIiIiIiIiOywkKiZJIm5HNiIiIiJJI1BpRyUqcHJvdGVjdGVkRyIiIiEiIiwkKiYsJkkibkc2IiIiIiIiIiEiIiIiIkkjUGlHJSpwcm90ZWN0ZWRHIiIiISIiIiIjIiIiIiIiJCIrJW9peHojISM5IiIi</Equation></Text-field></Cell><Cell row="18" column="2" input="((RootOf(tan(z)+z/(H/2), z, -n*Pi .. -(n-1)*Pi))^2+H^2/4)*(~A19)*eta0*cos(alpha)/B^2" stale="false" alignment="centred" background="[255,255,255]" calculation-precision="10" display-precision="4" evaluation-type="symbolic">
<Text-field style="2D Output" layout="Maple Output"><Equation executable="false" style="2D Output" input-equation="0.1172395792e-5*RootOf(tan(_Z)+.2000000000*_Z, -n*Pi .. -(n-1)*Pi)^2+0.2930989479e-4">NiMsJiomJCIrI3omUnM2ISM6IiIiKS1JJ1Jvb3RPZkc2JCUqcHJvdGVjdGVkR0koX3N5c2xpYkc2IjYkLCYtSSR0YW5HNiQlKnByb3RlY3RlZEdJKF9zeXNsaWJHNiI2I0kjX1pHNiQlKnByb3RlY3RlZEdJKF9zeXNsaWJHNiIiIiIqJiQiKysrKys/ISM1IiIiSSNfWkc2JCUqcHJvdGVjdGVkR0koX3N5c2xpYkc2IiIiIiIiIjssJComSSJuRzYiIiIiSSNQaUclKnByb3RlY3RlZEciIiIhIiIsJComLCZJIm5HNiIiIiIiIiIhIiIiIiJJI1BpRyUqcHJvdGVjdGVkRyIiIiEiIiIiIyIiIiIiIiQiK3olKik0JEghIzkiIiI=</Equation></Text-field></Cell><Cell row="19" column="2" input="((RootOf(tan(z)+z/(H/2), z, -n*Pi .. -(n-1)*Pi))^2+H^2/4)*(~A20)*eta0*cos(alpha)/B^2" stale="false" alignment="centred" background="[255,255,255]" calculation-precision="10" display-precision="4" evaluation-type="symbolic">
<Text-field style="2D Output" layout="Maple Output"><Equation executable="false" style="2D Output" input-equation="0.1225686509e-5*RootOf(tan(_Z)+.2000000000*_Z, -n*Pi .. -(n-1)*Pi)^2+0.3064216274e-4">NiMsJiomJCIrNGxvRDchIzoiIiIpLUknUm9vdE9mRzYkJSpwcm90ZWN0ZWRHSShfc3lzbGliRzYiNiQsJi1JJHRhbkc2JCUqcHJvdGVjdGVkR0koX3N5c2xpYkc2IjYjSSNfWkc2JCUqcHJvdGVjdGVkR0koX3N5c2xpYkc2IiIiIiomJCIrKysrKz8hIzUiIiJJI19aRzYkJSpwcm90ZWN0ZWRHSShfc3lzbGliRzYiIiIiIiIiOywkKiZJIm5HNiIiIiJJI1BpRyUqcHJvdGVjdGVkRyIiIiEiIiwkKiYsJkkibkc2IiIiIiIiIiEiIiIiIkkjUGlHJSpwcm90ZWN0ZWRHIiIiISIiIiIjIiIiIiIiJCIrdWlAa0khIzkiIiI=</Equation></Text-field></Cell><Cell row="20" column="2" input="((RootOf(tan(z)+z/(H/2), z, -n*Pi .. -(n-1)*Pi))^2+H^2/4)*(~A21)*eta0*cos(alpha)/B^2" stale="false" alignment="centred" background="[255,255,255]" calculation-precision="10" display-precision="4" evaluation-type="symbolic">
<Text-field style="2D Output" layout="Maple Output"><Equation executable="false" style="2D Output" input-equation="0.1278977227e-5*RootOf(tan(_Z)+.2000000000*_Z, -n*Pi .. -(n-1)*Pi)^2+0.3197443068e-4">NiMsJiomJCIrRnMoKnk3ISM6IiIiKS1JJ1Jvb3RPZkc2JCUqcHJvdGVjdGVkR0koX3N5c2xpYkc2IjYkLCYtSSR0YW5HNiQlKnByb3RlY3RlZEdJKF9zeXNsaWJHNiI2I0kjX1pHNiQlKnByb3RlY3RlZEdJKF9zeXNsaWJHNiIiIiIqJiQiKysrKys/ISM1IiIiSSNfWkc2JCUqcHJvdGVjdGVkR0koX3N5c2xpYkc2IiIiIiIiIjssJComSSJuRzYiIiIiSSNQaUclKnByb3RlY3RlZEciIiIhIiIsJComLCZJIm5HNiIiIiIiIiIhIiIiIiJJI1BpRyUqcHJvdGVjdGVkRyIiIiEiIiIiIyIiIiIiIiQiK29JVyg+JCEjOSIiIg==</Equation></Text-field></Cell><Cell row="21" column="2" input="((RootOf(tan(z)+z/(H/2), z, -n*Pi .. -(n-1)*Pi))^2+H^2/4)*(~A22)*eta0*cos(alpha)/B^2" stale="false" alignment="centred" background="[255,255,255]" calculation-precision="10" display-precision="4" evaluation-type="symbolic">
<Text-field style="2D Output" layout="Maple Output"><Equation executable="false" style="2D Output" input-equation="0.1332267945e-5*RootOf(tan(_Z)+.2000000000*_Z, -n*Pi .. -(n-1)*Pi)^2+0.3330669862e-4">NiMsJiomJCIrWHpFSzghIzoiIiIpLUknUm9vdE9mRzYkJSpwcm90ZWN0ZWRHSShfc3lzbGliRzYiNiQsJi1JJHRhbkc2JCUqcHJvdGVjdGVkR0koX3N5c2xpYkc2IjYjSSNfWkc2JCUqcHJvdGVjdGVkR0koX3N5c2xpYkc2IiIiIiomJCIrKysrKz8hIzUiIiJJI19aRzYkJSpwcm90ZWN0ZWRHSShfc3lzbGliRzYiIiIiIiIiOywkKiZJIm5HNiIiIiJJI1BpRyUqcHJvdGVjdGVkRyIiIiEiIiwkKiYsJkkibkc2IiIiIiIiIiEiIiIiIkkjUGlHJSpwcm90ZWN0ZWRHIiIiISIiIiIjIiIiIiIiJCIraSlwMUwkISM5IiIi</Equation></Text-field></Cell><Cell row="22" column="2" input="((RootOf(tan(z)+z/(H/2), z, -n*Pi .. -(n-1)*Pi))^2+H^2/4)*(~A23)*eta0*cos(alpha)/B^2" stale="false" alignment="centred" background="[255,255,255]" calculation-precision="10" display-precision="4" evaluation-type="symbolic">
<Text-field style="2D Output" layout="Maple Output"><Equation executable="false" style="2D Output" input-equation="0.1385558663e-5*RootOf(tan(_Z)+.2000000000*_Z, -n*Pi .. -(n-1)*Pi)^2+0.3463896657e-4">NiMsJiomJCIraidlYlEiISM6IiIiKS1JJ1Jvb3RPZkc2JCUqcHJvdGVjdGVkR0koX3N5c2xpYkc2IjYkLCYtSSR0YW5HNiQlKnByb3RlY3RlZEdJKF9zeXNsaWJHNiI2I0kjX1pHNiQlKnByb3RlY3RlZEdJKF9zeXNsaWJHNiIiIiIqJiQiKysrKys/ISM1IiIiSSNfWkc2JCUqcHJvdGVjdGVkR0koX3N5c2xpYkc2IiIiIiIiIjssJComSSJuRzYiIiIiSSNQaUclKnByb3RlY3RlZEciIiIhIiIsJComLCZJIm5HNiIiIiIiIiIhIiIiIiJJI1BpRyUqcHJvdGVjdGVkRyIiIiEiIiIiIyIiIiIiIiQiK2RtKlFZJCEjOSIiIg==</Equation></Text-field></Cell><Cell row="23" column="2" input="((RootOf(tan(z)+z/(H/2), z, -n*Pi .. -(n-1)*Pi))^2+H^2/4)*(~A24)*eta0*cos(alpha)/B^2" stale="false" alignment="centred" background="[255,255,255]" calculation-precision="10" display-precision="4" evaluation-type="symbolic">
<Text-field style="2D Output" layout="Maple Output"><Equation executable="false" style="2D Output" input-equation="0.1438849381e-5*RootOf(tan(_Z)+.2000000000*_Z, -n*Pi .. -(n-1)*Pi)^2+0.3597123452e-4">NiMsJiomJCIrIlFcKVE5ISM6IiIiKS1JJ1Jvb3RPZkc2JCUqcHJvdGVjdGVkR0koX3N5c2xpYkc2IjYkLCYtSSR0YW5HNiQlKnByb3RlY3RlZEdJKF9zeXNsaWJHNiI2I0kjX1pHNiQlKnByb3RlY3RlZEdJKF9zeXNsaWJHNiIiIiIqJiQiKysrKys/ISM1IiIiSSNfWkc2JCUqcHJvdGVjdGVkR0koX3N5c2xpYkc2IiIiIiIiIjssJComSSJuRzYiIiIiSSNQaUclKnByb3RlY3RlZEciIiIhIiIsJComLCZJIm5HNiIiIiIiIiIhIiIiIiJJI1BpRyUqcHJvdGVjdGVkRyIiIiEiIiIiIyIiIiIiIiQiK19NNyhmJCEjOSIiIg==</Equation></Text-field></Cell><Cell row="24" column="2" input="((RootOf(tan(z)+z/(H/2), z, -n*Pi .. -(n-1)*Pi))^2+H^2/4)*(~A25)*eta0*cos(alpha)/B^2" stale="false" alignment="centred" background="[255,255,255]" calculation-precision="10" display-precision="4" evaluation-type="symbolic">
<Text-field style="2D Output" layout="Maple Output"><Equation executable="false" style="2D Output" input-equation="0.1492140098e-5*RootOf(tan(_Z)+.2000000000*_Z, -n*Pi .. -(n-1)*Pi)^2+0.3730350246e-4">NiMsJiomJCIrKTRTQFwiISM6IiIiKS1JJ1Jvb3RPZkc2JCUqcHJvdGVjdGVkR0koX3N5c2xpYkc2IjYkLCYtSSR0YW5HNiQlKnByb3RlY3RlZEdJKF9zeXNsaWJHNiI2I0kjX1pHNiQlKnByb3RlY3RlZEdJKF9zeXNsaWJHNiIiIiIqJiQiKysrKys/ISM1IiIiSSNfWkc2JCUqcHJvdGVjdGVkR0koX3N5c2xpYkc2IiIiIiIiIjssJComSSJuRzYiIiIiSSNQaUclKnByb3RlY3RlZEciIiIhIiIsJComLCZJIm5HNiIiIiIiIiIhIiIiIiJJI1BpRyUqcHJvdGVjdGVkRyIiIiEiIiIiIyIiIiIiIiQiK1ktTklQISM5IiIi</Equation></Text-field></Cell><Cell row="25" column="2" input="((RootOf(tan(z)+z/(H/2), z, -n*Pi .. -(n-1)*Pi))^2+H^2/4)*(~A26)*eta0*cos(alpha)/B^2" stale="false" alignment="centred" background="[255,255,255]" calculation-precision="10" display-precision="4" evaluation-type="symbolic">
<Text-field style="2D Output" layout="Maple Output"><Equation executable="false" style="2D Output" input-equation="0.1545430816e-5*RootOf(tan(_Z)+.2000000000*_Z, -n*Pi .. -(n-1)*Pi)^2+0.3863577040e-4">NiMsJiomJCIrOzNWWDohIzoiIiIpLUknUm9vdE9mRzYkJSpwcm90ZWN0ZWRHSShfc3lzbGliRzYiNiQsJi1JJHRhbkc2JCUqcHJvdGVjdGVkR0koX3N5c2xpYkc2IjYjSSNfWkc2JCUqcHJvdGVjdGVkR0koX3N5c2xpYkc2IiIiIiomJCIrKysrKz8hIzUiIiJJI19aRzYkJSpwcm90ZWN0ZWRHSShfc3lzbGliRzYiIiIiIiIiOywkKiZJIm5HNiIiIiJJI1BpRyUqcHJvdGVjdGVkRyIiIiEiIiwkKiYsJkkibkc2IiIiIiIiIiEiIiIiIkkjUGlHJSpwcm90ZWN0ZWRHIiIiISIiIiIjIiIiIiIiJCIrU3FkalEhIzkiIiI=</Equation></Text-field></Cell><Cell row="26" column="2" input="((RootOf(tan(z)+z/(H/2), z, -n*Pi .. -(n-1)*Pi))^2+H^2/4)*(~A27)*eta0*cos(alpha)/B^2" stale="false" alignment="centred" background="[255,255,255]" calculation-precision="10" display-precision="4" evaluation-type="symbolic">
<Text-field style="2D Output" layout="Maple Output"><Equation executable="false" style="2D Output" input-equation="0.1598721534e-5*RootOf(tan(_Z)+.2000000000*_Z, -n*Pi .. -(n-1)*Pi)^2+0.3996803835e-4">NiMsJiomJCIrTTpzKWYiISM6IiIiKS1JJ1Jvb3RPZkc2JCUqcHJvdGVjdGVkR0koX3N5c2xpYkc2IjYkLCYtSSR0YW5HNiQlKnByb3RlY3RlZEdJKF9zeXNsaWJHNiI2I0kjX1pHNiQlKnByb3RlY3RlZEdJKF9zeXNsaWJHNiIiIiIqJiQiKysrKys/ISM1IiIiSSNfWkc2JCUqcHJvdGVjdGVkR0koX3N5c2xpYkc2IiIiIiIiIjssJComSSJuRzYiIiIiSSNQaUclKnByb3RlY3RlZEciIiIhIiIsJComLCZJIm5HNiIiIiIiIiIhIiIiIiJJI1BpRyUqcHJvdGVjdGVkRyIiIiEiIiIiIyIiIiIiIiQiK05RIW8qUiEjOSIiIg==</Equation></Text-field></Cell><Cell row="27" column="2" input="((RootOf(tan(z)+z/(H/2), z, -n*Pi .. -(n-1)*Pi))^2+H^2/4)*(~A28)*eta0*cos(alpha)/B^2" stale="false" alignment="centred" background="[255,255,255]" calculation-precision="10" display-precision="4" evaluation-type="symbolic">
<Text-field style="2D Output" layout="Maple Output"><Equation executable="false" style="2D Output" input-equation="0.1652012252e-5*RootOf(tan(_Z)+.2000000000*_Z, -n*Pi .. -(n-1)*Pi)^2+0.4130030630e-4">NiMsJiomJCIrX0EsXzshIzoiIiIpLUknUm9vdE9mRzYkJSpwcm90ZWN0ZWRHSShfc3lzbGliRzYiNiQsJi1JJHRhbkc2JCUqcHJvdGVjdGVkR0koX3N5c2xpYkc2IjYjSSNfWkc2JCUqcHJvdGVjdGVkR0koX3N5c2xpYkc2IiIiIiomJCIrKysrKz8hIzUiIiJJI19aRzYkJSpwcm90ZWN0ZWRHSShfc3lzbGliRzYiIiIiIiIiOywkKiZJIm5HNiIiIiJJI1BpRyUqcHJvdGVjdGVkRyIiIiEiIiwkKiYsJkkibkc2IiIiIiIiIiEiIiIiIkkjUGlHJSpwcm90ZWN0ZWRHIiIiISIiIiIjIiIiIiIiJCIrSTEuSVQhIzkiIiI=</Equation></Text-field></Cell><Cell row="28" column="2" input="((RootOf(tan(z)+z/(H/2), z, -n*Pi .. -(n-1)*Pi))^2+H^2/4)*(~A29)*eta0*cos(alpha)/B^2" stale="false" alignment="centred" background="[255,255,255]" calculation-precision="10" display-precision="4" evaluation-type="symbolic">
<Text-field style="2D Output" layout="Maple Output"><Equation executable="false" style="2D Output" input-equation="0.1705302970e-5*RootOf(tan(_Z)+.2000000000*_Z, -n*Pi .. -(n-1)*Pi)^2+0.4263257424e-4">NiMsJiomJCIrcUhJMDwhIzoiIiIpLUknUm9vdE9mRzYkJSpwcm90ZWN0ZWRHSShfc3lzbGliRzYiNiQsJi1JJHRhbkc2JCUqcHJvdGVjdGVkR0koX3N5c2xpYkc2IjYjSSNfWkc2JCUqcHJvdGVjdGVkR0koX3N5c2xpYkc2IiIiIiomJCIrKysrKz8hIzUiIiJJI19aRzYkJSpwcm90ZWN0ZWRHSShfc3lzbGliRzYiIiIiIiIiOywkKiZJIm5HNiIiIiJJI1BpRyUqcHJvdGVjdGVkRyIiIiEiIiwkKiYsJkkibkc2IiIiIiIiIiEiIiIiIkkjUGlHJSpwcm90ZWN0ZWRHIiIiISIiIiIjIiIiIiIiJCIrQ3VEalUhIzkiIiI=</Equation></Text-field></Cell><Cell row="29" column="2" input="((RootOf(tan(z)+z/(H/2), z, -n*Pi .. -(n-1)*Pi))^2+H^2/4)*(~A30)*eta0*cos(alpha)/B^2" stale="false" alignment="centred" background="[255,255,255]" calculation-precision="10" display-precision="4" evaluation-type="symbolic">
<Text-field style="2D Output" layout="Maple Output"><Equation executable="false" style="2D Output" input-equation="0.1758593687e-5*RootOf(tan(_Z)+.2000000000*_Z, -n*Pi .. -(n-1)*Pi)^2+0.4396484218e-4">NiMsJiomJCIrKG8kZmU8ISM6IiIiKS1JJ1Jvb3RPZkc2JCUqcHJvdGVjdGVkR0koX3N5c2xpYkc2IjYkLCYtSSR0YW5HNiQlKnByb3RlY3RlZEdJKF9zeXNsaWJHNiI2I0kjX1pHNiQlKnByb3RlY3RlZEdJKF9zeXNsaWJHNiIiIiIqJiQiKysrKys/ISM1IiIiSSNfWkc2JCUqcHJvdGVjdGVkR0koX3N5c2xpYkc2IiIiIiIiIjssJComSSJuRzYiIiIiSSNQaUclKnByb3RlY3RlZEciIiIhIiIsJComLCZJIm5HNiIiIiIiIiIhIiIiIiJJI1BpRyUqcHJvdGVjdGVkRyIiIiEiIiIiIyIiIiIiIiQiKz1VWydSJSEjOSIiIg==</Equation></Text-field></Cell><Cell row="30" column="2" input="((RootOf(tan(z)+z/(H/2), z, -n*Pi .. -(n-1)*Pi))^2+H^2/4)*(~A31)*eta0*cos(alpha)/B^2" stale="false" alignment="centred" background="[255,255,255]" calculation-precision="10" display-precision="4" evaluation-type="symbolic">
<Text-field style="2D Output" layout="Maple Output"><Equation executable="false" style="2D Output" input-equation="0.1811884405e-5*RootOf(tan(_Z)+.2000000000*_Z, -n*Pi .. -(n-1)*Pi)^2+0.4529711013e-4">NiMsJiomJCIrMFcpPSI9ISM6IiIiKS1JJ1Jvb3RPZkc2JCUqcHJvdGVjdGVkR0koX3N5c2xpYkc2IjYkLCYtSSR0YW5HNiQlKnByb3RlY3RlZEdJKF9zeXNsaWJHNiI2I0kjX1pHNiQlKnByb3RlY3RlZEdJKF9zeXNsaWJHNiIiIiIqJiQiKysrKys/ISM1IiIiSSNfWkc2JCUqcHJvdGVjdGVkR0koX3N5c2xpYkc2IiIiIiIiIjssJComSSJuRzYiIiIiSSNQaUclKnByb3RlY3RlZEciIiIhIiIsJComLCZJIm5HNiIiIiIiIiIhIiIiIiJJI1BpRyUqcHJvdGVjdGVkRyIiIiEiIiIiIyIiIiIiIiQiKzg1ckhYISM5IiIi</Equation></Text-field></Cell><Cell row="31" column="2" input="((RootOf(tan(z)+z/(H/2), z, -n*Pi .. -(n-1)*Pi))^2+H^2/4)*(~A32)*eta0*cos(alpha)/B^2" stale="false" alignment="centred" background="[255,255,255]" calculation-precision="10" display-precision="4" evaluation-type="symbolic">
<Text-field style="2D Output" layout="Maple Output"><Equation executable="false" style="2D Output" input-equation="0.1865175123e-5*RootOf(tan(_Z)+.2000000000*_Z, -n*Pi .. -(n-1)*Pi)^2+0.4662937808e-4">NiMsJiomJCIrQl48bD0hIzoiIiIpLUknUm9vdE9mRzYkJSpwcm90ZWN0ZWRHSShfc3lzbGliRzYiNiQsJi1JJHRhbkc2JCUqcHJvdGVjdGVkR0koX3N5c2xpYkc2IjYjSSNfWkc2JCUqcHJvdGVjdGVkR0koX3N5c2xpYkc2IiIiIiomJCIrKysrKz8hIzUiIiJJI19aRzYkJSpwcm90ZWN0ZWRHSShfc3lzbGliRzYiIiIiIiIiOywkKiZJIm5HNiIiIiJJI1BpRyUqcHJvdGVjdGVkRyIiIiEiIiwkKiYsJkkibkc2IiIiIiIiIiEiIiIiIkkjUGlHJSpwcm90ZWN0ZWRHIiIiISIiIiIjIiIiIiIiJCIrM3kkSG0lISM5IiIi</Equation></Text-field></Cell><Cell row="32" column="2" input="((RootOf(tan(z)+z/(H/2), z, -n*Pi .. -(n-1)*Pi))^2+H^2/4)*(~A33)*eta0*cos(alpha)/B^2" stale="false" alignment="centred" background="[255,255,255]" calculation-precision="10" display-precision="4" evaluation-type="symbolic">
<Text-field style="2D Output" layout="Maple Output"><Equation executable="false" style="2D Output" input-equation="0.1918465841e-5*RootOf(tan(_Z)+.2000000000*_Z, -n*Pi .. -(n-1)*Pi)^2+0.4796164602e-4">NiMsJiomJCIrVGVZPT4hIzoiIiIpLUknUm9vdE9mRzYkJSpwcm90ZWN0ZWRHSShfc3lzbGliRzYiNiQsJi1JJHRhbkc2JCUqcHJvdGVjdGVkR0koX3N5c2xpYkc2IjYjSSNfWkc2JCUqcHJvdGVjdGVkR0koX3N5c2xpYkc2IiIiIiomJCIrKysrKz8hIzUiIiJJI19aRzYkJSpwcm90ZWN0ZWRHSShfc3lzbGliRzYiIiIiIiIiOywkKiZJIm5HNiIiIiJJI1BpRyUqcHJvdGVjdGVkRyIiIiEiIiwkKiYsJkkibkc2IiIiIiIiIiEiIiIiIkkjUGlHJSpwcm90ZWN0ZWRHIiIiISIiIiIjIiIiIiIiJCIrLVk7J3olISM5IiIi</Equation></Text-field></Cell><Cell row="33" column="2" input="((RootOf(tan(z)+z/(H/2), z, -n*Pi .. -(n-1)*Pi))^2+H^2/4)*(~A34)*eta0*cos(alpha)/B^2" stale="false" alignment="centred" background="[255,255,255]" calculation-precision="10" display-precision="4" evaluation-type="symbolic">
<Text-field style="2D Output" layout="Maple Output"><Equation executable="false" style="2D Output" input-equation="0.1971756559e-5*RootOf(tan(_Z)+.2000000000*_Z, -n*Pi .. -(n-1)*Pi)^2+0.4929391396e-4">NiMsJiomJCIrZmx2cj4hIzoiIiIpLUknUm9vdE9mRzYkJSpwcm90ZWN0ZWRHSShfc3lzbGliRzYiNiQsJi1JJHRhbkc2JCUqcHJvdGVjdGVkR0koX3N5c2xpYkc2IjYjSSNfWkc2JCUqcHJvdGVjdGVkR0koX3N5c2xpYkc2IiIiIiomJCIrKysrKz8hIzUiIiJJI19aRzYkJSpwcm90ZWN0ZWRHSShfc3lzbGliRzYiIiIiIiIiOywkKiZJIm5HNiIiIiJJI1BpRyUqcHJvdGVjdGVkRyIiIiEiIiwkKiYsJkkibkc2IiIiIiIiIiEiIiIiIkkjUGlHJSpwcm90ZWN0ZWRHIiIiISIiIiIjIiIiIiIiJCIrJ1IiUkhcISM5IiIi</Equation></Text-field></Cell><Cell row="34" column="2" input="((RootOf(tan(z)+z/(H/2), z, -n*Pi .. -(n-1)*Pi))^2+H^2/4)*(~A35)*eta0*cos(alpha)/B^2" stale="false" alignment="centred" background="[255,255,255]" calculation-precision="10" display-precision="4" evaluation-type="symbolic">
<Text-field style="2D Output" layout="Maple Output"><Equation executable="false" style="2D Output" input-equation="0.2025047276e-5*RootOf(tan(_Z)+.2000000000*_Z, -n*Pi .. -(n-1)*Pi)^2+0.5062618191e-4">NiMsJiomJCIrd3MvRD8hIzoiIiIpLUknUm9vdE9mRzYkJSpwcm90ZWN0ZWRHSShfc3lzbGliRzYiNiQsJi1JJHRhbkc2JCUqcHJvdGVjdGVkR0koX3N5c2xpYkc2IjYjSSNfWkc2JCUqcHJvdGVjdGVkR0koX3N5c2xpYkc2IiIiIiomJCIrKysrKz8hIzUiIiJJI19aRzYkJSpwcm90ZWN0ZWRHSShfc3lzbGliRzYiIiIiIiIiOywkKiZJIm5HNiIiIiJJI1BpRyUqcHJvdGVjdGVkRyIiIiEiIiwkKiYsJkkibkc2IiIiIiIiIiEiIiIiIkkjUGlHJSpwcm90ZWN0ZWRHIiIiISIiIiIjIiIiIiIiJCIrIj49RTEmISM5IiIi</Equation></Text-field></Cell><Cell row="35" column="2" input="((RootOf(tan(z)+z/(H/2), z, -n*Pi .. -(n-1)*Pi))^2+H^2/4)*(~A36)*eta0*cos(alpha)/B^2" stale="false" alignment="centred" background="[255,255,255]" calculation-precision="10" display-precision="4" evaluation-type="symbolic">
<Text-field style="2D Output" layout="Maple Output"><Equation executable="false" style="2D Output" input-equation="0.2078337994e-5*RootOf(tan(_Z)+.2000000000*_Z, -n*Pi .. -(n-1)*Pi)^2+0.5195844986e-4">NiMsJiomJCIrJSp6THk/ISM6IiIiKS1JJ1Jvb3RPZkc2JCUqcHJvdGVjdGVkR0koX3N5c2xpYkc2IjYkLCYtSSR0YW5HNiQlKnByb3RlY3RlZEdJKF9zeXNsaWJHNiI2I0kjX1pHNiQlKnByb3RlY3RlZEdJKF9zeXNsaWJHNiIiIiIqJiQiKysrKys/ISM1IiIiSSNfWkc2JCUqcHJvdGVjdGVkR0koX3N5c2xpYkc2IiIiIiIiIjssJComSSJuRzYiIiIiSSNQaUclKnByb3RlY3RlZEciIiIhIiIsJComLCZJIm5HNiIiIiIiIiIhIiIiIiJJI1BpRyUqcHJvdGVjdGVkRyIiIiEiIiIiIyIiIiIiIiQiKycpXCVlPiYhIzkiIiI=</Equation></Text-field></Cell><Cell row="36" column="2" input="((RootOf(tan(z)+z/(H/2), z, -n*Pi .. -(n-1)*Pi))^2+H^2/4)*(~A37)*eta0*cos(alpha)/B^2" stale="false" alignment="centred" background="[255,255,255]" calculation-precision="10" display-precision="4" evaluation-type="symbolic">
<Text-field style="2D Output" layout="Maple Output"><Equation executable="false" style="2D Output" input-equation="0.2131628712e-5*RootOf(tan(_Z)+.2000000000*_Z, -n*Pi .. -(n-1)*Pi)^2+0.5329071780e-4">NiMsJiomJCIrNyhHOzgjISM6IiIiKS1JJ1Jvb3RPZkc2JCUqcHJvdGVjdGVkR0koX3N5c2xpYkc2IjYkLCYtSSR0YW5HNiQlKnByb3RlY3RlZEdJKF9zeXNsaWJHNiI2I0kjX1pHNiQlKnByb3RlY3RlZEdJKF9zeXNsaWJHNiIiIiIqJiQiKysrKys/ISM1IiIiSSNfWkc2JCUqcHJvdGVjdGVkR0koX3N5c2xpYkc2IiIiIiIiIjssJComSSJuRzYiIiIiSSNQaUclKnByb3RlY3RlZEciIiIhIiIsJComLCZJIm5HNiIiIiIiIiIhIiIiIiJJI1BpRyUqcHJvdGVjdGVkRyIiIiEiIiIiIyIiIiIiIiQiKyF5ciFIYCEjOSIiIg==</Equation></Text-field></Cell><Cell row="37" column="2" input="((RootOf(tan(z)+z/(H/2), z, -n*Pi .. -(n-1)*Pi))^2+H^2/4)*(~A38)*eta0*cos(alpha)/B^2" stale="false" alignment="centred" background="[255,255,255]" calculation-precision="10" display-precision="4" evaluation-type="symbolic">
<Text-field style="2D Output" layout="Maple Output"><Equation executable="false" style="2D Output" input-equation="0.2184919430e-5*RootOf(tan(_Z)+.2000000000*_Z, -n*Pi .. -(n-1)*Pi)^2+0.5462298574e-4">NiMsJiomJCIrSSU+XD0jISM6IiIiKS1JJ1Jvb3RPZkc2JCUqcHJvdGVjdGVkR0koX3N5c2xpYkc2IjYkLCYtSSR0YW5HNiQlKnByb3RlY3RlZEdJKF9zeXNsaWJHNiI2I0kjX1pHNiQlKnByb3RlY3RlZEdJKF9zeXNsaWJHNiIiIiIqJiQiKysrKys/ISM1IiIiSSNfWkc2JCUqcHJvdGVjdGVkR0koX3N5c2xpYkc2IiIiIiIiIjssJComSSJuRzYiIiIiSSNQaUclKnByb3RlY3RlZEciIiIhIiIsJComLCZJIm5HNiIiIiIiIiIhIiIiIiJJI1BpRyUqcHJvdGVjdGVkRyIiIiEiIiIiIyIiIiIiIiQiK3UmKUhpYSEjOSIiIg==</Equation></Text-field></Cell><Cell row="38" column="2" input="((RootOf(tan(z)+z/(H/2), z, -n*Pi .. -(n-1)*Pi))^2+H^2/4)*(~A39)*eta0*cos(alpha)/B^2" stale="false" alignment="centred" background="[255,255,255]" calculation-precision="10" display-precision="4" evaluation-type="symbolic">
<Text-field style="2D Output" layout="Maple Output"><Equation executable="false" style="2D Output" input-equation="0.2238210148e-5*RootOf(tan(_Z)+.2000000000*_Z, -n*Pi .. -(n-1)*Pi)^2+0.5595525369e-4">NiMsJiomJCIrWyxAUUEhIzoiIiIpLUknUm9vdE9mRzYkJSpwcm90ZWN0ZWRHSShfc3lzbGliRzYiNiQsJi1JJHRhbkc2JCUqcHJvdGVjdGVkR0koX3N5c2xpYkc2IjYjSSNfWkc2JCUqcHJvdGVjdGVkR0koX3N5c2xpYkc2IiIiIiomJCIrKysrKz8hIzUiIiJJI19aRzYkJSpwcm90ZWN0ZWRHSShfc3lzbGliRzYiIiIiIiIiOywkKiZJIm5HNiIiIiJJI1BpRyUqcHJvdGVjdGVkRyIiIiEiIiwkKiYsJkkibkc2IiIiIiIiIiEiIiIiIkkjUGlHJSpwcm90ZWN0ZWRHIiIiISIiIiIjIiIiIiIiJCIrcGBfJmYmISM5IiIi</Equation></Text-field></Cell><Cell row="39" column="2" input="((RootOf(tan(z)+z/(H/2), z, -n*Pi .. -(n-1)*Pi))^2+H^2/4)*(~A40)*eta0*cos(alpha)/B^2" stale="false" alignment="centred" background="[255,255,255]" calculation-precision="10" display-precision="4" evaluation-type="symbolic">
<Text-field style="2D Output" layout="Maple Output"><Equation executable="false" style="2D Output" input-equation="0.2291500865e-5*RootOf(tan(_Z)+.2000000000*_Z, -n*Pi .. -(n-1)*Pi)^2+0.5728752164e-4">NiMsJiomJCIrbDNdIkgjISM6IiIiKS1JJ1Jvb3RPZkc2JCUqcHJvdGVjdGVkR0koX3N5c2xpYkc2IjYkLCYtSSR0YW5HNiQlKnByb3RlY3RlZEdJKF9zeXNsaWJHNiI2I0kjX1pHNiQlKnByb3RlY3RlZEdJKF9zeXNsaWJHNiIiIiIqJiQiKysrKys/ISM1IiIiSSNfWkc2JCUqcHJvdGVjdGVkR0koX3N5c2xpYkc2IiIiIiIiIjssJComSSJuRzYiIiIiSSNQaUclKnByb3RlY3RlZEciIiIhIiIsJComLCZJIm5HNiIiIiIiIiIhIiIiIiJJI1BpRyUqcHJvdGVjdGVkRyIiIiEiIiIiIyIiIiIiIiQiK2tAdkdkISM5IiIi</Equation></Text-field></Cell><Cell row="40" column="2" input="((RootOf(tan(z)+z/(H/2), z, -n*Pi .. -(n-1)*Pi))^2+H^2/4)*(~A41)*eta0*cos(alpha)/B^2" stale="false" alignment="centred" background="[255,255,255]" calculation-precision="10" display-precision="4" evaluation-type="symbolic">
<Text-field style="2D Output" layout="Maple Output"><Equation executable="false" style="2D Output" input-equation="0.2344791583e-5*RootOf(tan(_Z)+.2000000000*_Z, -n*Pi .. -(n-1)*Pi)^2+0.5861978958e-4">NiMsJiomJCIrJGUieldCISM6IiIiKS1JJ1Jvb3RPZkc2JCUqcHJvdGVjdGVkR0koX3N5c2xpYkc2IjYkLCYtSSR0YW5HNiQlKnByb3RlY3RlZEdJKF9zeXNsaWJHNiI2I0kjX1pHNiQlKnByb3RlY3RlZEdJKF9zeXNsaWJHNiIiIiIqJiQiKysrKys/ISM1IiIiSSNfWkc2JCUqcHJvdGVjdGVkR0koX3N5c2xpYkc2IiIiIiIiIjssJComSSJuRzYiIiIiSSNQaUclKnByb3RlY3RlZEciIiIhIiIsJComLCZJIm5HNiIiIiIiIiIhIiIiIiJJI1BpRyUqcHJvdGVjdGVkRyIiIiEiIiIiIyIiIiIiIiQiK2UqeT4nZSEjOSIiIg==</Equation></Text-field></Cell><Cell row="41" column="2" input="((RootOf(tan(z)+z/(H/2), z, -n*Pi .. -(n-1)*Pi))^2+H^2/4)*(~A42)*eta0*cos(alpha)/B^2" stale="false" alignment="centred" background="[255,255,255]" calculation-precision="10" display-precision="4" evaluation-type="symbolic">
<Text-field style="2D Output" layout="Maple Output"><Equation executable="false" style="2D Output" input-equation="0.2398082301e-5*RootOf(tan(_Z)+.2000000000*_Z, -n*Pi .. -(n-1)*Pi)^2+0.5995205752e-4">NiMsJiomJCIrLEIzKVIjISM6IiIiKS1JJ1Jvb3RPZkc2JCUqcHJvdGVjdGVkR0koX3N5c2xpYkc2IjYkLCYtSSR0YW5HNiQlKnByb3RlY3RlZEdJKF9zeXNsaWJHNiI2I0kjX1pHNiQlKnByb3RlY3RlZEdJKF9zeXNsaWJHNiIiIiIqJiQiKysrKys/ISM1IiIiSSNfWkc2JCUqcHJvdGVjdGVkR0koX3N5c2xpYkc2IiIiIiIiIjssJComSSJuRzYiIiIiSSNQaUclKnByb3RlY3RlZEciIiIhIiIsJComLCZJIm5HNiIiIiIiIiIhIiIiIiJJI1BpRyUqcHJvdGVjdGVkRyIiIiEiIiIiIyIiIiIiIiQiK19kPyYqZiEjOSIiIg==</Equation></Text-field></Cell><Cell row="42" column="2" input="((RootOf(tan(z)+z/(H/2), z, -n*Pi .. -(n-1)*Pi))^2+H^2/4)*(~A43)*eta0*cos(alpha)/B^2" stale="false" alignment="centred" background="[255,255,255]" calculation-precision="10" display-precision="4" evaluation-type="symbolic">
<Text-field style="2D Output" layout="Maple Output"><Equation executable="false" style="2D Output" input-equation="0.2451373019e-5*RootOf(tan(_Z)+.2000000000*_Z, -n*Pi .. -(n-1)*Pi)^2+0.6128432547e-4">NiMsJiomJCIrPklQXkMhIzoiIiIpLUknUm9vdE9mRzYkJSpwcm90ZWN0ZWRHSShfc3lzbGliRzYiNiQsJi1JJHRhbkc2JCUqcHJvdGVjdGVkR0koX3N5c2xpYkc2IjYjSSNfWkc2JCUqcHJvdGVjdGVkR0koX3N5c2xpYkc2IiIiIiomJCIrKysrKz8hIzUiIiJJI19aRzYkJSpwcm90ZWN0ZWRHSShfc3lzbGliRzYiIiIiIiIiOywkKiZJIm5HNiIiIiJJI1BpRyUqcHJvdGVjdGVkRyIiIiEiIiwkKiYsJkkibkc2IiIiIiIiIiEiIiIiIkkjUGlHJSpwcm90ZWN0ZWRHIiIiISIiIiIjIiIiIiIiJCIrWkRWR2ghIzkiIiI=</Equation></Text-field></Cell><Cell row="43" column="2" input="((RootOf(tan(z)+z/(H/2), z, -n*Pi .. -(n-1)*Pi))^2+H^2/4)*(~A44)*eta0*cos(alpha)/B^2" stale="false" alignment="centred" background="[255,255,255]" calculation-precision="10" display-precision="4" evaluation-type="symbolic">
<Text-field style="2D Output" layout="Maple Output"><Equation executable="false" style="2D Output" input-equation="0.2504663737e-5*RootOf(tan(_Z)+.2000000000*_Z, -n*Pi .. -(n-1)*Pi)^2+0.6261659342e-4">NiMsJiomJCIrUFBtL0QhIzoiIiIpLUknUm9vdE9mRzYkJSpwcm90ZWN0ZWRHSShfc3lzbGliRzYiNiQsJi1JJHRhbkc2JCUqcHJvdGVjdGVkR0koX3N5c2xpYkc2IjYjSSNfWkc2JCUqcHJvdGVjdGVkR0koX3N5c2xpYkc2IiIiIiomJCIrKysrKz8hIzUiIiJJI19aRzYkJSpwcm90ZWN0ZWRHSShfc3lzbGliRzYiIiIiIiIiOywkKiZJIm5HNiIiIiJJI1BpRyUqcHJvdGVjdGVkRyIiIiEiIiwkKiYsJkkibkc2IiIiIiIiIiEiIiIiIkkjUGlHJSpwcm90ZWN0ZWRHIiIiISIiIiIjIiIiIiIiJCIrVSRmO0UnISM5IiIi</Equation></Text-field></Cell><Cell row="44" column="2" input="((RootOf(tan(z)+z/(H/2), z, -n*Pi .. -(n-1)*Pi))^2+H^2/4)*(~A45)*eta0*cos(alpha)/B^2" stale="false" alignment="centred" background="[255,255,255]" calculation-precision="10" display-precision="4" evaluation-type="symbolic">
<Text-field style="2D Output" layout="Maple Output"><Equation executable="false" style="2D Output" input-equation="0.2557954454e-5*RootOf(tan(_Z)+.2000000000*_Z, -n*Pi .. -(n-1)*Pi)^2+0.6394886136e-4">NiMsJiomJCIrYVcmemIjISM6IiIiKS1JJ1Jvb3RPZkc2JCUqcHJvdGVjdGVkR0koX3N5c2xpYkc2IjYkLCYtSSR0YW5HNiQlKnByb3RlY3RlZEdJKF9zeXNsaWJHNiI2I0kjX1pHNiQlKnByb3RlY3RlZEdJKF9zeXNsaWJHNiIiIiIqJiQiKysrKys/ISM1IiIiSSNfWkc2JCUqcHJvdGVjdGVkR0koX3N5c2xpYkc2IiIiIiIiIjssJComSSJuRzYiIiIiSSNQaUclKnByb3RlY3RlZEciIiIhIiIsJComLCZJIm5HNiIiIiIiIiIhIiIiIiJJI1BpRyUqcHJvdGVjdGVkRyIiIiEiIiIiIyIiIiIiIiQiK09oKVtSJyEjOSIiIg==</Equation></Text-field></Cell><Cell row="45" column="2" input="((RootOf(tan(z)+z/(H/2), z, -n*Pi .. -(n-1)*Pi))^2+H^2/4)*(~A46)*eta0*cos(alpha)/B^2" stale="false" alignment="centred" background="[255,255,255]" calculation-precision="10" display-precision="4" evaluation-type="symbolic">
<Text-field style="2D Output" layout="Maple Output"><Equation executable="false" style="2D Output" input-equation="0.2611245172e-5*RootOf(tan(_Z)+.2000000000*_Z, -n*Pi .. -(n-1)*Pi)^2+0.6528112930e-4">NiMsJiomJCIrc15DNkUhIzoiIiIpLUknUm9vdE9mRzYkJSpwcm90ZWN0ZWRHSShfc3lzbGliRzYiNiQsJi1JJHRhbkc2JCUqcHJvdGVjdGVkR0koX3N5c2xpYkc2IjYjSSNfWkc2JCUqcHJvdGVjdGVkR0koX3N5c2xpYkc2IiIiIiomJCIrKysrKz8hIzUiIiJJI19aRzYkJSpwcm90ZWN0ZWRHSShfc3lzbGliRzYiIiIiIiIiOywkKiZJIm5HNiIiIiJJI1BpRyUqcHJvdGVjdGVkRyIiIiEiIiwkKiYsJkkibkc2IiIiIiIiIiEiIiIiIkkjUGlHJSpwcm90ZWN0ZWRHIiIiISIiIiIjIiIiIiIiJCIrSUg2R2whIzkiIiI=</Equation></Text-field></Cell><Cell row="46" column="2" input="((RootOf(tan(z)+z/(H/2), z, -n*Pi .. -(n-1)*Pi))^2+H^2/4)*(~A47)*eta0*cos(alpha)/B^2" stale="false" alignment="centred" background="[255,255,255]" calculation-precision="10" display-precision="4" evaluation-type="symbolic">
<Text-field style="2D Output" layout="Maple Output"><Equation executable="false" style="2D Output" input-equation="0.2664535890e-5*RootOf(tan(_Z)+.2000000000*_Z, -n*Pi .. -(n-1)*Pi)^2+0.6661339725e-4">NiMsJiomJCIrISplYGtFISM6IiIiKS1JJ1Jvb3RPZkc2JCUqcHJvdGVjdGVkR0koX3N5c2xpYkc2IjYkLCYtSSR0YW5HNiQlKnByb3RlY3RlZEdJKF9zeXNsaWJHNiI2I0kjX1pHNiQlKnByb3RlY3RlZEdJKF9zeXNsaWJHNiIiIiIqJiQiKysrKys/ISM1IiIiSSNfWkc2JCUqcHJvdGVjdGVkR0koX3N5c2xpYkc2IiIiIiIiIjssJComSSJuRzYiIiIiSSNQaUclKnByb3RlY3RlZEciIiIhIiIsJComLCZJIm5HNiIiIiIiIiIhIiIiIiJJI1BpRyUqcHJvdGVjdGVkRyIiIiEiIiIiIyIiIiIiIiQiK0QoUjhtJyEjOSIiIg==</Equation></Text-field></Cell><Cell row="5" column="3" input="evalf(RootOf(diff(sum(-(~B6)/((~C6)^2+w^2)*(w*sin(w*t)+(~C6)*cos(w*t))-(~B6)/(~C6), n=1..m)/B/cos(alpha),t),t,0..P/2)/P)" stale="false" alignment="centred" background="[255,255,255]" calculation-precision="10" display-precision="4" evaluation-type="symbolic">
<Text-field style="2D Output" layout="Maple Output"><Equation executable="false" style="2D Output" input-equation=".2012858110">NiMkIis1ImVHLCMhIzU=</Equation></Text-field></Cell><Cell row="6" column="3" input="evalf(RootOf(diff(sum(-(~B7)/((~C7)^2+w^2)*(w*sin(w*t)+(~C7)*cos(w*t))-(~B7)/(~C7), n=1..m)/B/cos(alpha),t),t,0..P/2)/P)" stale="false" alignment="centred" background="[255,255,255]" calculation-precision="10" display-precision="4" evaluation-type="symbolic">
<Text-field style="2D Output" layout="Maple Output"><Equation executable="false" style="2D Output" input-equation=".2118080914">NiMkIis5NDM9QCEjNQ==</Equation></Text-field></Cell><Cell row="7" column="3" input="evalf(RootOf(diff(sum(-(~B8)/((~C8)^2+w^2)*(w*sin(w*t)+(~C8)*cos(w*t))-(~B8)/(~C8), n=1..m)/B/cos(alpha),t),t,0..P/2)/P)" stale="false" alignment="centred" background="[255,255,255]" calculation-precision="10" display-precision="4" evaluation-type="symbolic">
<Text-field style="2D Output" layout="Maple Output"><Equation executable="false" style="2D Output" input-equation=".2195358252">NiMkIitfI2VgPiMhIzU=</Equation></Text-field></Cell><Cell row="8" column="3" input="evalf(RootOf(diff(sum(-(~B9)/((~C9)^2+w^2)*(w*sin(w*t)+(~C9)*cos(w*t))-(~B9)/(~C9), n=1..m)/B/cos(alpha),t),t,0..P/2)/P)" stale="false" alignment="centred" background="[255,255,255]" calculation-precision="10" display-precision="4" evaluation-type="symbolic">
<Text-field style="2D Output" layout="Maple Output"><Equation executable="false" style="2D Output" input-equation=".2239840505">NiMkIiswMCUpUkEhIzU=</Equation></Text-field></Cell><Cell row="9" column="3" input="evalf(RootOf(diff(sum(-(~B10)/((~C10)^2+w^2)*(w*sin(w*t)+(~C10)*cos(w*t))-(~B10)/(~C10), n=1..m)/B/cos(alpha),t),t,0..P/2)/P)" stale="false" alignment="centred" background="[255,255,255]" calculation-precision="10" display-precision="4" evaluation-type="symbolic">
<Text-field style="2D Output" layout="Maple Output"><Equation executable="false" style="2D Output" input-equation=".2254996483">NiMkIiskWycqXEQjISM1</Equation></Text-field></Cell><Cell row="10" column="3" input="evalf(RootOf(diff(sum(-(~B11)/((~C11)^2+w^2)*(w*sin(w*t)+(~C11)*cos(w*t))-(~B11)/(~C11), n=1..m)/B/cos(alpha),t),t,0..P/2)/P)" stale="false" alignment="centred" background="[255,255,255]" calculation-precision="10" display-precision="4" evaluation-type="symbolic">
<Text-field style="2D Output" layout="Maple Output"><Equation executable="false" style="2D Output" input-equation=".2247265123">NiMkIitCXkVaQSEjNQ==</Equation></Text-field></Cell><Cell row="11" column="3" input="evalf(RootOf(diff(sum(-(~B12)/((~C12)^2+w^2)*(w*sin(w*t)+(~C12)*cos(w*t))-(~B12)/(~C12), n=1..m)/B/cos(alpha),t),t,0..P/2)/P)" stale="false" alignment="centred" background="[255,255,255]" calculation-precision="10" display-precision="4" evaluation-type="symbolic">
<Text-field style="2D Output" layout="Maple Output"><Equation executable="false" style="2D Output" input-equation=".2223003580">NiMkIishZS5JQSMhIzU=</Equation></Text-field></Cell><Cell row="12" column="3" input="evalf(RootOf(diff(sum(-(~B13)/((~C13)^2+w^2)*(w*sin(w*t)+(~C13)*cos(w*t))-(~B13)/(~C13), n=1..m)/B/cos(alpha),t),t,0..P/2)/P)" stale="false" alignment="centred" background="[255,255,255]" calculation-precision="10" display-precision="4" evaluation-type="symbolic">
<Text-field style="2D Output" layout="Maple Output"><Equation executable="false" style="2D Output" input-equation=".2187407598">NiMkIispZjJ1PSMhIzU=</Equation></Text-field></Cell><Cell row="13" column="3" input="evalf(RootOf(diff(sum(-(~B14)/((~C14)^2+w^2)*(w*sin(w*t)+(~C14)*cos(w*t))-(~B14)/(~C14), n=1..m)/B/cos(alpha),t),t,0..P/2)/P)" stale="false" alignment="centred" background="[255,255,255]" calculation-precision="10" display-precision="4" evaluation-type="symbolic">
<Text-field style="2D Output" layout="Maple Output"><Equation executable="false" style="2D Output" input-equation=".2144389851">NiMkIiteKSpRV0AhIzU=</Equation></Text-field></Cell><Cell row="14" column="3" input="evalf(RootOf(diff(sum(-(~B15)/((~C15)^2+w^2)*(w*sin(w*t)+(~C15)*cos(w*t))-(~B15)/(~C15), n=1..m)/B/cos(alpha),t),t,0..P/2)/P)" stale="false" alignment="centred" background="[255,255,255]" calculation-precision="10" display-precision="4" evaluation-type="symbolic">
<Text-field style="2D Output" layout="Maple Output"><Equation executable="false" style="2D Output" input-equation=".2096783300">NiMkIisrTHknNCMhIzU=</Equation></Text-field></Cell><Cell row="15" column="3" input="evalf(RootOf(diff(sum(-(~B16)/((~C16)^2+w^2)*(w*sin(w*t)+(~C16)*cos(w*t))-(~B16)/(~C16), n=1..m)/B/cos(alpha),t),t,0..P/2)/P)" stale="false" alignment="centred" background="[255,255,255]" calculation-precision="10" display-precision="4" evaluation-type="symbolic">
<Text-field style="2D Output" layout="Maple Output"><Equation executable="false" style="2D Output" input-equation=".2046598272">NiMkIitzIylmWT8hIzU=</Equation></Text-field></Cell><Cell row="16" column="3" input="evalf(RootOf(diff(sum(-(~B17)/((~C17)^2+w^2)*(w*sin(w*t)+(~C17)*cos(w*t))-(~B17)/(~C17), n=1..m)/B/cos(alpha),t),t,0..P/2)/P)" stale="false" alignment="centred" background="[255,255,255]" calculation-precision="10" display-precision="4" evaluation-type="symbolic">
<Text-field style="2D Output" layout="Maple Output"><Equation executable="false" style="2D Output" input-equation=".1995244650">NiMkIitdWUMmKj4hIzU=</Equation></Text-field></Cell><Cell row="17" column="3" input="evalf(RootOf(diff(sum(-(~B18)/((~C18)^2+w^2)*(w*sin(w*t)+(~C18)*cos(w*t))-(~B18)/(~C18), n=1..m)/B/cos(alpha),t),t,0..P/2)/P)" stale="false" alignment="centred" background="[255,255,255]" calculation-precision="10" display-precision="4" evaluation-type="symbolic">
<Text-field style="2D Output" layout="Maple Output"><Equation executable="false" style="2D Output" input-equation=".1943702200">NiMkIisrQXFWPiEjNQ==</Equation></Text-field></Cell><Cell row="18" column="3" input="evalf(RootOf(diff(sum(-(~B19)/((~C19)^2+w^2)*(w*sin(w*t)+(~C19)*cos(w*t))-(~B19)/(~C19), n=1..m)/B/cos(alpha),t),t,0..P/2)/P)" stale="false" alignment="centred" background="[255,255,255]" calculation-precision="10" display-precision="4" evaluation-type="symbolic">
<Text-field style="2D Output" layout="Maple Output"><Equation executable="false" style="2D Output" input-equation=".1892644763">NiMkIitqWmsjKj0hIzU=</Equation></Text-field></Cell><Cell row="19" column="3" input="evalf(RootOf(diff(sum(-(~B20)/((~C20)^2+w^2)*(w*sin(w*t)+(~C20)*cos(w*t))-(~B20)/(~C20), n=1..m)/B/cos(alpha),t),t,0..P/2)/P)" stale="false" alignment="centred" background="[255,255,255]" calculation-precision="10" display-precision="4" evaluation-type="symbolic">
<Text-field style="2D Output" layout="Maple Output"><Equation executable="false" style="2D Output" input-equation=".1842528894">NiMkIislKilHRCU9ISM1</Equation></Text-field></Cell><Cell row="20" column="3" input="evalf(RootOf(diff(sum(-(~B21)/((~C21)^2+w^2)*(w*sin(w*t)+(~C21)*cos(w*t))-(~B21)/(~C21), n=1..m)/B/cos(alpha),t),t,0..P/2)/P)" stale="false" alignment="centred" background="[255,255,255]" calculation-precision="10" display-precision="4" evaluation-type="symbolic">
<Text-field style="2D Output" layout="Maple Output"><Equation executable="false" style="2D Output" input-equation=".1793656834">NiMkIitNb2wkeiIhIzU=</Equation></Text-field></Cell><Cell row="21" column="3" input="evalf(RootOf(diff(sum(-(~B22)/((~C22)^2+w^2)*(w*sin(w*t)+(~C22)*cos(w*t))-(~B22)/(~C22), n=1..m)/B/cos(alpha),t),t,0..P/2)/P)" stale="false" alignment="centred" background="[255,255,255]" calculation-precision="10" display-precision="4" evaluation-type="symbolic">
<Text-field style="2D Output" layout="Maple Output"><Equation executable="false" style="2D Output" input-equation=".1746220990">NiMkIishKjRBWTwhIzU=</Equation></Text-field></Cell><Cell row="22" column="3" input="evalf(RootOf(diff(sum(-(~B23)/((~C23)^2+w^2)*(w*sin(w*t)+(~C23)*cos(w*t))-(~B23)/(~C23), n=1..m)/B/cos(alpha),t),t,0..P/2)/P)" stale="false" alignment="centred" background="[255,255,255]" calculation-precision="10" display-precision="4" evaluation-type="symbolic">
<Text-field style="2D Output" layout="Maple Output"><Equation executable="false" style="2D Output" input-equation=".1700335618">NiMkIis9Y0wrPCEjNQ==</Equation></Text-field></Cell><Cell row="23" column="3" input="evalf(RootOf(diff(sum(-(~B24)/((~C24)^2+w^2)*(w*sin(w*t)+(~C24)*cos(w*t))-(~B24)/(~C24), n=1..m)/B/cos(alpha),t),t,0..P/2)/P)" stale="false" alignment="centred" background="[255,255,255]" calculation-precision="10" display-precision="4" evaluation-type="symbolic">
<Text-field style="2D Output" layout="Maple Output"><Equation executable="false" style="2D Output" input-equation=".1656059475">NiMkIit2JWZnbCIhIzU=</Equation></Text-field></Cell><Cell row="24" column="3" input="evalf(RootOf(diff(sum(-(~B25)/((~C25)^2+w^2)*(w*sin(w*t)+(~C25)*cos(w*t))-(~B25)/(~C25), n=1..m)/B/cos(alpha),t),t,0..P/2)/P)" stale="false" alignment="centred" background="[255,255,255]" calculation-precision="10" display-precision="4" evaluation-type="symbolic">
<Text-field style="2D Output" layout="Maple Output"><Equation executable="false" style="2D Output" input-equation=".1613411931">NiMkIitKPlQ4OyEjNQ==</Equation></Text-field></Cell><Cell row="25" column="3" input="evalf(RootOf(diff(sum(-(~B26)/((~C26)^2+w^2)*(w*sin(w*t)+(~C26)*cos(w*t))-(~B26)/(~C26), n=1..m)/B/cos(alpha),t),t,0..P/2)/P)" stale="false" alignment="centred" background="[255,255,255]" calculation-precision="10" display-precision="4" evaluation-type="symbolic">
<Text-field style="2D Output" layout="Maple Output"><Equation executable="false" style="2D Output" input-equation=".1572384762">NiMkIitpWlFzOiEjNQ==</Equation></Text-field></Cell><Cell row="26" column="3" input="evalf(RootOf(diff(sum(-(~B27)/((~C27)^2+w^2)*(w*sin(w*t)+(~C27)*cos(w*t))-(~B27)/(~C27), n=1..m)/B/cos(alpha),t),t,0..P/2)/P)" stale="false" alignment="centred" background="[255,255,255]" calculation-precision="10" display-precision="4" evaluation-type="symbolic">
<Text-field style="2D Output" layout="Maple Output"><Equation executable="false" style="2D Output" input-equation=".1532950514">NiMkIis5MCZIYCIhIzU=</Equation></Text-field></Cell><Cell row="27" column="3" input="evalf(RootOf(diff(sum(-(~B28)/((~C28)^2+w^2)*(w*sin(w*t)+(~C28)*cos(w*t))-(~B28)/(~C28), n=1..m)/B/cos(alpha),t),t,0..P/2)/P)" stale="false" alignment="centred" background="[255,255,255]" calculation-precision="10" display-precision="4" evaluation-type="symbolic">
<Text-field style="2D Output" layout="Maple Output"><Equation executable="false" style="2D Output" input-equation=".1495068687">NiMkIisob29dXCIhIzU=</Equation></Text-field></Cell><Cell row="28" column="3" input="evalf(RootOf(diff(sum(-(~B29)/((~C29)^2+w^2)*(w*sin(w*t)+(~C29)*cos(w*t))-(~B29)/(~C29), n=1..m)/B/cos(alpha),t),t,0..P/2)/P)" stale="false" alignment="centred" background="[255,255,255]" calculation-precision="10" display-precision="4" evaluation-type="symbolic">
<Text-field style="2D Output" layout="Maple Output"><Equation executable="false" style="2D Output" input-equation=".1458690151">NiMkIiteLHBlOSEjNQ==</Equation></Text-field></Cell><Cell row="29" column="3" input="evalf(RootOf(diff(sum(-(~B30)/((~C30)^2+w^2)*(w*sin(w*t)+(~C30)*cos(w*t))-(~B30)/(~C30), n=1..m)/B/cos(alpha),t),t,0..P/2)/P)" stale="false" alignment="centred" background="[255,255,255]" calculation-precision="10" display-precision="4" evaluation-type="symbolic">
<Text-field style="2D Output" layout="Maple Output"><Equation executable="false" style="2D Output" input-equation=".1423760421">NiMkIitAL3dCOSEjNQ==</Equation></Text-field></Cell><Cell row="30" column="3" input="evalf(RootOf(diff(sum(-(~B31)/((~C31)^2+w^2)*(w*sin(w*t)+(~C31)*cos(w*t))-(~B31)/(~C31), n=1..m)/B/cos(alpha),t),t,0..P/2)/P)" stale="false" alignment="centred" background="[255,255,255]" calculation-precision="10" display-precision="4" evaluation-type="symbolic">
<Text-field style="2D Output" layout="Maple Output"><Equation executable="false" style="2D Output" input-equation=".1390221975">NiMkIit2PkEhUiIhIzU=</Equation></Text-field></Cell><Cell row="31" column="3" input="evalf(RootOf(diff(sum(-(~B32)/((~C32)^2+w^2)*(w*sin(w*t)+(~C32)*cos(w*t))-(~B32)/(~C32), n=1..m)/B/cos(alpha),t),t,0..P/2)/P)" stale="false" alignment="centred" background="[255,255,255]" calculation-precision="10" display-precision="4" evaluation-type="symbolic">
<Text-field style="2D Output" layout="Maple Output"><Equation executable="false" style="2D Output" input-equation=".1358015997">NiMkIisoKmYsZTghIzU=</Equation></Text-field></Cell><Cell row="32" column="3" input="evalf(RootOf(diff(sum(-(~B33)/((~C33)^2+w^2)*(w*sin(w*t)+(~C33)*cos(w*t))-(~B33)/(~C33), n=1..m)/B/cos(alpha),t),t,0..P/2)/P)" stale="false" alignment="centred" background="[255,255,255]" calculation-precision="10" display-precision="4" evaluation-type="symbolic">
<Text-field style="2D Output" layout="Maple Output"><Equation executable="false" style="2D Output" input-equation=".1327083559">NiMkIitmTjNGOCEjNQ==</Equation></Text-field></Cell><Cell row="33" column="3" input="evalf(RootOf(diff(sum(-(~B34)/((~C34)^2+w^2)*(w*sin(w*t)+(~C34)*cos(w*t))-(~B34)/(~C34), n=1..m)/B/cos(alpha),t),t,0..P/2)/P)" stale="false" alignment="centred" background="[255,255,255]" calculation-precision="10" display-precision="4" evaluation-type="symbolic">
<Text-field style="2D Output" layout="Maple Output"><Equation executable="false" style="2D Output" input-equation=".1297366499">NiMkIisqXG10SCIhIzU=</Equation></Text-field></Cell><Cell row="34" column="3" input="evalf(RootOf(diff(sum(-(~B35)/((~C35)^2+w^2)*(w*sin(w*t)+(~C35)*cos(w*t))-(~B35)/(~C35), n=1..m)/B/cos(alpha),t),t,0..P/2)/P)" stale="false" alignment="centred" background="[255,255,255]" calculation-precision="10" display-precision="4" evaluation-type="symbolic">
<Text-field style="2D Output" layout="Maple Output"><Equation executable="false" style="2D Output" input-equation=".1268808033">NiMkIitMITMpbzchIzU=</Equation></Text-field></Cell><Cell row="35" column="3" input="evalf(RootOf(diff(sum(-(~B36)/((~C36)^2+w^2)*(w*sin(w*t)+(~C36)*cos(w*t))-(~B36)/(~C36), n=1..m)/B/cos(alpha),t),t,0..P/2)/P)" stale="false" alignment="centred" background="[255,255,255]" calculation-precision="10" display-precision="4" evaluation-type="symbolic">
<Text-field style="2D Output" layout="Maple Output"><Equation executable="false" style="2D Output" input-equation=".1241353142">NiMkIitVSk5UNyEjNQ==</Equation></Text-field></Cell><Cell row="36" column="3" input="evalf(RootOf(diff(sum(-(~B37)/((~C37)^2+w^2)*(w*sin(w*t)+(~C37)*cos(w*t))-(~B37)/(~C37), n=1..m)/B/cos(alpha),t),t,0..P/2)/P)" stale="false" alignment="centred" background="[255,255,255]" calculation-precision="10" display-precision="4" evaluation-type="symbolic">
<Text-field style="2D Output" layout="Maple Output"><Equation executable="false" style="2D Output" input-equation=".1214948863">NiMkIitqKVtcQCIhIzU=</Equation></Text-field></Cell><Cell row="37" column="3" input="evalf(RootOf(diff(sum(-(~B38)/((~C38)^2+w^2)*(w*sin(w*t)+(~C38)*cos(w*t))-(~B38)/(~C38), n=1..m)/B/cos(alpha),t),t,0..P/2)/P)" stale="false" alignment="centred" background="[255,255,255]" calculation-precision="10" display-precision="4" evaluation-type="symbolic">
<Text-field style="2D Output" layout="Maple Output"><Equation executable="false" style="2D Output" input-equation=".1189544428">NiMkIitHV2EqPSIhIzU=</Equation></Text-field></Cell><Cell row="38" column="3" input="evalf(RootOf(diff(sum(-(~B39)/((~C39)^2+w^2)*(w*sin(w*t)+(~C39)*cos(w*t))-(~B39)/(~C39), n=1..m)/B/cos(alpha),t),t,0..P/2)/P)" stale="false" alignment="centred" background="[255,255,255]" calculation-precision="10" display-precision="4" evaluation-type="symbolic">
<Text-field style="2D Output" layout="Maple Output"><Equation executable="false" style="2D Output" input-equation=".1165091362">NiMkIitpODRsNiEjNQ==</Equation></Text-field></Cell><Cell row="39" column="3" input="evalf(RootOf(diff(sum(-(~B40)/((~C40)^2+w^2)*(w*sin(w*t)+(~C40)*cos(w*t))-(~B40)/(~C40), n=1..m)/B/cos(alpha),t),t,0..P/2)/P)" stale="false" alignment="centred" background="[255,255,255]" calculation-precision="10" display-precision="4" evaluation-type="symbolic">
<Text-field style="2D Output" layout="Maple Output"><Equation executable="false" style="2D Output" input-equation=".1141543494">NiMkIislXFY6OSIhIzU=</Equation></Text-field></Cell><Cell row="40" column="3" input="evalf(RootOf(diff(sum(-(~B41)/((~C41)^2+w^2)*(w*sin(w*t)+(~C41)*cos(w*t))-(~B41)/(~C41), n=1..m)/B/cos(alpha),t),t,0..P/2)/P)" stale="false" alignment="centred" background="[255,255,255]" calculation-precision="10" display-precision="4" evaluation-type="symbolic">
<Text-field style="2D Output" layout="Maple Output"><Equation executable="false" style="2D Output" input-equation=".1118856944">NiMkIitXcCYpPTYhIzU=</Equation></Text-field></Cell><Cell row="41" column="3" input="evalf(RootOf(diff(sum(-(~B42)/((~C42)^2+w^2)*(w*sin(w*t)+(~C42)*cos(w*t))-(~B42)/(~C42), n=1..m)/B/cos(alpha),t),t,0..P/2)/P)" stale="false" alignment="centred" background="[255,255,255]" calculation-precision="10" display-precision="4" evaluation-type="symbolic">
<Text-field style="2D Output" layout="Maple Output"><Equation executable="false" style="2D Output" input-equation=".1096990077">NiMkIit4KypwNCIhIzU=</Equation></Text-field></Cell><Cell row="42" column="3" input="evalf(RootOf(diff(sum(-(~B43)/((~C43)^2+w^2)*(w*sin(w*t)+(~C43)*cos(w*t))-(~B43)/(~C43), n=1..m)/B/cos(alpha),t),t,0..P/2)/P)" stale="false" alignment="centred" background="[255,255,255]" calculation-precision="10" display-precision="4" evaluation-type="symbolic">
<Text-field style="2D Output" layout="Maple Output"><Equation executable="false" style="2D Output" input-equation=".1075903439">NiMkIitSTSFmMiIhIzU=</Equation></Text-field></Cell><Cell row="43" column="3" input="evalf(RootOf(diff(sum(-(~B44)/((~C44)^2+w^2)*(w*sin(w*t)+(~C44)*cos(w*t))-(~B44)/(~C44), n=1..m)/B/cos(alpha),t),t,0..P/2)/P)" stale="false" alignment="centred" background="[255,255,255]" calculation-precision="10" display-precision="4" evaluation-type="symbolic">
<Text-field style="2D Output" layout="Maple Output"><Equation executable="false" style="2D Output" input-equation=".1055559692">NiMkIisjcGZiMCIhIzU=</Equation></Text-field></Cell><Cell row="44" column="3" input="evalf(RootOf(diff(sum(-(~B45)/((~C45)^2+w^2)*(w*sin(w*t)+(~C45)*cos(w*t))-(~B45)/(~C45), n=1..m)/B/cos(alpha),t),t,0..P/2)/P)" stale="false" alignment="centred" background="[255,255,255]" calculation-precision="10" display-precision="4" evaluation-type="symbolic">
<Text-field style="2D Output" layout="Maple Output"><Equation executable="false" style="2D Output" input-equation=".1035923483">NiMkIiskW0JmLiIhIzU=</Equation></Text-field></Cell><Cell row="45" column="3" input="evalf(RootOf(diff(sum(-(~B46)/((~C46)^2+w^2)*(w*sin(w*t)+(~C46)*cos(w*t))-(~B46)/(~C46), n=1..m)/B/cos(alpha),t),t,0..P/2)/P)" stale="false" alignment="centred" background="[255,255,255]" calculation-precision="10" display-precision="4" evaluation-type="symbolic">
<Text-field style="2D Output" layout="Maple Output"><Equation executable="false" style="2D Output" input-equation=".1016961415">NiMkIis6OSdwLCIhIzU=</Equation></Text-field></Cell><Cell row="46" column="3" input="evalf(RootOf(diff(sum(-(~B47)/((~C47)^2+w^2)*(w*sin(w*t)+(~C47)*cos(w*t))-(~B47)/(~C47), n=1..m)/B/cos(alpha),t),t,0..P/2)/P)" stale="false" alignment="centred" background="[255,255,255]" calculation-precision="10" display-precision="4" evaluation-type="symbolic">
<Text-field style="2D Output" layout="Maple Output"><Equation executable="false" style="2D Output" input-equation="0.9986418902e-1">NiMkIistKj1rKSoqISM2</Equation></Text-field></Cell><Cell row="0" column="1" input="'A'" stale="false" alignment="centred" background="[255,255,255]" calculation-precision="10" display-precision="4" evaluation-type="symbolic">
<Text-field style="2D Output" layout="Maple Output"><Equation executable="false" style="2D Output" input-equation="A">NiNJIkFHNiI=</Equation></Text-field></Cell><Cell row="0" column="2" input="'C'" stale="false" alignment="centred" background="[255,255,255]" calculation-precision="10" display-precision="4" evaluation-type="symbolic">
<Text-field style="2D Output" layout="Maple Output"><Equation executable="false" style="2D Output" input-equation="C">NiNJIkNHNiI=</Equation></Text-field></Cell><Cell row="0" column="3" input="'PS'" stale="false" alignment="centred" background="[255,255,255]" calculation-precision="10" display-precision="4" evaluation-type="symbolic">
<Text-field style="2D Output" layout="Maple Output"><Equation executable="false" style="2D Output" input-equation="PS">NiNJI1BTRzYi</Equation></Text-field></Cell><Cell row="0" column="4" input="'AR'" stale="false" alignment="centred" background="[255,255,255]" calculation-precision="10" display-precision="4" evaluation-type="symbolic">
<Text-field style="2D Output" layout="Maple Output"><Equation executable="false" style="2D Output" input-equation="AR">NiNJI0FSRzYi</Equation></Text-field></Cell><Cell row="1" column="4" input="evalf(sum(-(~B2)/((~C2)^2+w^2)*(w*sin(w*(RootOf(diff(sum(-(~B2)/((~C2)^2+w^2)*(w*sin(w*t)+(~C2)*cos(w*t))-(~B2)/(~C2), n=1..m)/B/cos(alpha),t),t,0..P/2)))+(~C2)*cos(w*(RootOf(diff(sum(-(~B2)/((~C2)^2+w^2)*(w*sin(w*t)+(~C2)*cos(w*t))-(~B2)/(~C2), n=1..m)/B/cos(alpha),t),t,0..P/2))))-(~B2)/(~C2), n=1..m)/B/cos(alpha)/2)" stale="false" alignment="centred" background="[255,255,255]" calculation-precision="10" display-precision="4" evaluation-type="symbolic">
<Text-field style="2D Output" layout="Maple Output"><Equation executable="false" style="2D Output" input-equation="-.5589847100">NiMkISsrciUpKmUmISM1</Equation></Text-field></Cell><Cell row="2" column="4" input="evalf(sum(-(~B3)/((~C3)^2+w^2)*(w*sin(w*(RootOf(diff(sum(-(~B3)/((~C3)^2+w^2)*(w*sin(w*t)+(~C3)*cos(w*t))-(~B3)/(~C3), n=1..m)/B/cos(alpha),t),t,0..P/2)))+(~C3)*cos(w*(RootOf(diff(sum(-(~B3)/((~C3)^2+w^2)*(w*sin(w*t)+(~C3)*cos(w*t))-(~B3)/(~C3), n=1..m)/B/cos(alpha),t),t,0..P/2))))-(~B3)/(~C3), n=1..m)/B/cos(alpha)/2)" stale="false" alignment="centred" background="[255,255,255]" calculation-precision="10" display-precision="4" evaluation-type="symbolic">
<Text-field style="2D Output" layout="Maple Output"><Equation executable="false" style="2D Output" input-equation="-.5650595955">NiMkIStiZmZdYyEjNQ==</Equation></Text-field></Cell><Cell row="3" column="4" input="evalf(sum(-(~B4)/((~C4)^2+w^2)*(w*sin(w*(RootOf(diff(sum(-(~B4)/((~C4)^2+w^2)*(w*sin(w*t)+(~C4)*cos(w*t))-(~B4)/(~C4), n=1..m)/B/cos(alpha),t),t,0..P/2)))+(~C4)*cos(w*(RootOf(diff(sum(-(~B4)/((~C4)^2+w^2)*(w*sin(w*t)+(~C4)*cos(w*t))-(~B4)/(~C4), n=1..m)/B/cos(alpha),t),t,0..P/2))))-(~B4)/(~C4), n=1..m)/B/cos(alpha)/2)" stale="false" alignment="centred" background="[255,255,255]" calculation-precision="10" display-precision="4" evaluation-type="symbolic">
<Text-field style="2D Output" layout="Maple Output"><Equation executable="false" style="2D Output" input-equation="-.5701984050">NiMkIStdUyk+cSYhIzU=</Equation></Text-field></Cell><Cell row="4" column="4" input="evalf(sum(-(~B5)/((~C5)^2+w^2)*(w*sin(w*(RootOf(diff(sum(-(~B5)/((~C5)^2+w^2)*(w*sin(w*t)+(~C5)*cos(w*t))-(~B5)/(~C5), n=1..m)/B/cos(alpha),t),t,0..P/2)))+(~C5)*cos(w*(RootOf(diff(sum(-(~B5)/((~C5)^2+w^2)*(w*sin(w*t)+(~C5)*cos(w*t))-(~B5)/(~C5), n=1..m)/B/cos(alpha),t),t,0..P/2))))-(~B5)/(~C5), n=1..m)/B/cos(alpha)/2)" stale="false" alignment="centred" background="[255,255,255]" calculation-precision="10" display-precision="4" evaluation-type="symbolic">
<Text-field style="2D Output" layout="Maple Output"><Equation executable="false" style="2D Output" input-equation="-.5757855440">NiMkIStTYSZ5diYhIzU=</Equation></Text-field></Cell><Cell row="5" column="4" input="evalf(sum(-(~B6)/((~C6)^2+w^2)*(w*sin(w*(RootOf(diff(sum(-(~B6)/((~C6)^2+w^2)*(w*sin(w*t)+(~C6)*cos(w*t))-(~B6)/(~C6), n=1..m)/B/cos(alpha),t),t,0..P/2)))+(~C6)*cos(w*(RootOf(diff(sum(-(~B6)/((~C6)^2+w^2)*(w*sin(w*t)+(~C6)*cos(w*t))-(~B6)/(~C6), n=1..m)/B/cos(alpha),t),t,0..P/2))))-(~B6)/(~C6), n=1..m)/B/cos(alpha)/2)" stale="false" alignment="centred" background="[255,255,255]" calculation-precision="10" display-precision="4" evaluation-type="symbolic">
<Text-field style="2D Output" layout="Maple Output"><Equation executable="false" style="2D Output" input-equation="-.5831503665">NiMkIStsT11KZSEjNQ==</Equation></Text-field></Cell><Cell row="6" column="4" input="evalf(sum(-(~B7)/((~C7)^2+w^2)*(w*sin(w*(RootOf(diff(sum(-(~B7)/((~C7)^2+w^2)*(w*sin(w*t)+(~C7)*cos(w*t))-(~B7)/(~C7), n=1..m)/B/cos(alpha),t),t,0..P/2)))+(~C7)*cos(w*(RootOf(diff(sum(-(~B7)/((~C7)^2+w^2)*(w*sin(w*t)+(~C7)*cos(w*t))-(~B7)/(~C7), n=1..m)/B/cos(alpha),t),t,0..P/2))))-(~B7)/(~C7), n=1..m)/B/cos(alpha)/2)" stale="false" alignment="centred" background="[255,255,255]" calculation-precision="10" display-precision="4" evaluation-type="symbolic">
<Text-field style="2D Output" layout="Maple Output"><Equation executable="false" style="2D Output" input-equation="-.5929841120">NiMkISs/NiUpSGYhIzU=</Equation></Text-field></Cell><Cell row="7" column="4" input="evalf(sum(-(~B8)/((~C8)^2+w^2)*(w*sin(w*(RootOf(diff(sum(-(~B8)/((~C8)^2+w^2)*(w*sin(w*t)+(~C8)*cos(w*t))-(~B8)/(~C8), n=1..m)/B/cos(alpha),t),t,0..P/2)))+(~C8)*cos(w*(RootOf(diff(sum(-(~B8)/((~C8)^2+w^2)*(w*sin(w*t)+(~C8)*cos(w*t))-(~B8)/(~C8), n=1..m)/B/cos(alpha),t),t,0..P/2))))-(~B8)/(~C8), n=1..m)/B/cos(alpha)/2)" stale="false" alignment="centred" background="[255,255,255]" calculation-precision="10" display-precision="4" evaluation-type="symbolic">
<Text-field style="2D Output" layout="Maple Output"><Equation executable="false" style="2D Output" input-equation="-.6052432715">NiMkISs6RlZfZyEjNQ==</Equation></Text-field></Cell><Cell row="8" column="4" input="evalf(sum(-(~B9)/((~C9)^2+w^2)*(w*sin(w*(RootOf(diff(sum(-(~B9)/((~C9)^2+w^2)*(w*sin(w*t)+(~C9)*cos(w*t))-(~B9)/(~C9), n=1..m)/B/cos(alpha),t),t,0..P/2)))+(~C9)*cos(w*(RootOf(diff(sum(-(~B9)/((~C9)^2+w^2)*(w*sin(w*t)+(~C9)*cos(w*t))-(~B9)/(~C9), n=1..m)/B/cos(alpha),t),t,0..P/2))))-(~B9)/(~C9), n=1..m)/B/cos(alpha)/2)" stale="false" alignment="centred" background="[255,255,255]" calculation-precision="10" display-precision="4" evaluation-type="symbolic">
<Text-field style="2D Output" layout="Maple Output"><Equation executable="false" style="2D Output" input-equation="-.6194254930">NiMkIStJXEQlPichIzU=</Equation></Text-field></Cell><Cell row="9" column="4" input="evalf(sum(-(~B10)/((~C10)^2+w^2)*(w*sin(w*(RootOf(diff(sum(-(~B10)/((~C10)^2+w^2)*(w*sin(w*t)+(~C10)*cos(w*t))-(~B10)/(~C10), n=1..m)/B/cos(alpha),t),t,0..P/2)))+(~C10)*cos(w*(RootOf(diff(sum(-(~B10)/((~C10)^2+w^2)*(w*sin(w*t)+(~C10)*cos(w*t))-(~B10)/(~C10), n=1..m)/B/cos(alpha),t),t,0..P/2))))-(~B10)/(~C10), n=1..m)/B/cos(alpha)/2)" stale="false" alignment="centred" background="[255,255,255]" calculation-precision="10" display-precision="4" evaluation-type="symbolic">
<Text-field style="2D Output" layout="Maple Output"><Equation executable="false" style="2D Output" input-equation="-.6348913605">NiMkISswTyIqW2ohIzU=</Equation></Text-field></Cell><Cell row="10" column="4" input="evalf(sum(-(~B11)/((~C11)^2+w^2)*(w*sin(w*(RootOf(diff(sum(-(~B11)/((~C11)^2+w^2)*(w*sin(w*t)+(~C11)*cos(w*t))-(~B11)/(~C11), n=1..m)/B/cos(alpha),t),t,0..P/2)))+(~C11)*cos(w*(RootOf(diff(sum(-(~B11)/((~C11)^2+w^2)*(w*sin(w*t)+(~C11)*cos(w*t))-(~B11)/(~C11), n=1..m)/B/cos(alpha),t),t,0..P/2))))-(~B11)/(~C11), n=1..m)/B/cos(alpha)/2)" stale="false" alignment="centred" background="[255,255,255]" calculation-precision="10" display-precision="4" evaluation-type="symbolic">
<Text-field style="2D Output" layout="Maple Output"><Equation executable="false" style="2D Output" input-equation="-.6510538365">NiMkIStsJFEwXichIzU=</Equation></Text-field></Cell><Cell row="11" column="4" input="evalf(sum(-(~B12)/((~C12)^2+w^2)*(w*sin(w*(RootOf(diff(sum(-(~B12)/((~C12)^2+w^2)*(w*sin(w*t)+(~C12)*cos(w*t))-(~B12)/(~C12), n=1..m)/B/cos(alpha),t),t,0..P/2)))+(~C12)*cos(w*(RootOf(diff(sum(-(~B12)/((~C12)^2+w^2)*(w*sin(w*t)+(~C12)*cos(w*t))-(~B12)/(~C12), n=1..m)/B/cos(alpha),t),t,0..P/2))))-(~B12)/(~C12), n=1..m)/B/cos(alpha)/2)" stale="false" alignment="centred" background="[255,255,255]" calculation-precision="10" display-precision="4" evaluation-type="symbolic">
<Text-field style="2D Output" layout="Maple Output"><Equation executable="false" style="2D Output" input-equation="-.6674445370">NiMkIStxYFd1bSEjNQ==</Equation></Text-field></Cell><Cell row="12" column="4" input="evalf(sum(-(~B13)/((~C13)^2+w^2)*(w*sin(w*(RootOf(diff(sum(-(~B13)/((~C13)^2+w^2)*(w*sin(w*t)+(~C13)*cos(w*t))-(~B13)/(~C13), n=1..m)/B/cos(alpha),t),t,0..P/2)))+(~C13)*cos(w*(RootOf(diff(sum(-(~B13)/((~C13)^2+w^2)*(w*sin(w*t)+(~C13)*cos(w*t))-(~B13)/(~C13), n=1..m)/B/cos(alpha),t),t,0..P/2))))-(~B13)/(~C13), n=1..m)/B/cos(alpha)/2)" stale="false" alignment="centred" background="[255,255,255]" calculation-precision="10" display-precision="4" evaluation-type="symbolic">
<Text-field style="2D Output" layout="Maple Output"><Equation executable="false" style="2D Output" input-equation="-.6837167790">NiMkISshem5yJG8hIzU=</Equation></Text-field></Cell><Cell row="13" column="4" input="evalf(sum(-(~B14)/((~C14)^2+w^2)*(w*sin(w*(RootOf(diff(sum(-(~B14)/((~C14)^2+w^2)*(w*sin(w*t)+(~C14)*cos(w*t))-(~B14)/(~C14), n=1..m)/B/cos(alpha),t),t,0..P/2)))+(~C14)*cos(w*(RootOf(diff(sum(-(~B14)/((~C14)^2+w^2)*(w*sin(w*t)+(~C14)*cos(w*t))-(~B14)/(~C14), n=1..m)/B/cos(alpha),t),t,0..P/2))))-(~B14)/(~C14), n=1..m)/B/cos(alpha)/2)" stale="false" alignment="centred" background="[255,255,255]" calculation-precision="10" display-precision="4" evaluation-type="symbolic">
<Text-field style="2D Output" layout="Maple Output"><Equation executable="false" style="2D Output" input-equation="-.6996265210">NiMkISs1X0UnKnAhIzU=</Equation></Text-field></Cell><Cell row="14" column="4" input="evalf(sum(-(~B15)/((~C15)^2+w^2)*(w*sin(w*(RootOf(diff(sum(-(~B15)/((~C15)^2+w^2)*(w*sin(w*t)+(~C15)*cos(w*t))-(~B15)/(~C15), n=1..m)/B/cos(alpha),t),t,0..P/2)))+(~C15)*cos(w*(RootOf(diff(sum(-(~B15)/((~C15)^2+w^2)*(w*sin(w*t)+(~C15)*cos(w*t))-(~B15)/(~C15), n=1..m)/B/cos(alpha),t),t,0..P/2))))-(~B15)/(~C15), n=1..m)/B/cos(alpha)/2)" stale="false" alignment="centred" background="[255,255,255]" calculation-precision="10" display-precision="4" evaluation-type="symbolic">
<Text-field style="2D Output" layout="Maple Output"><Equation executable="false" style="2D Output" input-equation="-.7150096075">NiMkISt2ZzRdciEjNQ==</Equation></Text-field></Cell><Cell row="15" column="4" input="evalf(sum(-(~B16)/((~C16)^2+w^2)*(w*sin(w*(RootOf(diff(sum(-(~B16)/((~C16)^2+w^2)*(w*sin(w*t)+(~C16)*cos(w*t))-(~B16)/(~C16), n=1..m)/B/cos(alpha),t),t,0..P/2)))+(~C16)*cos(w*(RootOf(diff(sum(-(~B16)/((~C16)^2+w^2)*(w*sin(w*t)+(~C16)*cos(w*t))-(~B16)/(~C16), n=1..m)/B/cos(alpha),t),t,0..P/2))))-(~B16)/(~C16), n=1..m)/B/cos(alpha)/2)" stale="false" alignment="centred" background="[255,255,255]" calculation-precision="10" display-precision="4" evaluation-type="symbolic">
<Text-field style="2D Output" layout="Maple Output"><Equation executable="false" style="2D Output" input-equation="-.7297617295">NiMkISsmSDx3SCghIzU=</Equation></Text-field></Cell><Cell row="16" column="4" input="evalf(sum(-(~B17)/((~C17)^2+w^2)*(w*sin(w*(RootOf(diff(sum(-(~B17)/((~C17)^2+w^2)*(w*sin(w*t)+(~C17)*cos(w*t))-(~B17)/(~C17), n=1..m)/B/cos(alpha),t),t,0..P/2)))+(~C17)*cos(w*(RootOf(diff(sum(-(~B17)/((~C17)^2+w^2)*(w*sin(w*t)+(~C17)*cos(w*t))-(~B17)/(~C17), n=1..m)/B/cos(alpha),t),t,0..P/2))))-(~B17)/(~C17), n=1..m)/B/cos(alpha)/2)" stale="false" alignment="centred" background="[255,255,255]" calculation-precision="10" display-precision="4" evaluation-type="symbolic">
<Text-field style="2D Output" layout="Maple Output"><Equation executable="false" style="2D Output" input-equation="-.7438224065">NiMkIStsU0FRdSEjNQ==</Equation></Text-field></Cell><Cell row="17" column="4" input="evalf(sum(-(~B18)/((~C18)^2+w^2)*(w*sin(w*(RootOf(diff(sum(-(~B18)/((~C18)^2+w^2)*(w*sin(w*t)+(~C18)*cos(w*t))-(~B18)/(~C18), n=1..m)/B/cos(alpha),t),t,0..P/2)))+(~C18)*cos(w*(RootOf(diff(sum(-(~B18)/((~C18)^2+w^2)*(w*sin(w*t)+(~C18)*cos(w*t))-(~B18)/(~C18), n=1..m)/B/cos(alpha),t),t,0..P/2))))-(~B18)/(~C18), n=1..m)/B/cos(alpha)/2)" stale="false" alignment="centred" background="[255,255,255]" calculation-precision="10" display-precision="4" evaluation-type="symbolic">
<Text-field style="2D Output" layout="Maple Output"><Equation executable="false" style="2D Output" input-equation="-.7571627790">NiMkISshekY7ZCghIzU=</Equation></Text-field></Cell><Cell row="18" column="4" input="evalf(sum(-(~B19)/((~C19)^2+w^2)*(w*sin(w*(RootOf(diff(sum(-(~B19)/((~C19)^2+w^2)*(w*sin(w*t)+(~C19)*cos(w*t))-(~B19)/(~C19), n=1..m)/B/cos(alpha),t),t,0..P/2)))+(~C19)*cos(w*(RootOf(diff(sum(-(~B19)/((~C19)^2+w^2)*(w*sin(w*t)+(~C19)*cos(w*t))-(~B19)/(~C19), n=1..m)/B/cos(alpha),t),t,0..P/2))))-(~B19)/(~C19), n=1..m)/B/cos(alpha)/2)" stale="false" alignment="centred" background="[255,255,255]" calculation-precision="10" display-precision="4" evaluation-type="symbolic">
<Text-field style="2D Output" layout="Maple Output"><Equation executable="false" style="2D Output" input-equation="-.7697764080">NiMkISshM2t4cCghIzU=</Equation></Text-field></Cell><Cell row="19" column="4" input="evalf(sum(-(~B20)/((~C20)^2+w^2)*(w*sin(w*(RootOf(diff(sum(-(~B20)/((~C20)^2+w^2)*(w*sin(w*t)+(~C20)*cos(w*t))-(~B20)/(~C20), n=1..m)/B/cos(alpha),t),t,0..P/2)))+(~C20)*cos(w*(RootOf(diff(sum(-(~B20)/((~C20)^2+w^2)*(w*sin(w*t)+(~C20)*cos(w*t))-(~B20)/(~C20), n=1..m)/B/cos(alpha),t),t,0..P/2))))-(~B20)/(~C20), n=1..m)/B/cos(alpha)/2)" stale="false" alignment="centred" background="[255,255,255]" calculation-precision="10" display-precision="4" evaluation-type="symbolic">
<Text-field style="2D Output" layout="Maple Output"><Equation executable="false" style="2D Output" input-equation="-.7816725165">NiMkIStsXnM7eSEjNQ==</Equation></Text-field></Cell><Cell row="20" column="4" input="evalf(sum(-(~B21)/((~C21)^2+w^2)*(w*sin(w*(RootOf(diff(sum(-(~B21)/((~C21)^2+w^2)*(w*sin(w*t)+(~C21)*cos(w*t))-(~B21)/(~C21), n=1..m)/B/cos(alpha),t),t,0..P/2)))+(~C21)*cos(w*(RootOf(diff(sum(-(~B21)/((~C21)^2+w^2)*(w*sin(w*t)+(~C21)*cos(w*t))-(~B21)/(~C21), n=1..m)/B/cos(alpha),t),t,0..P/2))))-(~B21)/(~C21), n=1..m)/B/cos(alpha)/2)" stale="false" alignment="centred" background="[255,255,255]" calculation-precision="10" display-precision="4" evaluation-type="symbolic">
<Text-field style="2D Output" layout="Maple Output"><Equation executable="false" style="2D Output" input-equation="-.7928709465">NiMkIStsJTQoR3ohIzU=</Equation></Text-field></Cell><Cell row="21" column="4" input="evalf(sum(-(~B22)/((~C22)^2+w^2)*(w*sin(w*(RootOf(diff(sum(-(~B22)/((~C22)^2+w^2)*(w*sin(w*t)+(~C22)*cos(w*t))-(~B22)/(~C22), n=1..m)/B/cos(alpha),t),t,0..P/2)))+(~C22)*cos(w*(RootOf(diff(sum(-(~B22)/((~C22)^2+w^2)*(w*sin(w*t)+(~C22)*cos(w*t))-(~B22)/(~C22), n=1..m)/B/cos(alpha),t),t,0..P/2))))-(~B22)/(~C22), n=1..m)/B/cos(alpha)/2)" stale="false" alignment="centred" background="[255,255,255]" calculation-precision="10" display-precision="4" evaluation-type="symbolic">
<Text-field style="2D Output" layout="Maple Output"><Equation executable="false" style="2D Output" input-equation="-.8033985080">NiMkISshMyYpUi4pISM1</Equation></Text-field></Cell><Cell row="22" column="4" input="evalf(sum(-(~B23)/((~C23)^2+w^2)*(w*sin(w*(RootOf(diff(sum(-(~B23)/((~C23)^2+w^2)*(w*sin(w*t)+(~C23)*cos(w*t))-(~B23)/(~C23), n=1..m)/B/cos(alpha),t),t,0..P/2)))+(~C23)*cos(w*(RootOf(diff(sum(-(~B23)/((~C23)^2+w^2)*(w*sin(w*t)+(~C23)*cos(w*t))-(~B23)/(~C23), n=1..m)/B/cos(alpha),t),t,0..P/2))))-(~B23)/(~C23), n=1..m)/B/cos(alpha)/2)" stale="false" alignment="centred" background="[255,255,255]" calculation-precision="10" display-precision="4" evaluation-type="symbolic">
<Text-field style="2D Output" layout="Maple Output"><Equation executable="false" style="2D Output" input-equation="-.8132863020">NiMkISs/SSdHOCkhIzU=</Equation></Text-field></Cell><Cell row="23" column="4" input="evalf(sum(-(~B24)/((~C24)^2+w^2)*(w*sin(w*(RootOf(diff(sum(-(~B24)/((~C24)^2+w^2)*(w*sin(w*t)+(~C24)*cos(w*t))-(~B24)/(~C24), n=1..m)/B/cos(alpha),t),t,0..P/2)))+(~C24)*cos(w*(RootOf(diff(sum(-(~B24)/((~C24)^2+w^2)*(w*sin(w*t)+(~C24)*cos(w*t))-(~B24)/(~C24), n=1..m)/B/cos(alpha),t),t,0..P/2))))-(~B24)/(~C24), n=1..m)/B/cos(alpha)/2)" stale="false" alignment="centred" background="[255,255,255]" calculation-precision="10" display-precision="4" evaluation-type="symbolic">
<Text-field style="2D Output" layout="Maple Output"><Equation executable="false" style="2D Output" input-equation="-.8225677780">NiMkISsheXhjQSkhIzU=</Equation></Text-field></Cell><Cell row="24" column="4" input="evalf(sum(-(~B25)/((~C25)^2+w^2)*(w*sin(w*(RootOf(diff(sum(-(~B25)/((~C25)^2+w^2)*(w*sin(w*t)+(~C25)*cos(w*t))-(~B25)/(~C25), n=1..m)/B/cos(alpha),t),t,0..P/2)))+(~C25)*cos(w*(RootOf(diff(sum(-(~B25)/((~C25)^2+w^2)*(w*sin(w*t)+(~C25)*cos(w*t))-(~B25)/(~C25), n=1..m)/B/cos(alpha),t),t,0..P/2))))-(~B25)/(~C25), n=1..m)/B/cos(alpha)/2)" stale="false" alignment="centred" background="[255,255,255]" calculation-precision="10" display-precision="4" evaluation-type="symbolic">
<Text-field style="2D Output" layout="Maple Output"><Equation executable="false" style="2D Output" input-equation="-.8312773575">NiMkISt2Tng3JCkhIzU=</Equation></Text-field></Cell><Cell row="25" column="4" input="evalf(sum(-(~B26)/((~C26)^2+w^2)*(w*sin(w*(RootOf(diff(sum(-(~B26)/((~C26)^2+w^2)*(w*sin(w*t)+(~C26)*cos(w*t))-(~B26)/(~C26), n=1..m)/B/cos(alpha),t),t,0..P/2)))+(~C26)*cos(w*(RootOf(diff(sum(-(~B26)/((~C26)^2+w^2)*(w*sin(w*t)+(~C26)*cos(w*t))-(~B26)/(~C26), n=1..m)/B/cos(alpha),t),t,0..P/2))))-(~B26)/(~C26), n=1..m)/B/cos(alpha)/2)" stale="false" alignment="centred" background="[255,255,255]" calculation-precision="10" display-precision="4" evaluation-type="symbolic">
<Text-field style="2D Output" layout="Maple Output"><Equation executable="false" style="2D Output" input-equation="-.8394494690">NiMkISshcCVcJVIpISM1</Equation></Text-field></Cell><Cell row="26" column="4" input="evalf(sum(-(~B27)/((~C27)^2+w^2)*(w*sin(w*(RootOf(diff(sum(-(~B27)/((~C27)^2+w^2)*(w*sin(w*t)+(~C27)*cos(w*t))-(~B27)/(~C27), n=1..m)/B/cos(alpha),t),t,0..P/2)))+(~C27)*cos(w*(RootOf(diff(sum(-(~B27)/((~C27)^2+w^2)*(w*sin(w*t)+(~C27)*cos(w*t))-(~B27)/(~C27), n=1..m)/B/cos(alpha),t),t,0..P/2))))-(~B27)/(~C27), n=1..m)/B/cos(alpha)/2)" stale="false" alignment="centred" background="[255,255,255]" calculation-precision="10" display-precision="4" evaluation-type="symbolic">
<Text-field style="2D Output" layout="Maple Output"><Equation executable="false" style="2D Output" input-equation="-.8471178405">NiMkISswJXk2WikhIzU=</Equation></Text-field></Cell><Cell row="27" column="4" input="evalf(sum(-(~B28)/((~C28)^2+w^2)*(w*sin(w*(RootOf(diff(sum(-(~B28)/((~C28)^2+w^2)*(w*sin(w*t)+(~C28)*cos(w*t))-(~B28)/(~C28), n=1..m)/B/cos(alpha),t),t,0..P/2)))+(~C28)*cos(w*(RootOf(diff(sum(-(~B28)/((~C28)^2+w^2)*(w*sin(w*t)+(~C28)*cos(w*t))-(~B28)/(~C28), n=1..m)/B/cos(alpha),t),t,0..P/2))))-(~B28)/(~C28), n=1..m)/B/cos(alpha)/2)" stale="false" alignment="centred" background="[255,255,255]" calculation-precision="10" display-precision="4" evaluation-type="symbolic">
<Text-field style="2D Output" layout="Maple Output"><Equation executable="false" style="2D Output" input-equation="-.8543150695">NiMkISsmcF1KYSkhIzU=</Equation></Text-field></Cell><Cell row="28" column="4" input="evalf(sum(-(~B29)/((~C29)^2+w^2)*(w*sin(w*(RootOf(diff(sum(-(~B29)/((~C29)^2+w^2)*(w*sin(w*t)+(~C29)*cos(w*t))-(~B29)/(~C29), n=1..m)/B/cos(alpha),t),t,0..P/2)))+(~C29)*cos(w*(RootOf(diff(sum(-(~B29)/((~C29)^2+w^2)*(w*sin(w*t)+(~C29)*cos(w*t))-(~B29)/(~C29), n=1..m)/B/cos(alpha),t),t,0..P/2))))-(~B29)/(~C29), n=1..m)/B/cos(alpha)/2)" stale="false" alignment="centred" background="[255,255,255]" calculation-precision="10" display-precision="4" evaluation-type="symbolic">
<Text-field style="2D Output" layout="Maple Output"><Equation executable="false" style="2D Output" input-equation="-.8610723300">NiMkISsrTHM1JykhIzU=</Equation></Text-field></Cell><Cell row="29" column="4" input="evalf(sum(-(~B30)/((~C30)^2+w^2)*(w*sin(w*(RootOf(diff(sum(-(~B30)/((~C30)^2+w^2)*(w*sin(w*t)+(~C30)*cos(w*t))-(~B30)/(~C30), n=1..m)/B/cos(alpha),t),t,0..P/2)))+(~C30)*cos(w*(RootOf(diff(sum(-(~B30)/((~C30)^2+w^2)*(w*sin(w*t)+(~C30)*cos(w*t))-(~B30)/(~C30), n=1..m)/B/cos(alpha),t),t,0..P/2))))-(~B30)/(~C30), n=1..m)/B/cos(alpha)/2)" stale="false" alignment="centred" background="[255,255,255]" calculation-precision="10" display-precision="4" evaluation-type="symbolic">
<Text-field style="2D Output" layout="Maple Output"><Equation executable="false" style="2D Output" input-equation="-.8674191895">NiMkISsmKj0+dScpISM1</Equation></Text-field></Cell><Cell row="30" column="4" input="evalf(sum(-(~B31)/((~C31)^2+w^2)*(w*sin(w*(RootOf(diff(sum(-(~B31)/((~C31)^2+w^2)*(w*sin(w*t)+(~C31)*cos(w*t))-(~B31)/(~C31), n=1..m)/B/cos(alpha),t),t,0..P/2)))+(~C31)*cos(w*(RootOf(diff(sum(-(~B31)/((~C31)^2+w^2)*(w*sin(w*t)+(~C31)*cos(w*t))-(~B31)/(~C31), n=1..m)/B/cos(alpha),t),t,0..P/2))))-(~B31)/(~C31), n=1..m)/B/cos(alpha)/2)" stale="false" alignment="centred" background="[255,255,255]" calculation-precision="10" display-precision="4" evaluation-type="symbolic">
<Text-field style="2D Output" layout="Maple Output"><Equation executable="false" style="2D Output" input-equation="-.8733835240">NiMkIStTXyRRdCkhIzU=</Equation></Text-field></Cell><Cell row="31" column="4" input="evalf(sum(-(~B32)/((~C32)^2+w^2)*(w*sin(w*(RootOf(diff(sum(-(~B32)/((~C32)^2+w^2)*(w*sin(w*t)+(~C32)*cos(w*t))-(~B32)/(~C32), n=1..m)/B/cos(alpha),t),t,0..P/2)))+(~C32)*cos(w*(RootOf(diff(sum(-(~B32)/((~C32)^2+w^2)*(w*sin(w*t)+(~C32)*cos(w*t))-(~B32)/(~C32), n=1..m)/B/cos(alpha),t),t,0..P/2))))-(~B32)/(~C32), n=1..m)/B/cos(alpha)/2)" stale="false" alignment="centred" background="[255,255,255]" calculation-precision="10" display-precision="4" evaluation-type="symbolic">
<Text-field style="2D Output" layout="Maple Output"><Equation executable="false" style="2D Output" input-equation="-.8789915000">NiMkISsrXSIqKnkpISM1</Equation></Text-field></Cell><Cell row="32" column="4" input="evalf(sum(-(~B33)/((~C33)^2+w^2)*(w*sin(w*(RootOf(diff(sum(-(~B33)/((~C33)^2+w^2)*(w*sin(w*t)+(~C33)*cos(w*t))-(~B33)/(~C33), n=1..m)/B/cos(alpha),t),t,0..P/2)))+(~C33)*cos(w*(RootOf(diff(sum(-(~B33)/((~C33)^2+w^2)*(w*sin(w*t)+(~C33)*cos(w*t))-(~B33)/(~C33), n=1..m)/B/cos(alpha),t),t,0..P/2))))-(~B33)/(~C33), n=1..m)/B/cos(alpha)/2)" stale="false" alignment="centred" background="[255,255,255]" calculation-precision="10" display-precision="4" evaluation-type="symbolic">
<Text-field style="2D Output" layout="Maple Output"><Equation executable="false" style="2D Output" input-equation="-.8842675800">NiMkISsrZW5VKSkhIzU=</Equation></Text-field></Cell><Cell row="33" column="4" input="evalf(sum(-(~B34)/((~C34)^2+w^2)*(w*sin(w*(RootOf(diff(sum(-(~B34)/((~C34)^2+w^2)*(w*sin(w*t)+(~C34)*cos(w*t))-(~B34)/(~C34), n=1..m)/B/cos(alpha),t),t,0..P/2)))+(~C34)*cos(w*(RootOf(diff(sum(-(~B34)/((~C34)^2+w^2)*(w*sin(w*t)+(~C34)*cos(w*t))-(~B34)/(~C34), n=1..m)/B/cos(alpha),t),t,0..P/2))))-(~B34)/(~C34), n=1..m)/B/cos(alpha)/2)" stale="false" alignment="centred" background="[255,255,255]" calculation-precision="10" display-precision="4" evaluation-type="symbolic">
<Text-field style="2D Output" layout="Maple Output"><Equation executable="false" style="2D Output" input-equation="-.8892345840">NiMkIStTZU0jKikpISM1</Equation></Text-field></Cell><Cell row="34" column="4" input="evalf(sum(-(~B35)/((~C35)^2+w^2)*(w*sin(w*(RootOf(diff(sum(-(~B35)/((~C35)^2+w^2)*(w*sin(w*t)+(~C35)*cos(w*t))-(~B35)/(~C35), n=1..m)/B/cos(alpha),t),t,0..P/2)))+(~C35)*cos(w*(RootOf(diff(sum(-(~B35)/((~C35)^2+w^2)*(w*sin(w*t)+(~C35)*cos(w*t))-(~B35)/(~C35), n=1..m)/B/cos(alpha),t),t,0..P/2))))-(~B35)/(~C35), n=1..m)/B/cos(alpha)/2)" stale="false" alignment="centred" background="[255,255,255]" calculation-precision="10" display-precision="4" evaluation-type="symbolic">
<Text-field style="2D Output" layout="Maple Output"><Equation executable="false" style="2D Output" input-equation="-.8939137305">NiMkISswdDhSKikhIzU=</Equation></Text-field></Cell><Cell row="35" column="4" input="evalf(sum(-(~B36)/((~C36)^2+w^2)*(w*sin(w*(RootOf(diff(sum(-(~B36)/((~C36)^2+w^2)*(w*sin(w*t)+(~C36)*cos(w*t))-(~B36)/(~C36), n=1..m)/B/cos(alpha),t),t,0..P/2)))+(~C36)*cos(w*(RootOf(diff(sum(-(~B36)/((~C36)^2+w^2)*(w*sin(w*t)+(~C36)*cos(w*t))-(~B36)/(~C36), n=1..m)/B/cos(alpha),t),t,0..P/2))))-(~B36)/(~C36), n=1..m)/B/cos(alpha)/2)" stale="false" alignment="centred" background="[255,255,255]" calculation-precision="10" display-precision="4" evaluation-type="symbolic">
<Text-field style="2D Output" layout="Maple Output"><Equation executable="false" style="2D Output" input-equation="-.8983247320">NiMkISs/dEMkKSopISM1</Equation></Text-field></Cell><Cell row="36" column="4" input="evalf(sum(-(~B37)/((~C37)^2+w^2)*(w*sin(w*(RootOf(diff(sum(-(~B37)/((~C37)^2+w^2)*(w*sin(w*t)+(~C37)*cos(w*t))-(~B37)/(~C37), n=1..m)/B/cos(alpha),t),t,0..P/2)))+(~C37)*cos(w*(RootOf(diff(sum(-(~B37)/((~C37)^2+w^2)*(w*sin(w*t)+(~C37)*cos(w*t))-(~B37)/(~C37), n=1..m)/B/cos(alpha),t),t,0..P/2))))-(~B37)/(~C37), n=1..m)/B/cos(alpha)/2)" stale="false" alignment="centred" background="[255,255,255]" calculation-precision="10" display-precision="4" evaluation-type="symbolic">
<Text-field style="2D Output" layout="Maple Output"><Equation executable="false" style="2D Output" input-equation="-.9024859010">NiMkISs1IWZbLSohIzU=</Equation></Text-field></Cell><Cell row="37" column="4" input="evalf(sum(-(~B38)/((~C38)^2+w^2)*(w*sin(w*(RootOf(diff(sum(-(~B38)/((~C38)^2+w^2)*(w*sin(w*t)+(~C38)*cos(w*t))-(~B38)/(~C38), n=1..m)/B/cos(alpha),t),t,0..P/2)))+(~C38)*cos(w*(RootOf(diff(sum(-(~B38)/((~C38)^2+w^2)*(w*sin(w*t)+(~C38)*cos(w*t))-(~B38)/(~C38), n=1..m)/B/cos(alpha),t),t,0..P/2))))-(~B38)/(~C38), n=1..m)/B/cos(alpha)/2)" stale="false" alignment="centred" background="[255,255,255]" calculation-precision="10" display-precision="4" evaluation-type="symbolic">
<Text-field style="2D Output" layout="Maple Output"><Equation executable="false" style="2D Output" input-equation="-.9064141880">NiMkISshKT05ayEqISM1</Equation></Text-field></Cell><Cell row="38" column="4" input="evalf(sum(-(~B39)/((~C39)^2+w^2)*(w*sin(w*(RootOf(diff(sum(-(~B39)/((~C39)^2+w^2)*(w*sin(w*t)+(~C39)*cos(w*t))-(~B39)/(~C39), n=1..m)/B/cos(alpha),t),t,0..P/2)))+(~C39)*cos(w*(RootOf(diff(sum(-(~B39)/((~C39)^2+w^2)*(w*sin(w*t)+(~C39)*cos(w*t))-(~B39)/(~C39), n=1..m)/B/cos(alpha),t),t,0..P/2))))-(~B39)/(~C39), n=1..m)/B/cos(alpha)/2)" stale="false" alignment="centred" background="[255,255,255]" calculation-precision="10" display-precision="4" evaluation-type="symbolic">
<Text-field style="2D Output" layout="Maple Output"><Equation executable="false" style="2D Output" input-equation="-.9101252975">NiMkISt2SEQsIiohIzU=</Equation></Text-field></Cell><Cell row="39" column="4" input="evalf(sum(-(~B40)/((~C40)^2+w^2)*(w*sin(w*(RootOf(diff(sum(-(~B40)/((~C40)^2+w^2)*(w*sin(w*t)+(~C40)*cos(w*t))-(~B40)/(~C40), n=1..m)/B/cos(alpha),t),t,0..P/2)))+(~C40)*cos(w*(RootOf(diff(sum(-(~B40)/((~C40)^2+w^2)*(w*sin(w*t)+(~C40)*cos(w*t))-(~B40)/(~C40), n=1..m)/B/cos(alpha),t),t,0..P/2))))-(~B40)/(~C40), n=1..m)/B/cos(alpha)/2)" stale="false" alignment="centred" background="[255,255,255]" calculation-precision="10" display-precision="4" evaluation-type="symbolic">
<Text-field style="2D Output" layout="Maple Output"><Equation executable="false" style="2D Output" input-equation="-.9136337875">NiMkISt2eUxPIiohIzU=</Equation></Text-field></Cell><Cell row="40" column="4" input="evalf(sum(-(~B41)/((~C41)^2+w^2)*(w*sin(w*(RootOf(diff(sum(-(~B41)/((~C41)^2+w^2)*(w*sin(w*t)+(~C41)*cos(w*t))-(~B41)/(~C41), n=1..m)/B/cos(alpha),t),t,0..P/2)))+(~C41)*cos(w*(RootOf(diff(sum(-(~B41)/((~C41)^2+w^2)*(w*sin(w*t)+(~C41)*cos(w*t))-(~B41)/(~C41), n=1..m)/B/cos(alpha),t),t,0..P/2))))-(~B41)/(~C41), n=1..m)/B/cos(alpha)/2)" stale="false" alignment="centred" background="[255,255,255]" calculation-precision="10" display-precision="4" evaluation-type="symbolic">
<Text-field style="2D Output" layout="Maple Output"><Equation executable="false" style="2D Output" input-equation="-.9169531230">NiMkIStJN2BwIiohIzU=</Equation></Text-field></Cell><Cell row="41" column="4" input="evalf(sum(-(~B42)/((~C42)^2+w^2)*(w*sin(w*(RootOf(diff(sum(-(~B42)/((~C42)^2+w^2)*(w*sin(w*t)+(~C42)*cos(w*t))-(~B42)/(~C42), n=1..m)/B/cos(alpha),t),t,0..P/2)))+(~C42)*cos(w*(RootOf(diff(sum(-(~B42)/((~C42)^2+w^2)*(w*sin(w*t)+(~C42)*cos(w*t))-(~B42)/(~C42), n=1..m)/B/cos(alpha),t),t,0..P/2))))-(~B42)/(~C42), n=1..m)/B/cos(alpha)/2)" stale="false" alignment="centred" background="[255,255,255]" calculation-precision="10" display-precision="4" evaluation-type="symbolic">
<Text-field style="2D Output" layout="Maple Output"><Equation executable="false" style="2D Output" input-equation="-.9200957700">NiMkISsreCY0PyohIzU=</Equation></Text-field></Cell><Cell row="42" column="4" input="evalf(sum(-(~B43)/((~C43)^2+w^2)*(w*sin(w*(RootOf(diff(sum(-(~B43)/((~C43)^2+w^2)*(w*sin(w*t)+(~C43)*cos(w*t))-(~B43)/(~C43), n=1..m)/B/cos(alpha),t),t,0..P/2)))+(~C43)*cos(w*(RootOf(diff(sum(-(~B43)/((~C43)^2+w^2)*(w*sin(w*t)+(~C43)*cos(w*t))-(~B43)/(~C43), n=1..m)/B/cos(alpha),t),t,0..P/2))))-(~B43)/(~C43), n=1..m)/B/cos(alpha)/2)" stale="false" alignment="centred" background="[255,255,255]" calculation-precision="10" display-precision="4" evaluation-type="symbolic">
<Text-field style="2D Output" layout="Maple Output"><Equation executable="false" style="2D Output" input-equation="-.9230732840">NiMkIStTR3RJIyohIzU=</Equation></Text-field></Cell><Cell row="43" column="4" input="evalf(sum(-(~B44)/((~C44)^2+w^2)*(w*sin(w*(RootOf(diff(sum(-(~B44)/((~C44)^2+w^2)*(w*sin(w*t)+(~C44)*cos(w*t))-(~B44)/(~C44), n=1..m)/B/cos(alpha),t),t,0..P/2)))+(~C44)*cos(w*(RootOf(diff(sum(-(~B44)/((~C44)^2+w^2)*(w*sin(w*t)+(~C44)*cos(w*t))-(~B44)/(~C44), n=1..m)/B/cos(alpha),t),t,0..P/2))))-(~B44)/(~C44), n=1..m)/B/cos(alpha)/2)" stale="false" alignment="centred" background="[255,255,255]" calculation-precision="10" display-precision="4" evaluation-type="symbolic">
<Text-field style="2D Output" layout="Maple Output"><Equation executable="false" style="2D Output" input-equation="-.9258963500">NiMkISsrTicqZSMqISM1</Equation></Text-field></Cell><Cell row="44" column="4" input="evalf(sum(-(~B45)/((~C45)^2+w^2)*(w*sin(w*(RootOf(diff(sum(-(~B45)/((~C45)^2+w^2)*(w*sin(w*t)+(~C45)*cos(w*t))-(~B45)/(~C45), n=1..m)/B/cos(alpha),t),t,0..P/2)))+(~C45)*cos(w*(RootOf(diff(sum(-(~B45)/((~C45)^2+w^2)*(w*sin(w*t)+(~C45)*cos(w*t))-(~B45)/(~C45), n=1..m)/B/cos(alpha),t),t,0..P/2))))-(~B45)/(~C45), n=1..m)/B/cos(alpha)/2)" stale="false" alignment="centred" background="[255,255,255]" calculation-precision="10" display-precision="4" evaluation-type="symbolic">
<Text-field style="2D Output" layout="Maple Output"><Equation executable="false" style="2D Output" input-equation="-.9285748775">NiMkISt2KFtkRyohIzU=</Equation></Text-field></Cell><Cell row="45" column="4" input="evalf(sum(-(~B46)/((~C46)^2+w^2)*(w*sin(w*(RootOf(diff(sum(-(~B46)/((~C46)^2+w^2)*(w*sin(w*t)+(~C46)*cos(w*t))-(~B46)/(~C46), n=1..m)/B/cos(alpha),t),t,0..P/2)))+(~C46)*cos(w*(RootOf(diff(sum(-(~B46)/((~C46)^2+w^2)*(w*sin(w*t)+(~C46)*cos(w*t))-(~B46)/(~C46), n=1..m)/B/cos(alpha),t),t,0..P/2))))-(~B46)/(~C46), n=1..m)/B/cos(alpha)/2)" stale="false" alignment="centred" background="[255,255,255]" calculation-precision="10" display-precision="4" evaluation-type="symbolic">
<Text-field style="2D Output" layout="Maple Output"><Equation executable="false" style="2D Output" input-equation="-.9311180395">NiMkISsmUiE9NiQqISM1</Equation></Text-field></Cell><Cell row="46" column="4" input="evalf(sum(-(~B47)/((~C47)^2+w^2)*(w*sin(w*(RootOf(diff(sum(-(~B47)/((~C47)^2+w^2)*(w*sin(w*t)+(~C47)*cos(w*t))-(~B47)/(~C47), n=1..m)/B/cos(alpha),t),t,0..P/2)))+(~C47)*cos(w*(RootOf(diff(sum(-(~B47)/((~C47)^2+w^2)*(w*sin(w*t)+(~C47)*cos(w*t))-(~B47)/(~C47), n=1..m)/B/cos(alpha),t),t,0..P/2))))-(~B47)/(~C47), n=1..m)/B/cos(alpha)/2)" stale="false" alignment="centred" background="[255,255,255]" calculation-precision="10" display-precision="4" evaluation-type="symbolic">
<Text-field style="2D Output" layout="Maple Output"><Equation executable="false" style="2D Output" input-equation="-.9335343500">NiMkISsrTk1OJCohIzU=</Equation></Text-field></Cell><Column column="4" width="85"></Column></Spreadsheet></Text-field>
</Input>
</Group>
</Worksheet>
