# Supplementary material for: A Spring Forward for Hominin Evolution in East Africa
Source: PLoS One. 2014 Sep 10;9(9):e107358. doi: 10.1371/journal.pone.0107358 (PMC4160244; doi:10.1371/journal.pone.0107358)
Supplement: Dataset S1 — Model files and data used to generate Figures 5 to 7. (ZIP) [file pone.0107358.s001.zip › Cuthbert&Ashley2014 Dataset S1.xlsx]

## Sheet: Figure5 Data
Data generated in Maple using Cuthbert&Ashley2014Fig5.mw
Values of q/IB for variations in k/ne, and geometrical parameters
k/ne (m/d)	1	10	1	10	1	10	1	10	1	10	1	10	1	10	1	10	1	10
Time (y)	Baseline	Baseline	alpha=0.03	alpha=0.03	alpha=0.05	alpha=0.05	D=50	D=50	D=500	D=500	B=10000	B=10000	B=20000	B=20000	eta0=0.2D	eta0=0.2D	eta0=0.4D	eta0=0.4D
0	0.999797	0.999797	0.999899	0.999899	0.999899	0.999899	1	0.996611	0.999959	0.999959	0.999959	0.999959	0.999959	0.999959	0.999959	0.999959	0.999959	0.999959
30	0.922991	0.61773	0.927264	0.672459	0.918549	0.55938	0.9449	0.6833	0.888107	0.525212	0.884486	0.437147	0.942243	0.713207	0.933851	0.644787	0.913756	0.593539
60	0.880496	0.341161	0.889559	0.447516	0.870968	0.241423	0.9168	0.391962	0.8319	0.278071	0.820743	0.157526	0.910372	0.490804	0.89542	0.360337	0.867702	0.324784
90	0.84313	0.159457	0.857297	0.273442	0.828142	0.079284	0.88766	0.140259	0.784489	0.142947	0.764695	0.0518438	0.882347	0.295331	0.860904	0.156102	0.827773	0.158802
120	0.808224	0.0681601	0.827733	0.158677	0.787499	0.0228457	0.85852	0.0271552	0.741499	0.0729984	0.712342	0.0167048	0.856168	0.157462	0.828194	0.056682	0.79084	0.0739327
150	0.774776	0.0279103	0.799824	0.0896459	0.748098	0.00620761	0.82922	0.00332697	0.701279	0.0372232	0.662238	0.00535544	0.831082	0.0773455	0.796517	0.0186395	0.755716	0.0337356
180	0.742291	0.0111925	0.773041	0.0499569	0.709484	0.00164121	0.800156	0.000305522	0.663054	0.0189746	0.613804	0.00171483	0.806718	0.0360861	0.765496	0.0058018	0.72181	0.0152655
210	0.710485	0.00444202	0.747078	0.0276433	0.671405	0.00042823	0.770916	2.34123e-05	0.62645	0.00967167	0.566912	0.000548932	0.782863	0.0163035	0.734921	0.00175029	0.688788	0.00688339
240	0.679185	0.0017537	0.72174	0.01524	0.633722	0.000111012	0.741686	1.59547e-06	0.591304	0.00492972	0.521685	0.000175705	0.759381	0.00721751	0.704662	0.000518451	0.656457	0.00309916
270	0.648284	0.000690509	0.696896	0.00838582	0.596375	2.86854e-05	0.712486	1.00481e-07	0.557559	0.00251271	0.47835	5.62398e-05	0.736183	0.00315361	0.674635	0.000151897	0.624717	0.00139447
300	0.61773	0.000271512	0.672459	0.00460962	0.55938	7.40025e-06	0.6833	5.99131e-09	0.525212	0.00128074	0.437147	1.80012e-05	0.713207	0.00136622	0.644787	4.42081e-05	0.593539	0.000627276
330	0.587512	0.000106684	0.648377	0.00253252	0.522821	1.90755e-06	0.654098	3.43573e-10	0.494274	0.0006528	0.398277	5.7618e-06	0.690406	0.00058856	0.615087	1.28139e-05	0.562942	0.000282135
360	0.557658	4.19041e-05	0.624618	0.00139097	0.486836	4.91506e-07	0.624915	1.91498e-11	0.464758	0.000332736	0.361875	1.84423e-06	0.667749	0.0002526	0.585527	3.70476e-06	0.53298	0.000126892
390	0.528224	1.64563e-05	0.601175	0.000763871	0.451608	1.26617e-07	0.595717	1.04504e-12	0.436668	0.000169597	0.328011	5.90299e-07	0.645213	0.000108141	0.556121	1.06944e-06	0.503725	5.7069e-05
420	0.499286	6.46196e-06	0.578053	0.000419457	0.417335	3.26142e-08	0.566545	5.61262e-14	0.409996	8.64446e-05	0.29669	1.88942e-07	0.622785	4.62184e-05	0.526909	3.08411e-07	0.475257	2.56663e-05
450	0.470936	2.53732e-06	0.555271	0.000230323	0.38422	8.40039e-09	0.537363	2.9778e-15	0.384723	4.40613e-05	0.267869	6.04764e-08	0.60046	1.9731e-05	0.497952	8.88867e-08	0.447658	1.15432e-05
480	0.443268	9.96266e-07	0.532856	0.000126467	0.352448	2.16362e-09	0.508193	1.56503e-16	0.360821	2.24583e-05	0.241463	1.93572e-08	0.578241	8.41685e-06	0.469335	2.56081e-08	0.420998	5.19142e-06
510	0.416377	3.91174e-07	0.510838	6.94403e-05	0.322176	5.57259e-10	0.47904	8.16471e-18	0.338251	1.14471e-05	0.217361	6.19583e-09	0.556142	3.5886e-06	0.441154	7.37589e-09	0.39534	2.33478e-06
540	0.390347	1.53589e-07	0.489253	3.8128e-05	0.29353	1.43526e-10	0.449919	4.23482e-19	0.316969	5.83464e-06	0.195433	1.98315e-09	0.534183	1.5295e-06	0.41352	2.12416e-09	0.370731	1.05004e-06
570	0.365254	6.03046e-08	0.468135	2.09351e-05	0.266595	3.69658e-11	0.420873	2.18638e-20	0.296927	2.97395e-06	0.175536	6.34765e-10	0.512392	6.51733e-07	0.386544	6.11671e-10	0.347205	4.72245e-07
600	0.341161	2.36777e-08	0.447516	1.14949e-05	0.241423	9.52075e-12	0.391962	1.12466e-21	0.278071	1.51584e-06	0.157526	2.03175e-10	0.490804	2.77665e-07	0.360337	1.76126e-10	0.324784	2.12387e-07
630	0.318116	9.29669e-09	0.427426	6.31153e-06	0.21803	2.45212e-12	0.363273	5.76812e-23	0.260347	7.7263e-07	0.141255	6.5032e-11	0.469457	1.18283e-07	0.335	5.07123e-11	0.303476	9.55187e-08
660	0.296151	3.6502e-09	0.407892	3.46549e-06	0.196404	6.31555e-13	0.334926	2.95134e-24	0.243701	3.93814e-07	0.126581	2.08153e-11	0.448395	5.03843e-08	0.310624	1.46014e-11	0.283278	4.29585e-08
690	0.275288	1.4332e-09	0.388938	1.9028e-06	0.176506	1.6266e-13	0.307065	1.5072e-25	0.228077	2.00729e-07	0.113367	6.66255e-12	0.427664	2.14608e-08	0.287288	4.20404e-12	0.264178	1.93201e-08
720	0.255533	5.62722e-10	0.370579	1.04478e-06	0.158277	4.18939e-14	0.279861	7.68515e-27	0.213421	1.02313e-07	0.101482	2.13254e-12	0.407307	9.14071e-09	0.26505	1.21042e-12	0.246155	8.689e-09
750	0.236884	2.20944e-10	0.352831	5.73657e-07	0.141646	1.079e-14	0.253498	3.91368e-28	0.199679	5.21493e-08	0.0908049	6.82581e-13	0.38737	3.89318e-09	0.243956	3.485e-13	0.229181	3.90778e-09
780	0.219324	8.67502e-11	0.335703	3.14979e-07	0.126526	2.77901e-15	0.228162	1.99102e-29	0.1868	2.65808e-08	0.081221	2.1848e-13	0.367894	1.65814e-09	0.224033	1.00339e-13	0.213225	1.75748e-09
810	0.202834	3.40611e-11	0.3192	1.72946e-07	0.112826	7.15747e-16	0.204028	1.01205e-30	0.174734	1.35483e-08	0.0726255	6.99307e-14	0.34892	7.06213e-10	0.205294	2.8889e-14	0.198249	7.90407e-10
840	0.187383	1.33736e-11	0.303324	9.49599e-08	0.10045	1.84344e-16	0.181253	5.14083e-32	0.163434	6.90566e-09	0.0649218	2.23833e-14	0.330481	3.00778e-10	0.187737	8.31758e-15	0.184215	3.55477e-10
870	0.172937	5.25092e-12	0.288073	5.21398e-08	0.0893018	4.74787e-17	0.159965	2.6099e-33	0.152853	3.51985e-09	0.0580214	7.16443e-15	0.31261	1.28101e-10	0.171348	2.39475e-15	0.17108	1.59872e-10
900	0.159457	2.06169e-12	0.273442	2.86285e-08	0.079284	1.22284e-17	0.140259	1.32439e-34	0.142947	1.79409e-09	0.0518438	2.29318e-15	0.295331	5.45583e-11	0.156102	6.89483e-16	0.158802	7.19005e-11
930	0.146902	8.0949e-13	0.259423	1.57191e-08	0.070303	3.14947e-18	0.122191	6.71812e-36	0.133676	9.14456e-10	0.0463156	7.33998e-16	0.278666	2.32363e-11	0.141965	1.98512e-16	0.147337	3.23365e-11
960	0.135228	3.17834e-13	0.246008	8.63093e-09	0.0622681	8.11162e-19	0.105779	3.4068e-37	0.125001	4.66103e-10	0.0413705	2.34937e-16	0.26263	9.89626e-12	0.128897	5.71544e-17	0.136642	1.4543e-11
990	0.124389	1.24792e-13	0.233183	4.739e-09	0.0550936	2.08919e-19	0.0910083	1.72718e-38	0.116884	2.37575e-10	0.0369484	7.51984e-17	0.247235	4.21479e-12	0.116849	1.64556e-17	0.126676	6.54054e-12
1020	0.114341	4.89978e-14	0.220936	2.60205e-09	0.0486984	5.3808e-20	0.0778323	8.75466e-40	0.10929	1.21093e-10	0.0329952	2.40694e-17	0.232488	1.79506e-12	0.105773	4.73779e-18	0.117395	2.94153e-12
1050	0.105037	1.92382e-14	0.209251	1.42872e-09	0.0430071	1.38585e-20	0.0661786	4.43678e-41	0.102186	6.17219e-11	0.029462	7.70411e-18	0.21839	7.64511e-13	0.095615	1.36408e-18	0.108759	1.32292e-12
1080	0.0964327	7.55358e-15	0.198113	7.84468e-10	0.0379496	3.56933e-21	0.0559555	2.24821e-42	0.0955417	3.146e-11	0.0263048	2.46592e-18	0.20494	3.25603e-13	0.0863202	3.92737e-19	0.100729	5.94969e-13
1110	0.0884848	2.9658e-15	0.187504	4.30729e-10	0.0334613	9.19297e-22	0.0470572	1.13909e-43	0.0893273	1.60353e-11	0.0234842	7.89289e-19	0.192132	1.38673e-13	0.0778336	1.13075e-19	0.0932663	2.67581e-13
1140	0.0811504	1.16447e-15	0.177407	2.36501e-10	0.029483	2.36769e-22	0.0393696	5.77082e-45	0.0835156	8.17329e-12	0.0209647	2.52635e-19	0.179958	5.90602e-14	0.0701006	3.25558e-20	0.0863356	1.20342e-13
1170	0.0743886	4.57212e-16	0.167804	1.29856e-10	0.0259608	6.09811e-23	0.0327747	2.92337e-46	0.0780807	4.16597e-12	0.0187144	8.0863e-20	0.168406	2.51535e-14	0.0630674	9.37326e-21	0.079902	5.41223e-14
1200	0.0681601	1.79517e-16	0.158677	7.13004e-11	0.0228457	1.5706e-23	0.0271552	1.48083e-47	0.0729984	2.12342e-12	0.0167048	2.58825e-20	0.157462	1.07128e-14	0.056682	2.69869e-21	0.0739327	2.43409e-14
1230	0.0624276	7.04846e-17	0.150008	3.91491e-11	0.0200932	4.04515e-24	0.0223972	7.5007e-49	0.0682461	1.08232e-12	0.0149104	8.28444e-21	0.14711	4.56253e-15	0.0508941	7.76992e-22	0.0683964	1.0947e-14
1260	0.0571553	2.76747e-17	0.141778	2.14957e-11	0.0176632	1.04185e-24	0.0183928	3.7991e-50	0.0638025	5.51662e-13	0.0133082	2.65167e-21	0.137332	1.94317e-15	0.0456558	2.23707e-22	0.0632637	4.92331e-15
1290	0.0523098	1.0866e-17	0.13397	1.18027e-11	0.0155197	2.68333e-25	0.0150419	1.92418e-51	0.0596477	2.81185e-13	0.0118778	8.48745e-22	0.12811	8.27586e-16	0.0409217	6.44084e-23	0.058507	2.2142e-15
1320	0.0478592	4.26637e-18	0.126565	6.48051e-12	0.0136302	6.91104e-26	0.012253	9.74534e-53	0.055763	1.43322e-13	0.0106009	2.71665e-22	0.119422	3.52466e-16	0.0366491	1.85441e-23	0.0541002	9.95813e-16
1350	0.0437739	1.67513e-18	0.119545	3.55827e-12	0.011966	1.77997e-26	0.00994358	4.93558e-54	0.052131	7.30517e-14	0.00946099	8.69542e-23	0.11125	1.50114e-16	0.0327977	5.3391e-24	0.0500186	4.47856e-16
1380	0.0400259	6.57712e-19	0.112894	1.95375e-12	0.0105009	4.5844e-27	0.0080405	2.49961e-55	0.0487353	3.72349e-14	0.00844349	2.78322e-23	0.10357	6.39328e-17	0.0293301	1.5372e-24	0.0462394	2.01418e-16
1410	0.036589	2.5824e-19	0.106595	1.07275e-12	0.009212	1.18074e-27	0.00647941	1.2659e-56	0.0455605	1.89788e-14	0.00753529	8.90849e-24	0.0963609	2.72287e-17	0.0262115	4.42582e-25	0.0427409	9.05856e-17
1440	0.033439	1.01394e-19	0.100631	5.89015e-13	0.00807865	3.04104e-28	0.00520439	6.41091e-58	0.0425924	9.6736e-15	0.00672466	2.85142e-24	0.0896018	1.15966e-17	0.0234096	1.27426e-25	0.0395032	4.07399e-17
1470	0.0305531	3.98107e-20	0.0949866	3.23412e-13	0.0070826	7.83235e-29	0.00416729	3.24665e-59	0.0398175	4.93068e-15	0.00600116	9.12679e-25	0.0832704	4.93895e-18	0.0208947	3.66876e-26	0.0365072	1.83223e-17
1500	0.0279103	1.56311e-20	0.0896459	1.77576e-13	0.00620761	2.01726e-29	0.00332697	1.64418e-60	0.0372232	2.51319e-15	0.00535544	2.92129e-25	0.0773455	2.10348e-18	0.0186395	1.05629e-26	0.0337356	8.24025e-18

## Sheet: Figure7 Data
Data generated in Maple using Cuthbert&Ashley2014Fig7.mw and then contoured using Surfer
Period of recharge oscillation	Hydraulic conductivity divided by specific yield	Phase Shift	Amplitude Ratio
P (y)	k/ne (m/d)	PS	AR
0.00273973	1	0.244503	0.000436243
0.00273973	1.2	0.243412	0.000444709
0.00273973	1.4	0.242325	0.000453173
0.00273973	1.6	0.241244	0.000461603
0.00273973	1.8	0.240168	0.000470012
0.00273973	2	0.239099	0.000478393
0.00273973	2.2	0.238037	0.000486746
0.00273973	2.4	0.236983	0.000495066
0.00273973	2.6	0.235937	0.000503357
0.00273973	2.8	0.2349	0.000511599
0.00273973	3	0.233872	0.000519811
0.00273973	3.2	0.232854	0.000527973
0.00273973	3.4	0.231845	0.000536102
0.00273973	3.6	0.230848	0.00054417
0.00273973	3.8	0.229861	0.000552213
0.00273973	4	0.228886	0.000560202
0.00273973	4.2	0.227922	0.000568139
0.00273973	4.4	0.22697	0.000576023
0.00273973	4.6	0.22603	0.000583863
0.00273973	4.8	0.225102	0.000591649
0.00273973	5	0.224186	0.000599373
0.00273973	5.2	0.223282	0.000607054
0.00273973	5.4	0.222392	0.000614674
0.00273973	5.6	0.221514	0.000622242
0.00273973	5.8	0.220648	0.000629753
0.00273973	6	0.219795	0.000637211
0.00273973	6.2	0.218955	0.000644612
0.00273973	6.4	0.218127	0.000651962
0.00273973	6.6	0.217313	0.000659247
0.00273973	6.8	0.21651	0.000666488
0.00273973	7	0.215721	0.00067366
0.00273973	7.2	0.214943	0.000680787
0.00273973	7.4	0.214178	0.000687857
0.00273973	7.6	0.213425	0.000694867
0.00273973	7.8	0.212685	0.000701829
0.00273973	8	0.211956	0.000708731
0.00273973	8.2	0.211239	0.000715591
0.00273973	8.4	0.210534	0.000722385
0.00273973	8.6	0.20984	0.000729128
0.00273973	8.8	0.209158	0.000735819
0.00273973	9	0.208487	0.00074247
0.00273973	9.2	0.207827	0.000749059
0.00273973	9.4	0.207178	0.000755599
0.00273973	9.6	0.20654	0.000762091
0.00273973	9.8	0.205912	0.000768529
0.00273973	10	0.205294	0.000774933
0.0273973	1	0.205294	0.000774924
0.0273973	1.2	0.199649	0.000836312
0.0273973	1.4	0.194848	0.000893513
0.0273973	1.6	0.190736	0.000947137
0.0273973	1.8	0.187185	0.000997675
0.0273973	2	0.184092	0.00104555
0.0273973	2.2	0.181374	0.00109113
0.0273973	2.4	0.178968	0.00113467
0.0273973	2.6	0.176823	0.00117643
0.0273973	2.8	0.174898	0.0012166
0.0273973	3	0.173159	0.00125535
0.0273973	3.2	0.17158	0.00129281
0.0273973	3.4	0.17014	0.00132911
0.0273973	3.6	0.168819	0.00136435
0.0273973	3.8	0.167604	0.00139861
0.0273973	4	0.166481	0.00143197
0.0273973	4.2	0.165439	0.0014645
0.0273973	4.4	0.164471	0.00149627
0.0273973	4.6	0.163567	0.00152732
0.0273973	4.8	0.162722	0.0015577
0.0273973	5	0.161929	0.00158745
0.0273973	5.2	0.161184	0.0016166
0.0273973	5.4	0.160482	0.00164521
0.0273973	5.6	0.159819	0.00167329
0.0273973	5.8	0.159192	0.00170087
0.0273973	6	0.158598	0.00172799
0.0273973	6.2	0.158034	0.00175465
0.0273973	6.4	0.157498	0.00178089
0.0273973	6.6	0.156987	0.00180672
0.0273973	6.8	0.156501	0.00183217
0.0273973	7	0.156036	0.00185725
0.0273973	7.2	0.155592	0.00188198
0.0273973	7.4	0.155167	0.00190637
0.0273973	7.6	0.154759	0.00193043
0.0273973	7.8	0.154369	0.00195418
0.0273973	8	0.153994	0.00197763
0.0273973	8.2	0.153633	0.0020008
0.0273973	8.4	0.153287	0.00202368
0.0273973	8.6	0.152953	0.0020463
0.0273973	8.8	0.152631	0.00206865
0.0273973	9	0.152321	0.00209076
0.0273973	9.2	0.152022	0.00211264
0.0273973	9.4	0.151733	0.00213427
0.0273973	9.6	0.151453	0.00215568
0.0273973	9.8	0.151183	0.00217687
0.0273973	10	0.150921	0.00219785
0.273973	1	0.150921	0.00219785
0.273973	1.2	0.1487	0.00239721
0.273973	1.4	0.147008	0.00258079
0.273973	1.6	0.145668	0.00275189
0.273973	1.8	0.144578	0.00291279
0.273973	2	0.143671	0.00306517
0.273973	2.2	0.142904	0.00321026
0.273973	2.4	0.142244	0.00334905
0.273973	2.6	0.141672	0.0034823
0.273973	2.8	0.141169	0.00361065
0.273973	3	0.140725	0.00373461
0.273973	3.2	0.140328	0.0038546
0.273973	3.4	0.139972	0.00397101
0.273973	3.6	0.139651	0.00408414
0.273973	3.8	0.13936	0.00419426
0.273973	4	0.139095	0.0043016
0.273973	4.2	0.138853	0.00440637
0.273973	4.4	0.138631	0.00450875
0.273973	4.6	0.138426	0.00460891
0.273973	4.8	0.138237	0.00470698
0.273973	5	0.138062	0.00480311
0.273973	5.2	0.137899	0.00489738
0.273973	5.4	0.137748	0.00498992
0.273973	5.6	0.137607	0.00508083
0.273973	5.8	0.137476	0.00517018
0.273973	6	0.137353	0.00525806
0.273973	6.2	0.137238	0.00534454
0.273973	6.4	0.13713	0.00542969
0.273973	6.6	0.137028	0.00551356
0.273973	6.8	0.136932	0.00559624
0.273973	7	0.136842	0.00567774
0.273973	7.2	0.136758	0.00575813
0.273973	7.4	0.136678	0.00583747
0.273973	7.6	0.136602	0.00591578
0.273973	7.8	0.13653	0.00599311
0.273973	8	0.136463	0.00606949
0.273973	8.2	0.136399	0.00614496
0.273973	8.4	0.136338	0.00621957
0.273973	8.6	0.136281	0.00629331
0.273973	8.8	0.136226	0.00636625
0.273973	9	0.136174	0.00643839
0.273973	9.2	0.136125	0.00650979
0.273973	9.4	0.136078	0.00658044
0.273973	9.6	0.136034	0.00665037
0.273973	9.8	0.135992	0.00671962
0.273973	10	0.135952	0.00678819
2.73973	1	0.135952	0.00678819
2.73973	1.2	0.135643	0.00744102
2.73973	1.4	0.135456	0.00804392
2.73973	1.6	0.135346	0.00860729
2.73973	1.8	0.13529	0.00913836
2.73973	2	0.135272	0.00964238
2.73973	2.2	0.135281	0.0101233
2.73973	2.4	0.13531	0.0105843
2.73973	2.6	0.135354	0.0110277
2.73973	2.8	0.135411	0.0114556
2.73973	3	0.135477	0.0118696
2.73973	3.2	0.13555	0.0122711
2.73973	3.4	0.135629	0.0126612
2.73973	3.6	0.135712	0.0130409
2.73973	3.8	0.1358	0.0134111
2.73973	4	0.13589	0.0137725
2.73973	4.2	0.135982	0.0141258
2.73973	4.4	0.136077	0.0144716
2.73973	4.6	0.136173	0.0148103
2.73973	4.8	0.13627	0.0151424
2.73973	5	0.136368	0.0154683
2.73973	5.2	0.136466	0.0157884
2.73973	5.4	0.136565	0.0161031
2.73973	5.6	0.136665	0.0164126
2.73973	5.8	0.136764	0.0167172
2.73973	6	0.136864	0.0170171
2.73973	6.2	0.136964	0.0173126
2.73973	6.4	0.137063	0.0176039
2.73973	6.6	0.137163	0.0178912
2.73973	6.8	0.137262	0.0181747
2.73973	7	0.137361	0.0184546
2.73973	7.2	0.13746	0.0187309
2.73973	7.4	0.137558	0.0190039
2.73973	7.6	0.137656	0.0192737
2.73973	7.8	0.137753	0.0195403
2.73973	8	0.137851	0.0198041
2.73973	8.2	0.137947	0.0200649
2.73973	8.4	0.138044	0.020323
2.73973	8.6	0.13814	0.0205784
2.73973	8.8	0.138235	0.0208313
2.73973	9	0.13833	0.0210816
2.73973	9.2	0.138425	0.0213296
2.73973	9.4	0.138519	0.0215753
2.73973	9.6	0.138612	0.0218187
2.73973	9.8	0.138706	0.02206
2.73973	10	0.138798	0.0222991
27.3973	1	0.138798	0.0222991
27.3973	1.2	0.139699	0.0245873
27.3973	1.4	0.140554	0.0267191
27.3973	1.6	0.141369	0.0287273
27.3973	1.8	0.142147	0.0306347
27.3973	2	0.142892	0.0324579
27.3973	2.2	0.143608	0.0342095
27.3973	2.4	0.144297	0.0358992
27.3973	2.6	0.144963	0.0375348
27.3973	2.8	0.145606	0.0391223
27.3973	3	0.14623	0.0406672
27.3973	3.2	0.146835	0.0421736
27.3973	3.4	0.147424	0.0436452
27.3973	3.6	0.147996	0.0450851
27.3973	3.8	0.148555	0.046496
27.3973	4	0.1491	0.0478804
27.3973	4.2	0.149632	0.0492401
27.3973	4.4	0.150152	0.0505771
27.3973	4.6	0.15066	0.0518929
27.3973	4.8	0.151158	0.0531889
27.3973	5	0.151646	0.0544665
27.3973	5.2	0.152123	0.0557267
27.3973	5.4	0.152592	0.0569704
27.3973	5.6	0.153051	0.0581986
27.3973	5.8	0.153503	0.0594121
27.3973	6	0.153946	0.0606116
27.3973	6.2	0.154382	0.0617976
27.3973	6.4	0.154812	0.062971
27.3973	6.6	0.155236	0.0641323
27.3973	6.8	0.155654	0.065282
27.3973	7	0.156068	0.0664208
27.3973	7.2	0.156477	0.0675492
27.3973	7.4	0.156882	0.0686679
27.3973	7.6	0.157284	0.0697774
27.3973	7.8	0.157682	0.0708783
27.3973	8	0.158077	0.0719712
27.3973	8.2	0.158469	0.0730567
27.3973	8.4	0.158857	0.0741352
27.3973	8.6	0.159243	0.0752075
27.3973	8.8	0.159625	0.0762739
27.3973	9	0.160004	0.0773351
27.3973	9.2	0.160379	0.0783913
27.3973	9.4	0.160749	0.0794432
27.3973	9.6	0.161115	0.080491
27.3973	9.8	0.161475	0.0815352
27.3973	10	0.16183	0.0825758
136.986	1	0.151646	0.0544665
136.986	1.2	0.153946	0.0606116
136.986	1.4	0.156068	0.0664208
136.986	1.6	0.158077	0.0719712
136.986	1.8	0.160004	0.0773351
136.986	2	0.16183	0.0825758
136.986	2.2	0.163502	0.087734
136.986	2.4	0.164966	0.0928185
136.986	2.6	0.166193	0.0978088
136.986	2.8	0.167189	0.102665
136.986	3	0.167996	0.107338
136.986	3.2	0.168679	0.111786
136.986	3.4	0.169318	0.115977
136.986	3.6	0.169997	0.119893
136.986	3.8	0.170793	0.12354
136.986	4	0.171778	0.126936
136.986	4.2	0.173005	0.130119
136.986	4.4	0.174516	0.13314
136.986	4.6	0.176335	0.136059
136.986	4.8	0.178468	0.138944
136.986	5	0.180905	0.141868
136.986	5.2	0.183619	0.144901
136.986	5.4	0.186572	0.148115
136.986	5.6	0.189712	0.151571
136.986	5.8	0.19298	0.155327
136.986	6	0.196311	0.159428
136.986	6.2	0.199641	0.163909
136.986	6.4	0.202908	0.168796
136.986	6.6	0.206055	0.174101
136.986	6.8	0.209035	0.179827
136.986	7	0.211808	0.185968
136.986	7.2	0.214344	0.192511
136.986	7.4	0.216623	0.199437
136.986	7.6	0.218633	0.20672
136.986	7.8	0.22037	0.214332
136.986	8	0.221836	0.222246
136.986	8.2	0.223037	0.230429
136.986	8.4	0.223984	0.238851
136.986	8.6	0.22469	0.247482
136.986	8.8	0.22517	0.256292
136.986	9	0.225439	0.265254
136.986	9.2	0.225514	0.27434
136.986	9.4	0.225409	0.283526
136.986	9.6	0.225142	0.292789
136.986	9.8	0.224727	0.302108
136.986	10	0.224177	0.311462
200	1	0.15668	0.0681098
200	1.2	0.159549	0.0760611
200	1.4	0.162213	0.0837169
200	1.6	0.164523	0.0912002
200	1.8	0.166345	0.0984977
200	2	0.167692	0.105494
200	2.2	0.168717	0.112045
200	2.4	0.169661	0.118048
200	2.6	0.170776	0.123469
200	2.8	0.172285	0.12836
200	3	0.174352	0.132843
200	3.2	0.177067	0.137098
200	3.4	0.180445	0.141336
200	3.6	0.184424	0.14578
200	3.8	0.188881	0.150646
200	4	0.193643	0.156118
200	4.2	0.198513	0.162341
200	4.4	0.203293	0.16941
200	4.6	0.207807	0.177371
200	4.8	0.211914	0.186222
200	5	0.215517	0.195928
200	5.2	0.218558	0.206422
200	5.4	0.221018	0.217621
200	5.6	0.222906	0.229434
200	5.8	0.22425	0.241764
200	6	0.225091	0.254517
200	6.2	0.225477	0.267605
200	6.4	0.225456	0.280945
200	6.6	0.225078	0.294463
200	6.8	0.224389	0.308091
200	7	0.223433	0.321771
200	7.2	0.222248	0.335451
200	7.4	0.220868	0.349085
200	7.6	0.219325	0.362634
200	7.8	0.217645	0.376067
200	8	0.215852	0.389353
200	8.2	0.213967	0.402471
200	8.4	0.212006	0.415398
200	8.6	0.209987	0.428121
200	8.8	0.207921	0.440624
200	9	0.205822	0.452898
200	9.2	0.203697	0.464935
200	9.4	0.201556	0.476727
200	9.6	0.199407	0.488271
200	9.8	0.197254	0.499563
200	10	0.195105	0.510603
273.973	1	0.16183	0.0825758
273.973	1.2	0.164966	0.0928185
273.973	1.4	0.167189	0.102665
273.973	1.6	0.168679	0.111786
273.973	1.8	0.169997	0.119893
273.973	2	0.171778	0.126936
273.973	2.2	0.174516	0.13314
273.973	2.4	0.178468	0.138944
273.973	2.6	0.183619	0.144901
273.973	2.8	0.189712	0.151571
273.973	3	0.196311	0.159428
273.973	3.2	0.202908	0.168796
273.973	3.4	0.209035	0.179827
273.973	3.6	0.214344	0.192511
273.973	3.8	0.218633	0.20672
273.973	4	0.221836	0.222246
273.973	4.2	0.223984	0.238851
273.973	4.4	0.22517	0.256292
273.973	4.6	0.225514	0.27434
273.973	4.8	0.225142	0.292789
273.973	5	0.224177	0.311462
273.973	5.2	0.222727	0.330207
273.973	5.4	0.220888	0.348898
273.973	5.6	0.218741	0.367434
273.973	5.8	0.216353	0.385729
273.973	6	0.213782	0.403719
273.973	6.2	0.211072	0.42135
273.973	6.4	0.208264	0.438584
273.973	6.6	0.205387	0.455391
273.973	6.8	0.202467	0.471749
273.973	7	0.199524	0.487645
273.973	7.2	0.196577	0.503069
273.973	7.4	0.193637	0.518018
273.973	7.6	0.190715	0.532493
273.973	7.8	0.187821	0.546496
273.973	8	0.184962	0.560033
273.973	8.2	0.182142	0.573112
273.973	8.4	0.179366	0.585742
273.973	8.6	0.176637	0.597934
273.973	8.8	0.173957	0.609699
273.973	9	0.171328	0.621049
273.973	9.2	0.168752	0.631997
273.973	9.4	0.166229	0.642555
273.973	9.6	0.163758	0.652737
273.973	9.8	0.161341	0.662555
273.973	10	0.158977	0.672022
479.452	1	0.169647	0.117969
479.452	1.2	0.173005	0.130119
479.452	1.4	0.179649	0.140397
479.452	1.6	0.189712	0.151571
479.452	1.8	0.201286	0.166301
479.452	2	0.211808	0.185968
479.452	2.2	0.219536	0.210487
479.452	2.4	0.223984	0.238851
479.452	2.6	0.2255	0.269783
479.452	2.8	0.224727	0.302108
479.452	3	0.2223	0.334889
479.452	3.2	0.218741	0.367434
479.452	3.4	0.214439	0.399253
479.452	3.6	0.209678	0.430019
479.452	3.8	0.20466	0.459523
479.452	4	0.199524	0.487645
479.452	4.2	0.19437	0.514326
479.452	4.4	0.189264	0.539553
479.452	4.6	0.184253	0.563345
479.452	4.8	0.179366	0.585742
479.452	5	0.174622	0.606797
479.452	5.2	0.170034	0.626573
479.452	5.4	0.165606	0.645136
479.452	5.6	0.161341	0.662555
479.452	5.8	0.157238	0.678899
479.452	6	0.153295	0.694236
479.452	6.2	0.149507	0.70863
479.452	6.4	0.145869	0.722145
479.452	6.6	0.142376	0.734838
479.452	6.8	0.139022	0.746767
479.452	7	0.135802	0.757983
479.452	7.2	0.132708	0.768535
479.452	7.4	0.129737	0.778469
479.452	7.6	0.126881	0.787827
479.452	7.8	0.124135	0.796649
479.452	8	0.121495	0.804972
479.452	8.2	0.118954	0.812828
479.452	8.4	0.116509	0.820251
479.452	8.6	0.114154	0.827268
479.452	8.8	0.111886	0.833906
479.452	9	0.109699	0.840192
479.452	9.2	0.10759	0.846147
479.452	9.4	0.105556	0.851793
479.452	9.6	0.103592	0.85715
479.452	9.8	0.101696	0.862236
479.452	10	0.0998642	0.867069
684.932	1	0.180905	0.141868
684.932	1.2	0.196311	0.159428
684.932	1.4	0.211808	0.185968
684.932	1.6	0.221836	0.222246
684.932	1.8	0.225439	0.265254
684.932	2	0.224177	0.311462
684.932	2.2	0.219848	0.358191
684.932	2.4	0.213782	0.403719
684.932	2.6	0.206832	0.447043
684.932	2.8	0.199524	0.487645
684.932	3	0.192173	0.525315
684.932	3.2	0.184962	0.560033
684.932	3.4	0.177995	0.591892
684.932	3.6	0.171328	0.621049
684.932	3.8	0.164987	0.647692
684.932	4	0.158977	0.672022
684.932	4.2	0.153295	0.694236
684.932	4.4	0.14793	0.714526
684.932	4.6	0.142866	0.733073
684.932	4.8	0.138089	0.750042
684.932	5	0.133579	0.765585
684.932	5.2	0.129322	0.77984
684.932	5.4	0.125299	0.792932
684.932	5.6	0.121495	0.804972
684.932	5.8	0.117895	0.816061
684.932	6	0.114485	0.826289
684.932	6.2	0.111253	0.835737
684.932	6.4	0.108185	0.844478
684.932	6.6	0.105271	0.852575
684.932	6.8	0.102501	0.860088
684.932	7	0.0998642	0.867069
684.932	7.2	0.0973527	0.873563
684.932	7.4	0.0949581	0.879614
684.932	7.6	0.092673	0.885259
684.932	7.8	0.0904904	0.890533
684.932	8	0.0884039	0.895465
684.932	8.2	0.0864076	0.900084
684.932	8.4	0.084496	0.904414
684.932	8.6	0.0826642	0.90848
684.932	8.8	0.0809073	0.9123
684.932	9	0.0792211	0.915894
684.932	9.2	0.0776016	0.919279
684.932	9.4	0.0760449	0.922471
684.932	9.6	0.0745477	0.925483
684.932	9.8	0.0731067	0.928328
684.932	10	0.0717189	0.931018
1369.86	1	0.224177	0.311462
1369.86	1.2	0.213782	0.403719
1369.86	1.4	0.199524	0.487645
1369.86	1.6	0.184962	0.560033
1369.86	1.8	0.171328	0.621049
1369.86	2	0.158977	0.672022
1369.86	2.2	0.14793	0.714526
1369.86	2.4	0.138089	0.750042
1369.86	2.6	0.129322	0.77984
1369.86	2.8	0.121495	0.804972
1369.86	3	0.114485	0.826289
1369.86	3.2	0.108185	0.844478
1369.86	3.4	0.102501	0.860088
1369.86	3.6	0.0973527	0.873563
1369.86	3.8	0.092673	0.885259
1369.86	4	0.0884039	0.895465
1369.86	4.2	0.084496	0.904414
1369.86	4.4	0.0809073	0.9123
1369.86	4.6	0.0776016	0.919279
1369.86	4.8	0.0745477	0.925483
1369.86	5	0.0717189	0.931018
1369.86	5.2	0.0690917	0.935977
1369.86	5.4	0.0666459	0.940435
1369.86	5.6	0.0643638	0.944455
1369.86	5.8	0.0622297	0.948093
1369.86	6	0.0602301	0.951395
1369.86	6.2	0.0583528	0.9544
1369.86	6.4	0.0565872	0.957143
1369.86	6.6	0.0549237	0.959652
1369.86	6.8	0.0533538	0.961953
1369.86	7	0.05187	0.964068
1369.86	7.2	0.0504655	0.966017
1369.86	7.4	0.0491341	0.967817
1369.86	7.6	0.0478704	0.969481
1369.86	7.8	0.0466694	0.971024
1369.86	8	0.0455265	0.972456
1369.86	8.2	0.0444377	0.973788
1369.86	8.4	0.0433994	0.975029
1369.86	8.6	0.042408	0.976187
1369.86	8.8	0.0414605	0.97727
1369.86	9	0.0405541	0.978282
1369.86	9.2	0.0396862	0.979231
1369.86	9.4	0.0388543	0.980122
1369.86	9.6	0.0380564	0.980959
1369.86	9.8	0.0372904	0.981746
1369.86	10	0.0365544	0.982488
2739.73	1	0.158977	0.672022
2739.73	1.2	0.138089	0.750042
2739.73	1.4	0.121495	0.804972
2739.73	1.6	0.108185	0.844478
2739.73	1.8	0.0973527	0.873563
2739.73	2	0.0884039	0.895465
2739.73	2.2	0.0809073	0.9123
2739.73	2.4	0.0745477	0.925483
2739.73	2.6	0.0690917	0.935977
2739.73	2.8	0.0643637	0.944455
2739.73	3	0.0602301	0.951395
2739.73	3.2	0.0565872	0.957143
2739.73	3.4	0.0533538	0.961953
2739.73	3.6	0.0504655	0.966017
2739.73	3.8	0.0478704	0.969481
2739.73	4	0.0455265	0.972456
2739.73	4.2	0.0433994	0.975029
2739.73	4.4	0.0414605	0.97727
2739.73	4.6	0.0396862	0.979231
2739.73	4.8	0.0380564	0.980959
2739.73	5	0.0365544	0.982488
2739.73	5.2	0.0351657	0.983848
2739.73	5.4	0.0338782	0.985062
2739.73	5.6	0.032681	0.986151
2739.73	5.8	0.0315652	0.987131
2739.73	6	0.0305228	0.988016
2739.73	6.2	0.0295467	0.988818
2739.73	6.4	0.0286309	0.989547
2739.73	6.6	0.0277699	0.990211
2739.73	6.8	0.026959	0.990819
2739.73	7	0.0261939	0.991375
2739.73	7.2	0.025471	0.991887
2739.73	7.4	0.0247868	0.992358
2739.73	7.6	0.0241382	0.992793
2739.73	7.8	0.0235227	0.993195
2739.73	8	0.0229377	0.993567
2739.73	8.2	0.022381	0.993913
2739.73	8.4	0.0218506	0.994234
2739.73	8.6	0.0213447	0.994534
2739.73	8.8	0.0208617	0.994813
2739.73	9	0.0204	0.995075
2739.73	9.2	0.0199583	0.995319
2739.73	9.4	0.0195352	0.995548
2739.73	9.6	0.0191297	0.995763
2739.73	9.8	0.0187407	0.995965
2739.73	10	0.0183671	0.996156
13698.6	1	0.0365544	0.982488
13698.6	1.2	0.0305228	0.988016
13698.6	1.4	0.0261939	0.991375
13698.6	1.6	0.0229377	0.993567
13698.6	1.8	0.0204	0.995075
13698.6	2	0.0183671	0.996156
13698.6	2.2	0.0167021	0.996957
13698.6	2.4	0.0153136	0.997567
13698.6	2.6	0.014138	0.998042
13698.6	2.8	0.0131299	0.998419
13698.6	3	0.0122559	0.998724
13698.6	3.2	0.0114909	0.998973
13698.6	3.4	0.0108158	0.99918
13698.6	3.6	0.0102156	0.999354
13698.6	3.8	0.0096784	0.9995
13698.6	4	0.00919488	0.999626
13698.6	4.2	0.00875737	0.999734
13698.6	4.4	0.00835958	0.999827
13698.6	4.6	0.00799635	0.999909
13698.6	4.8	0.00766337	0.99998
13698.6	5	0.007357	1.00004
13698.6	5.2	0.00707418	1.0001
13698.6	5.4	0.00681229	1.00015
13698.6	5.6	0.0065691	1.00019
13698.6	5.8	0.00634267	1.00023
13698.6	6	0.00613133	1.00027
13698.6	6.2	0.00593361	1.0003
13698.6	6.4	0.00574825	1.00033
13698.6	6.6	0.00557411	1.00036
13698.6	6.8	0.00541021	1.00039
13698.6	7	0.00525568	1.00041
13698.6	7.2	0.00510972	1.00043
13698.6	7.4	0.00497166	1.00045
13698.6	7.6	0.00484085	1.00047
13698.6	7.8	0.00471676	1.00048
13698.6	8	0.00459886	1.0005
13698.6	8.2	0.00448672	1.00051
13698.6	8.4	0.00437991	1.00052
13698.6	8.6	0.00427807	1.00054
13698.6	8.8	0.00418086	1.00055
13698.6	9	0.00408797	1.00056
13698.6	9.2	0.00399911	1.00057
13698.6	9.4	0.00391404	1.00058
13698.6	9.6	0.00383251	1.00059
13698.6	9.8	0.0037543	1.00059
13698.6	10	0.00367923	1.0006
27397.3	1	0.0183671	0.996156
27397.3	1.2	0.0153136	0.997567
27397.3	1.4	0.0131299	0.998419
27397.3	1.6	0.0114909	0.998973
27397.3	1.8	0.0102156	0.999354
27397.3	2	0.00919488	0.999626
27397.3	2.2	0.00835958	0.999827
27397.3	2.4	0.00766337	0.99998
27397.3	2.6	0.00707418	1.0001
27397.3	2.8	0.0065691	1.00019
27397.3	3	0.00613133	1.00027
27397.3	3.2	0.00574825	1.00033
27397.3	3.4	0.00541021	1.00039
27397.3	3.6	0.00510972	1.00043
27397.3	3.8	0.00484085	1.00047
27397.3	4	0.00459886	1.0005
27397.3	4.2	0.00437991	1.00052
27397.3	4.4	0.00418086	1.00055
27397.3	4.6	0.00399911	1.00057
27397.3	4.8	0.00383251	1.00059
27397.3	5	0.00367923	1.0006
27397.3	5.2	0.00353774	1.00062
27397.3	5.4	0.00340672	1.00063
27397.3	5.6	0.00328507	1.00064
27397.3	5.8	0.0031718	1.00065
27397.3	6	0.00306608	1.00066
27397.3	6.2	0.00296719	1.00067
27397.3	6.4	0.00287447	1.00067
27397.3	6.6	0.00278737	1.00068
27397.3	6.8	0.0027054	1.00069
27397.3	7	0.0026281	1.00069
27397.3	7.2	0.00255511	1.0007
27397.3	7.4	0.00248605	1.0007
27397.3	7.6	0.00242063	1.00071
27397.3	7.8	0.00235857	1.00071
27397.3	8	0.00229961	1.00071
27397.3	8.2	0.00224352	1.00072
27397.3	8.4	0.00219011	1.00072
27397.3	8.6	0.00213918	1.00072
27397.3	8.8	0.00209056	1.00073
27397.3	9	0.00204411	1.00073
27397.3	9.2	0.00199967	1.00073
27397.3	9.4	0.00195713	1.00073
27397.3	9.6	0.00191636	1.00074
27397.3	9.8	0.00187725	1.00074
27397.3	10	0.0018397	1.00074
273973	1	0.0018397	1.00074
273973	1.2	0.00153309	1.00076
273973	1.4	0.00131408	1.00076
273973	1.6	0.00114983	1.00077
273973	1.8	0.00102207	1.00077
273973	2	0.000919863	1.00078
273973	2.2	0.00083624	1.00078
273973	2.4	0.000766554	1.00078
273973	2.6	0.000707588	1.00078
273973	2.8	0.000657047	1.00078
273973	3	0.000613244	1.00078
273973	3.2	0.000574916	1.00078
273973	3.4	0.000541098	1.00078
273973	3.6	0.000511037	1.00078
273973	3.8	0.00048414	1.00078
273973	4	0.000459933	1.00078
273973	4.2	0.000438032	1.00078
273973	4.4	0.000418121	1.00078
273973	4.6	0.000399942	1.00079
273973	4.8	0.000383278	1.00079
273973	5	0.000367947	1.00079
273973	5.2	0.000353795	1.00079
273973	5.4	0.000340691	1.00079
273973	5.6	0.000328524	1.00079
273973	5.8	0.000317195	1.00079
273973	6	0.000306622	1.00079
273973	6.2	0.000296731	1.00079
273973	6.4	0.000287458	1.00079
273973	6.6	0.000278748	1.00079
273973	6.8	0.000270549	1.00079
273973	7	0.000262819	1.00079
273973	7.2	0.000255519	1.00079
273973	7.4	0.000248613	1.00079
273973	7.6	0.00024207	1.00079
273973	7.8	0.000235863	1.00079
273973	8	0.000229967	1.00079
273973	8.2	0.000224358	1.00079
273973	8.4	0.000219016	1.00079
273973	8.6	0.000213923	1.00079
273973	8.8	0.000209061	1.00079
273973	9	0.000204415	1.00079
273973	9.2	0.000199971	1.00079
273973	9.4	0.000195716	1.00079
273973	9.6	0.000191639	1.00079
273973	9.8	0.000187728	1.00079
273973	10	0.000183973	1.00079
