# Supplementary material for: A Spring Forward for Hominin Evolution in East Africa
Source: PLoS One. 2014 Sep 10;9(9):e107358. doi: 10.1371/journal.pone.0107358 (PMC4160244; doi:10.1371/journal.pone.0107358)
Supplement: Dataset S1 — Model files and data used to generate Figures 5 to 7. (ZIP) [file pone.0107358.s001.zip › Cuthbert&Ashley2014Fig6.mw]

<?xml version="1.0" encoding="UTF-8"?>
<Worksheet>
<Version major="17" minor="0"/>
<Label-Scheme value="2" prefix=""/>
<View-Properties presentation="false" autoexpanding_sections="true">
</View-Properties>
<MapleNet-Properties elisiondigitsbefore="100" labelling="true" indentamount="4" elisiontermsthreshold="10000" ansi="false" errorbreak="1" useclientjvm="true" echo="1" imaginaryunit="I" labelwidth="20" contextmenusize="automatic" plotdriver="opengl" elisiondigitsafter="100" plotoutput="terminal" helpbrowser="standard" rtablesize="10" elisiontermsbefore="100" elisiondigitsthreshold="10000" typesetting="standard" plotdevice="inline" verboseproc="1" showassumed="1" errorcursor="false" longdelim="true" plotoptions="" quiet="false" elisiontermsafter="100" screenwidth="79" preplot="" prettyprint="3" displayprecision="-1" screenpixelheight="1080" warnlevel="3" screenheight="25" latexwidth="8.0" postplot="" prompt="&gt; " ShowLabels="true"/>
<Styles>
<Font name="Ordered List 1" background="[255,255,255]" bold="false" executable="false" family="Times New Roman" foreground="[0,0,0]" italic="false" opaque="false" readonly="false" size="12" subscript="false" superscript="false" underline="false" placeholder="false"/>
<Font name="Annotation Text" background="[255,255,255]" bold="false" executable="false" family="Times New Roman" foreground="[0,0,0]" italic="false" opaque="false" readonly="false" size="12" subscript="false" superscript="false" underline="false" placeholder="false"/>
<Font name="Ordered List 2" background="[255,255,255]" bold="false" executable="false" family="Times New Roman" foreground="[0,0,0]" italic="false" opaque="false" readonly="false" size="12" subscript="false" superscript="false" underline="false" placeholder="false"/>
<Font name="Ordered List 3" background="[255,255,255]" bold="false" executable="false" family="Times New Roman" foreground="[0,0,0]" italic="false" opaque="false" readonly="false" size="12" subscript="false" superscript="false" underline="false" placeholder="false"/>
<Font name="Ordered List 4" background="[255,255,255]" bold="false" executable="false" family="Times New Roman" foreground="[0,0,0]" italic="false" opaque="false" readonly="false" size="12" subscript="false" superscript="false" underline="false" placeholder="false"/>
<Font name="Ordered List 5" background="[255,255,255]" bold="false" executable="false" family="Times New Roman" foreground="[0,0,0]" italic="false" opaque="false" readonly="false" size="12" subscript="false" superscript="false" underline="false" placeholder="false"/>
<Font name="Author" background="[255,255,255]" bold="false" executable="false" family="Times New Roman" foreground="[0,0,0]" italic="false" opaque="false" readonly="false" size="12" subscript="false" superscript="false" underline="false" placeholder="false"/>
<Font name="Annotation Title" background="[255,255,255]" bold="true" executable="false" family="Times New Roman" foreground="[0,0,0]" italic="false" opaque="false" readonly="false" size="18" subscript="false" superscript="false" underline="false" placeholder="false"/>
<Font name="Warning" background="[255,255,255]" bold="false" executable="false" family="Courier New" foreground="[0,0,255]" italic="false" opaque="false" readonly="true" size="12" subscript="false" superscript="false" underline="false" placeholder="false"/>
<Font name="Caption Reference" background="[255,255,255]" bold="true" executable="false" family="Times New Roman" foreground="[0,0,0]" italic="false" opaque="false" readonly="false" size="12" subscript="false" superscript="false" underline="false" placeholder="false"/>
<Font name="Maple Input Placeholder" background="[255,255,255]" bold="true" executable="true" family="Courier New" foreground="[200,0,200]" italic="false" opaque="false" readonly="false" size="12" subscript="false" superscript="false" underline="false" placeholder="true"/>
<Font name="Maple Plot" background="[255,255,255]" bold="false" executable="false" family="Times New Roman" foreground="[0,0,0]" italic="false" opaque="false" readonly="false" size="12" subscript="false" superscript="false" underline="false" placeholder="false"/>
<Font name="Code" background="[255,255,255]" bold="false" executable="false" family="Courier New" foreground="[255,0,0]" italic="false" opaque="false" readonly="false" size="12" subscript="false" superscript="false" underline="false" placeholder="false"/>
<Font name="Line Printed Output" background="[255,255,255]" bold="false" executable="false" family="Courier New" foreground="[0,0,255]" italic="false" opaque="false" readonly="true" size="12" subscript="false" superscript="false" underline="false" placeholder="false"/>
<Font name="Text Output" background="[255,255,255]" bold="false" executable="false" family="Courier New" foreground="[0,0,255]" italic="false" opaque="false" readonly="true" size="12" subscript="false" superscript="false" underline="false" placeholder="false"/>
<Font name="Diagnostic" background="[255,255,255]" bold="false" executable="false" family="Courier New" foreground="[40,120,40]" italic="false" opaque="false" readonly="true" size="12" subscript="false" superscript="false" underline="false" placeholder="false"/>
<Font name="2D Inert Output" background="[255,255,255]" bold="false" executable="true" family="Times New Roman" foreground="[144,144,144]" italic="false" opaque="false" readonly="false" size="12" subscript="false" superscript="false" underline="false" placeholder="false"/>
<Font name="Normal" background="[255,255,255]" bold="false" executable="false" family="Times New Roman" foreground="[0,0,0]" italic="false" opaque="false" readonly="false" size="12" subscript="false" superscript="false" underline="false" placeholder="false"/>
<Font name="Hyperlink" background="[255,255,255]" bold="false" executable="false" family="Times New Roma" foreground="[0,128,128]" italic="false" opaque="false" readonly="false" size="12" subscript="false" superscript="false" underline="true" placeholder="false"/>
<Font name="Maple Output" background="[255,255,255]" bold="false" executable="false" family="Times New Roman" foreground="[0,0,0]" italic="false" opaque="false" readonly="false" size="12" subscript="false" superscript="false" underline="false" placeholder="false"/>
<Font name="Dash Item" background="[255,255,255]" bold="false" executable="false" family="Times New Roman" foreground="[0,0,0]" italic="false" opaque="false" readonly="false" size="12" subscript="false" superscript="false" underline="false" placeholder="false"/>
<Font name="2D Math" background="[255,255,255]" bold="false" executable="false" family="Times New Roman" foreground="[0,0,0]" italic="false" opaque="false" readonly="false" size="12" subscript="false" superscript="false" underline="false" placeholder="false"/>
<Font name="Maple Input" background="[0,0,0]" bold="true" executable="true" family="Monospaced" foreground="[255,0,0]" italic="false" opaque="false" readonly="false" size="12" subscript="false" superscript="false" underline="false" placeholder="false"/>
<Font name="2D Output" background="[0,0,0]" bold="false" executable="false" family="Times New Roman" foreground="[0,0,255]" italic="false" opaque="false" readonly="true" size="12" subscript="false" superscript="false" underline="false" placeholder="false"/>
<Font name="2D Input" background="[255,255,255]" bold="false" executable="true" family="Times New Roman" foreground="[0,0,0]" italic="false" opaque="false" readonly="false" size="12" subscript="false" superscript="false" underline="false" placeholder="false"/>
<Font name="HyperlinkError" background="[255,255,255]" bold="false" executable="false" family="Courier New" foreground="[255,0,255]" italic="false" opaque="false" readonly="true" size="12" subscript="false" superscript="false" underline="true" placeholder="false"/>
<Font name="Header and Footer" background="[255,255,255]" bold="false" executable="false" family="Times New Roman" foreground="[0,0,0]" italic="false" opaque="false" readonly="false" size="10" subscript="false" superscript="false" underline="false" placeholder="false"/>
<Font name="Error" background="[255,255,255]" bold="false" executable="false" family="Courier New" foreground="[255,0,255]" italic="false" opaque="false" readonly="true" size="12" subscript="false" superscript="false" underline="false" placeholder="false"/>
<Font name="Title" background="[255,255,255]" bold="true" executable="false" family="Times New Roman" foreground="[0,0,0]" italic="false" opaque="false" readonly="false" size="18" subscript="false" superscript="false" underline="false" placeholder="false"/>
<Font name="Heading 1" background="[255,255,255]" bold="true" executable="false" family="Times New Roma" foreground="[0,0,0]" italic="false" opaque="false" readonly="false" size="18" subscript="false" superscript="false" underline="false" placeholder="false"/>
<Font name="Text" background="[255,255,255]" bold="false" executable="false" family="Times New Roman" foreground="[0,0,0]" italic="false" opaque="false" readonly="false" size="12" subscript="false" superscript="false" underline="false" placeholder="false"/>
<Font name="Bullet Item" background="[255,255,255]" bold="false" executable="false" family="Times New Roman" foreground="[0,0,0]" italic="false" opaque="false" readonly="false" size="12" subscript="false" superscript="false" underline="false" placeholder="false"/>
<Font name="Heading 4" background="[255,255,255]" bold="false" executable="false" family="Times New Roma" foreground="[0,0,0]" italic="true" opaque="false" readonly="false" size="12" subscript="false" superscript="false" underline="false" placeholder="false"/>
<Font name="Equation Label" background="[255,255,255]" bold="true" executable="false" family="Times New Roman" foreground="[0,0,0]" italic="false" opaque="false" readonly="false" size="12" subscript="false" superscript="false" underline="false" placeholder="false"/>
<Font name="Heading 3" background="[255,255,255]" bold="true" executable="false" family="Times New Roma" foreground="[0,0,0]" italic="true" opaque="false" readonly="false" size="14" subscript="false" superscript="false" underline="false" placeholder="false"/>
<Font name="Heading 2" background="[255,255,255]" bold="true" executable="false" family="Times New Roma" foreground="[0,0,0]" italic="false" opaque="false" readonly="false" size="16" subscript="false" superscript="false" underline="false" placeholder="false"/>
<Font name="HyperlinkWarning" background="[255,255,255]" bold="false" executable="false" family="Courier New" foreground="[0,0,255]" italic="false" opaque="false" readonly="true" size="12" subscript="false" superscript="false" underline="true" placeholder="false"/>
<Font name="Dictionary Hyperlink" background="[255,255,255]" bold="false" executable="false" family="Times New Roma" foreground="[147,0,15]" italic="false" opaque="false" readonly="false" size="12" subscript="false" superscript="false" underline="true" placeholder="false"/>
<Font name="Atomic Variable" background="[255,255,255]" bold="false" executable="false" family="Times New Roman" foreground="[175,0,175]" italic="true" opaque="false" readonly="false" size="12" subscript="false" superscript="false" underline="false" placeholder="false"/>
<Font name="Caption Text" background="[255,255,255]" bold="true" executable="false" family="Times New Roman" foreground="[0,0,0]" italic="false" opaque="false" readonly="false" size="12" subscript="false" superscript="false" underline="false" placeholder="false"/>
<Font name="List Item" background="[255,255,255]" bold="false" executable="false" family="Times New Roman" foreground="[0,0,0]" italic="false" opaque="false" readonly="false" size="12" subscript="false" superscript="false" underline="false" placeholder="false"/>
<Layout name="Ordered List 1" alignment="left" bullet="numeric" firstindent="0" leftmargin="0" rightmargin="0" linespacing="0.0" spaceabove="3" spacebelow="3" linebreak="space" pagebreak-before="false" initial="-1" bulletsuffix=""/>
<Layout name="Ordered List 2" alignment="left" bullet="alphabetic" firstindent="0" leftmargin="36" rightmargin="0" linespacing="0.0" spaceabove="3" spacebelow="3" linebreak="space" pagebreak-before="false" initial="-1" bulletsuffix=""/>
<Layout name="Ordered List 3" alignment="left" bullet="roman" firstindent="0" leftmargin="72" rightmargin="0" linespacing="0.0" spaceabove="3" spacebelow="3" linebreak="space" pagebreak-before="false" initial="-1" bulletsuffix=""/>
<Layout name="Ordered List 4" alignment="left" bullet="ALPHABETIC" firstindent="0" leftmargin="108" rightmargin="0" linespacing="0.0" spaceabove="3" spacebelow="3" linebreak="space" pagebreak-before="false" initial="-1" bulletsuffix=""/>
<Layout name="Ordered List 5" alignment="left" bullet="ROMAN" firstindent="0" leftmargin="144" rightmargin="0" linespacing="0.0" spaceabove="3" spacebelow="3" linebreak="space" pagebreak-before="false" initial="-1" bulletsuffix=""/>
<Layout name="Author" alignment="centred" bullet="none" firstindent="0" leftmargin="0" rightmargin="0" linespacing="0.0" spaceabove="8" spacebelow="8" linebreak="space" pagebreak-before="false" initial="0" bulletsuffix=""/>
<Layout name="Warning" alignment="left" bullet="none" firstindent="0" leftmargin="0" rightmargin="0" linespacing="0.0" spaceabove="0" spacebelow="0" linebreak="space" pagebreak-before="false" initial="0" bulletsuffix=""/>
<Layout name="Annotation Title" alignment="centred" bullet="none" firstindent="0" leftmargin="0" rightmargin="0" linespacing="0.0" spaceabove="12" spacebelow="12" linebreak="space" pagebreak-before="false" initial="0" bulletsuffix=""/>
<Layout name="Maple Plot" alignment="centred" bullet="none" firstindent="0" leftmargin="0" rightmargin="0" linespacing="0.0" spaceabove="0" spacebelow="0" linebreak="space" pagebreak-before="false" initial="0" bulletsuffix=""/>
<Layout name="Line Printed Output" alignment="left" bullet="none" firstindent="0" leftmargin="0" rightmargin="0" linespacing="0.0" spaceabove="0" spacebelow="0" linebreak="any" pagebreak-before="false" initial="0" bulletsuffix=""/>
<Layout name="Text Output" alignment="left" bullet="none" firstindent="0" leftmargin="0" rightmargin="0" linespacing="0.0" spaceabove="0" spacebelow="0" linebreak="newline" pagebreak-before="false" initial="0" bulletsuffix=""/>
<Layout name="Diagnostic" alignment="left" bullet="none" firstindent="0" leftmargin="0" rightmargin="0" linespacing="0.0" spaceabove="0" spacebelow="0" linebreak="any" pagebreak-before="false" initial="0" bulletsuffix=""/>
<Layout name="Normal" alignment="left" bullet="none" firstindent="0" leftmargin="0" rightmargin="0" linespacing="0.0" spaceabove="0" spacebelow="0" linebreak="space" pagebreak-before="false" initial="0" bulletsuffix=""/>
<Layout name="Maple Output" alignment="centred" bullet="none" firstindent="0" leftmargin="0" rightmargin="0" linespacing="0.5" spaceabove="0" spacebelow="0" linebreak="space" pagebreak-before="false" initial="0" bulletsuffix=""/>
<Layout name="Dash Item" alignment="left" bullet="dash" firstindent="0" leftmargin="0" rightmargin="0" linespacing="0.0" spaceabove="3" spacebelow="3" linebreak="space" pagebreak-before="false" initial="0" bulletsuffix=""/>
<Layout name="HyperlinkError" alignment="left" bullet="none" firstindent="0" leftmargin="0" rightmargin="0" linespacing="0.0" spaceabove="0" spacebelow="0" linebreak="space" pagebreak-before="false" initial="0" bulletsuffix=""/>
<Layout name="Error" alignment="left" bullet="none" firstindent="0" leftmargin="0" rightmargin="0" linespacing="0.0" spaceabove="0" spacebelow="0" linebreak="space" pagebreak-before="false" initial="0" bulletsuffix=""/>
<Layout name="Title" alignment="centred" bullet="none" firstindent="0" leftmargin="0" rightmargin="0" linespacing="0.0" spaceabove="12" spacebelow="12" linebreak="space" pagebreak-before="false" initial="0" bulletsuffix=""/>
<Layout name="Heading 1" alignment="left" bullet="none" firstindent="0" leftmargin="0" rightmargin="0" linespacing="0.0" spaceabove="8" spacebelow="4" linebreak="space" pagebreak-before="false" initial="0" bulletsuffix=""/>
<Layout name="Bullet Item" alignment="left" bullet="dot" firstindent="0" leftmargin="0" rightmargin="0" linespacing="0.0" spaceabove="3" spacebelow="3" linebreak="space" pagebreak-before="false" initial="0" bulletsuffix=""/>
<Layout name="Heading 4" alignment="left" bullet="none" firstindent="0" leftmargin="0" rightmargin="0" linespacing="0.0" spaceabove="0" spacebelow="0" linebreak="space" pagebreak-before="false" initial="0" bulletsuffix=""/>
<Layout name="Heading 3" alignment="left" bullet="none" firstindent="0" leftmargin="0" rightmargin="0" linespacing="0.0" spaceabove="0" spacebelow="0" linebreak="space" pagebreak-before="false" initial="0" bulletsuffix=""/>
<Layout name="Heading 2" alignment="left" bullet="none" firstindent="0" leftmargin="0" rightmargin="0" linespacing="0.0" spaceabove="8" spacebelow="2" linebreak="space" pagebreak-before="false" initial="0" bulletsuffix=""/>
<Layout name="HyperlinkWarning" alignment="left" bullet="none" firstindent="0" leftmargin="0" rightmargin="0" linespacing="0.0" spaceabove="0" spacebelow="0" linebreak="space" pagebreak-before="false" initial="0" bulletsuffix=""/>
<Layout name="List Item" alignment="left" bullet="indent" firstindent="0" leftmargin="0" rightmargin="0" linespacing="0.0" spaceabove="3" spacebelow="3" linebreak="space" pagebreak-before="false" initial="0" bulletsuffix=""/>
<Pencil-style name="Pencil 5" pen-color="[255,0,0]" pen-height="5.0" pen-width="5.0" pen-opacity="1.0"/>
<Pencil-style name="Pencil 4" pen-color="[0,0,255]" pen-height="3.0" pen-width="3.0" pen-opacity="1.0"/>
<Pencil-style name="Pencil 3" pen-color="[0,0,0]" pen-height="3.0" pen-width="3.0" pen-opacity="1.0"/>
<Pencil-style name="Pencil 2" pen-color="[0,0,255]" pen-height="1.0" pen-width="1.0" pen-opacity="1.0"/>
<Pencil-style name="Pencil 1" pen-color="[0,0,0]" pen-height="1.0" pen-width="1.0" pen-opacity="1.0"/>
<Highlighter-style name="Highlighter 2" pen-color="[255,204,0]" pen-height="14.0" pen-width="14.0" pen-opacity="0.8"/>
<Highlighter-style name="Highlighter 1" pen-color="[255,153,255]" pen-height="12.0" pen-width="8.0" pen-opacity="0.8"/>
<Highlighter-style name="Highlighter 4" pen-color="[0,255,255]" pen-height="32.0" pen-width="32.0" pen-opacity="0.8"/>
<Highlighter-style name="Highlighter 3" pen-color="[51,255,0]" pen-height="24.0" pen-width="24.0" pen-opacity="0.8"/>
<Highlighter-style name="Highlighter 5" pen-color="[255,255,0]" pen-height="48.0" pen-width="48.0" pen-opacity="0.8"/>
</Styles>
<Task-table>
    <Task-category name="&lt;default&gt;"/>
</Task-table>
<Task/>
<Group labelreference="L2">
<Input>
<Text-field prompt="&gt; " superscript="false" placeholder="false" executable="false" selection-placeholder="false" italic="false" size="12" bold="false" subscript="false" family="Times New Roman" opaque="false" underline="false" background="[255,255,255]" readonly="false" foreground="[0,0,0]" alignment="left" firstindent="0" spacebelow="0" leftmargin="0" linespacing="0.0" initial="0" linebreak="space" rightmargin="0" bulletsuffix="" spaceabove="0" bullet="none" pagebreak-before="false"></Text-field>
</Input>
</Group>
<Group labelreference="L46">
<Input>
<Text-field prompt="&gt; " style="Maple Input" layout="Normal">D0:=200; alpha:=arctan(0.04); B:=15000; eta0:=0.3*D0; H:=B*tan(alpha)/eta0; qnorm:=2*sum((RootOf(tan(z)+z/(H/2), z, -n*Pi .. -(n-1)*Pi))^2*(1-2*cos(RootOf(tan(z)+z/(H/2), z, -n*Pi .. -(n-1)*Pi))*exp(H/2))*exp(-((RootOf(tan(z)+z/(H/2), z, -n*Pi .. -(n-1)*Pi))^2+H^2/4)*(k0ONne*365*eta0*cos(alpha)*t/B^2))/(((RootOf(tan(z)+z/(H/2), z, -n*Pi .. -(n-1)*Pi))^2+H^2/4+H/2)*((RootOf(tan(z)+z/(H/2), z, -n*Pi .. -(n-1)*Pi))^2+H^2/4)),n=1..m);</Text-field>
</Input>
<Output>
<Text-field style="2D Output" layout="Maple Output"><Equation executable="false" style="2D Output" display="LUklbXJvd0c2Iy9JK21vZHVsZW5hbWVHNiJJLFR5cGVzZXR0aW5nR0koX3N5c2xpYkdGJzYpLUkjbWlHRiQ2JVEjRDBGJy8lJ2l0YWxpY0dRJXRydWVGJy8lLG1hdGh2YXJpYW50R1EnaXRhbGljRictSSNtb0dGJDYtUSM6PUYnL0YzUSdub3JtYWxGJy8lJmZlbmNlR1EmZmFsc2VGJy8lKnNlcGFyYXRvckdGPS8lKXN0cmV0Y2h5R0Y9LyUqc3ltbWV0cmljR0Y9LyUobGFyZ2VvcEdGPS8lLm1vdmFibGVsaW1pdHNHRj0vJSdhY2NlbnRHRj0vJSdsc3BhY2VHUSwwLjI3Nzc3NzhlbUYnLyUncnNwYWNlR0ZMLUkjbW5HRiQ2JFEkMjAwRidGOS8lK2ZvcmVncm91bmRHUShbMCwwLDBdRicvJStiYWNrZ3JvdW5kR1EuWzI1NSwyNTUsMjU1XUYnLyUpcmVhZG9ubHlHRj1GOQ==">IiQrIw==</Equation></Text-field>
</Output>
<Output>
<Text-field style="2D Output" layout="Maple Output"><Equation executable="false" style="2D Output" display="LUklbXJvd0c2Iy9JK21vZHVsZW5hbWVHNiJJLFR5cGVzZXR0aW5nR0koX3N5c2xpYkdGJzYpLUkjbWlHRiQ2JVEnJiM5NDU7RicvJSdpdGFsaWNHUSZmYWxzZUYnLyUsbWF0aHZhcmlhbnRHUSdub3JtYWxGJy1JI21vR0YkNi1RIzo9RidGMi8lJmZlbmNlR0YxLyUqc2VwYXJhdG9yR0YxLyUpc3RyZXRjaHlHRjEvJSpzeW1tZXRyaWNHRjEvJShsYXJnZW9wR0YxLyUubW92YWJsZWxpbWl0c0dGMS8lJ2FjY2VudEdGMS8lJ2xzcGFjZUdRLDAuMjc3Nzc3OGVtRicvJSdyc3BhY2VHRkktSSNtbkdGJDYkUS4wLjAzOTk3ODY4NzEyRidGMi8lK2ZvcmVncm91bmRHUShbMCwwLDBdRicvJStiYWNrZ3JvdW5kR1EuWzI1NSwyNTUsMjU1XUYnLyUpcmVhZG9ubHlHRjFGMg==">JCIrNyhveSpSISM2</Equation></Text-field>
</Output>
<Output>
<Text-field style="2D Output" layout="Maple Output"><Equation executable="false" style="2D Output" display="LUklbXJvd0c2Iy9JK21vZHVsZW5hbWVHNiJJLFR5cGVzZXR0aW5nR0koX3N5c2xpYkdGJzYpLUkjbWlHRiQ2JVEiQkYnLyUnaXRhbGljR1EldHJ1ZUYnLyUsbWF0aHZhcmlhbnRHUSdpdGFsaWNGJy1JI21vR0YkNi1RIzo9RicvRjNRJ25vcm1hbEYnLyUmZmVuY2VHUSZmYWxzZUYnLyUqc2VwYXJhdG9yR0Y9LyUpc3RyZXRjaHlHRj0vJSpzeW1tZXRyaWNHRj0vJShsYXJnZW9wR0Y9LyUubW92YWJsZWxpbWl0c0dGPS8lJ2FjY2VudEdGPS8lJ2xzcGFjZUdRLDAuMjc3Nzc3OGVtRicvJSdyc3BhY2VHRkwtSSNtbkdGJDYkUSYxNTAwMEYnRjkvJStmb3JlZ3JvdW5kR1EoWzAsMCwwXUYnLyUrYmFja2dyb3VuZEdRLlsyNTUsMjU1LDI1NV1GJy8lKXJlYWRvbmx5R0Y9Rjk=">IiYrXSI=</Equation></Text-field>
</Output>
<Output>
<Text-field style="2D Output" layout="Maple Output"><Equation executable="false" style="2D Output" display="LUklbXJvd0c2Iy9JK21vZHVsZW5hbWVHNiJJLFR5cGVzZXR0aW5nR0koX3N5c2xpYkdGJzYpLUkjbWlHRiQ2JVEoJiM5NTE7MEYnLyUnaXRhbGljR1EldHJ1ZUYnLyUsbWF0aHZhcmlhbnRHUSdpdGFsaWNGJy1JI21vR0YkNi1RIzo9RicvRjNRJ25vcm1hbEYnLyUmZmVuY2VHUSZmYWxzZUYnLyUqc2VwYXJhdG9yR0Y9LyUpc3RyZXRjaHlHRj0vJSpzeW1tZXRyaWNHRj0vJShsYXJnZW9wR0Y9LyUubW92YWJsZWxpbWl0c0dGPS8lJ2FjY2VudEdGPS8lJ2xzcGFjZUdRLDAuMjc3Nzc3OGVtRicvJSdyc3BhY2VHRkwtSSNtbkdGJDYkUSU2MC4wRidGOS8lK2ZvcmVncm91bmRHUShbMCwwLDBdRicvJStiYWNrZ3JvdW5kR1EuWzI1NSwyNTUsMjU1XUYnLyUpcmVhZG9ubHlHRj1GOQ==">JCIkKychIiI=</Equation></Text-field>
</Output>
<Output>
<Text-field style="2D Output" layout="Maple Output"><Equation executable="false" style="2D Output" display="LUklbXJvd0c2Iy9JK21vZHVsZW5hbWVHNiJJLFR5cGVzZXR0aW5nR0koX3N5c2xpYkdGJzYpLUkjbWlHRiQ2JVEiSEYnLyUnaXRhbGljR1EldHJ1ZUYnLyUsbWF0aHZhcmlhbnRHUSdpdGFsaWNGJy1JI21vR0YkNi1RIzo9RicvRjNRJ25vcm1hbEYnLyUmZmVuY2VHUSZmYWxzZUYnLyUqc2VwYXJhdG9yR0Y9LyUpc3RyZXRjaHlHRj0vJSpzeW1tZXRyaWNHRj0vJShsYXJnZW9wR0Y9LyUubW92YWJsZWxpbWl0c0dGPS8lJ2FjY2VudEdGPS8lJ2xzcGFjZUdRLDAuMjc3Nzc3OGVtRicvJSdyc3BhY2VHRkwtSSNtbkdGJDYkUSwxMC4wMDAwMDAwMEYnRjkvJStmb3JlZ3JvdW5kR1EoWzAsMCwwXUYnLyUrYmFja2dyb3VuZEdRLlsyNTUsMjU1LDI1NV1GJy8lKXJlYWRvbmx5R0Y9Rjk=">JCIrKysrKzUhIik=</Equation></Text-field>
</Output>
<Output>
<Text-field style="2D Output" layout="Maple Output"><Equation executable="false" style="2D Output" display="LUklbXJvd0c2Iy9JK21vZHVsZW5hbWVHNiJJLFR5cGVzZXR0aW5nR0koX3N5c2xpYkdGJzYpLUkjbWlHRiQ2JVEmcW5vcm1GJy8lJ2l0YWxpY0dRJXRydWVGJy8lLG1hdGh2YXJpYW50R1EnaXRhbGljRictSSNtb0dGJDYtUSM6PUYnL0YzUSdub3JtYWxGJy8lJmZlbmNlR1EmZmFsc2VGJy8lKnNlcGFyYXRvckdGPS8lKXN0cmV0Y2h5R0Y9LyUqc3ltbWV0cmljR0Y9LyUobGFyZ2VvcEdGPS8lLm1vdmFibGVsaW1pdHNHRj0vJSdhY2NlbnRHRj0vJSdsc3BhY2VHUSwwLjI3Nzc3NzhlbUYnLyUncnNwYWNlR0ZMLUYjNiYtSSNtbkdGJDYkUSIyRidGOS1GNjYtUTEmSW52aXNpYmxlVGltZXM7RidGOUY7Rj5GQEZCRkRGRkZIL0ZLUSYwLjBlbUYnL0ZORlktSShtZmVuY2VkR0YkNiQtRiM2KS1JK211bmRlcm92ZXJHRiQ2Jy1GNjYtUSYmU3VtO0YnRjlGO0Y+L0ZBRjFGQi9GRUYxL0ZHRjFGSEZYL0ZOUSwwLjE2NjY2NjdlbUYnLUYjNiktRiw2JVEibkYnRi9GMi1GNjYtUSI9RidGOUY7Rj5GQEZCRkRGRkZIRkpGTS1GUjYkUSIxRidGOS8lK2ZvcmVncm91bmRHUShbMCwwLDBdRicvJStiYWNrZ3JvdW5kR1EuWzI1NSwyNTUsMjU1XUYnLyUpcmVhZG9ubHlHRj1GOS1GLDYlUSJtRidGL0YyRkgvJSxhY2NlbnR1bmRlckdGPS1JJ21zcGFjZUdGJDYmLyUnaGVpZ2h0R1EmMC4wZXhGJy8lJndpZHRoR1EkNS4wRicvJSZkZXB0aEdGYnEvJSpsaW5lYnJlYWtHUSVhdXRvRictSSZtZnJhY0dGJDYoLUYjNistSSVtc3VwR0YkNiUtRiM2KS1GLDYlUSdSb290T2ZGJ0YvRjItRjY2LVEwJkFwcGx5RnVuY3Rpb247RidGOUY7Rj5GQEZCRkRGRkZIRlhGWi1GZm42JC1GIzYpLUYjNiYtRiM2KS1GLDYlUSR0YW5GJy9GMEY9RjlGaHItRmZuNiQtRiM2Jy1GLDYlUSNfWkYnRi9GMkZgcEZjcEZmcEY5RjlGYHBGY3BGZnBGOS1GNjYtUSIrRidGOUY7Rj5GQEZCRkRGRkZIL0ZLUSwwLjIyMjIyMjJlbUYnL0ZORmJ0LUYjNiktRlxyNihGXXAtRlI2JFEiNUYnRjkvJS5saW5ldGhpY2tuZXNzR0ZfcC8lK2Rlbm9tYWxpZ25HUSdjZW50ZXJGJy8lKW51bWFsaWduR0ZfdS8lKWJldmVsbGVkR0Y9RlUtRiM2JEZbdEY5RmBwRmNwRmZwRjlGOS1GNjYtUSIsRidGOUY7L0Y/RjFGQEZCRkRGRkZIRlgvRk5RLDAuMzMzMzMzM2VtRictRiM2KS1GIzYoLUY2Ni1RKiZ1bWludXMwO0YnRjlGO0Y+RkBGQkZERkZGSEZhdEZjdC1GIzYmRmdvRlUtRiw2JVEnJiM5NjA7RidGZnNGOUY5RmBwRmNwRmZwRjktRjY2LVEjLi5GJ0Y5RjtGPkZARkJGREZGRkhGYXRGWi1GIzYoRmB2LUYjNiYtRmZuNiQtRiM2JkZnby1GNjYtUSgmbWludXM7RidGOUY7Rj5GQEZCRkRGRkZIRmF0RmN0Rl1wRjlGOUZVRmV2RjlGYHBGY3BGZnBGOUZgcEZjcEZmcEY5RmBwRmNwRmZwRjlGOUZgcEZjcEZmcEY5RlEvJTFzdXBlcnNjcmlwdHNoaWZ0R1EiMEYnRlUtRmZuNiQtRiM2Ji1GUjYkUSMxLkYnRjlGY3ctRiM2Ji1GUjYkUSwyOTYuODI2MzE4MkYnRjlGVS1GIzYpLUYsNiVRJGNvc0YnRmZzRjlGaHItRmZuNiQtRiM2J0ZjckZgcEZjcEZmcEY5RjlGYHBGY3BGZnBGOUY5RjlGOUZVLUZhcjYlLUY2Ni1RLyZFeHBvbmVudGlhbEU7RidGOUY7Rj5GQEZCRkRGRkZIRlgvRk5RLDAuMTExMTExMWVtRictRiM2KEZgdi1GIzYqLUZSNiRRMTAuMDAwMDk3MjU1NTU5OThGJ0Y5RlUtRmZuNiQtRiM2Ji1GIzYkRmByRjlGXnQtRlI2JFEkMjUuRidGOUY5RjlGVS1GLDYlUSdrME9ObmVGJ0YvRjJGVS1GLDYlUSJ0RidGL0YyRjlGYHBGY3BGZnBGOUZmd0ZgcEZjcEZmcEY5LUYjNiktRmZuNiQtRiM2JkZgekZedC1GUjYkUSQzMC5GJ0Y5RjlGOUZVRlx6RmBwRmNwRmZwRjlGW3VGXXVGYHVGYnVGYHBGY3BGZnBGOUY5RjlGYHBGY3BGZnBGOQ==">LCQtSSRzdW1HNiQlKnByb3RlY3RlZEdJKF9zeXNsaWJHNiI2JCosLUknUm9vdE9mR0YlNiQsJi1JJHRhbkdGJTYjSSNfWkdGJSIiIkYyI0YzIiImOywkKiZJIm5HRihGM0kjUGlHRiZGMyEiIiwkKiYsJkY5RjNGO0YzRjNGOkYzRjsiIiMsJiRGMyIiIUYzLUkkY29zR0YlNiNGKyQhKyM9aiNvSCEiKEYzLUkkZXhwR0YlNiMsJCooLCYqJEYrRj9GMyQiI0RGQkYzRjNJJ2swT05uZUdGKEYzSSJ0R0YoRjMkISspKmZiRCgqISM5RjMsJkZPRjMkIiNJRkJGM0Y7Rk5GOy9GOTtGM0kibUdGKEY/</Equation></Text-field>
</Output>
</Group>
<Group labelreference="L204">
<Input>
<Text-field prompt="&gt; " style="Maple Input" layout="Normal">plot3d(eval(qnorm,m=2000),k0ONne=1..10,t = 0 .. 1000,orientation=[30, -100],axes=BOXED, labels=[k0/ne, t (yr), q/(IB)]);</Text-field>
</Input>
<Output>
<Text-field style="Maple Plot" layout="Maple Plot"><Plot height="414" type="three-dimensional" width="424" plot-scale="1.0" plot-xtrans="0.0" plot-ytrans="0.0" gridlinevisibility="1" legendvisibility="false">LSUnUExPVDNERzYsLSUlR1JJREc2JTskIiM1ISIiJCIkKyIhIiI7JCIiISEiIiQiJisrIiEiIjdTN1MkIjFseFY6bikqKSoqKiEjOyQiMV9HOmNOQyNRKiEjOyQiMW1yKmZtb10wKiEjOyQiMXV4UVo3V3MoKSEjOyQiMSNIckRBIW82JikhIzskIjE4I3phdig9ayMpISM7JCIxcmdiNipbYy0pISM7JCIxUSIpRzlvYiR6KCEjOyQiMTRqRSZROmpjKCEjOyQiMXkmKSk0XFZHTSghIzskIjFpJ1tLVHlCNyghIzskIjEsYTM9P1AvcCEjOyQiMXQuU2BbVilvJyEjOyQiMS5DbiQpZkl1ayEjOyQiMV9cYW1mJD1FJyEjOyQiL2hCT2EoNDAnISM5JCIxVCFIIykqXHdUZSEjOyQiMVp3NGhWS01jISM7JCIxencyKjNTKUdhISM7JCIxeDZ0MkFiRF8hIzskIjFMNlshSFNaLSYhIzskIjIob1pgWig0biNbISM8JCIyOSpcV2UqeTxqJSEjPCQiMSRwUiNIeEVTVyEjOyQiMllzUGRQKFtfVSEjPCQiMXopXDRkSyhvUyEjOyQiMUNXQmlcRiopUSEjOyQiMkZJdHNZZVZyJCEjPCQiMCZwYCU0Jz5XTiEjOiQiMVRYRSk0byp5TCEjOyQiMURieWo3Iyk9SyEjOyQiMk0jM0Q/InBRMSQhIzwkIjJQRi4lKilHPjlIISM8JCIyOlU8bypIJSlwRiEjPCQiMXojM0kqNCUzaiMhIzskIjE9W3ZgPD0oXCMhIzskIjI5QEUvJmUkKW9CISM8JCIyWClwNSw/dlhBISM8JCIxeiNvOGBmeTcjISM7JCIyLVYjUip5cV0sIyEjPCQiMXAsenRNRzI+ISM7JCIyIlxOJVIlR1EvPSEjPCQiMnRhR0F6VmlxIiEjPCQiMU9MQWxGdDc7ISM7JCIyMTw1c180UF8iISM8JCIxZHI5ayhHIVI5ISM7JCIyOU1EK2BUJmU4ISM8JCIyI3pLS1NsNCNHIiEjPCQiMmN4Ikg+OGE0NyEjPDdTJCIxbHhWOm4pKikqKiohIzskIjAvJVxPcTw6JCohIzokIjFbQmJTX2lYKikhIzskIjFMRF9lKHBQaSkhIzskIjFOW2dRVTREJCkhIzskIjFrLWpGJVsuLykhIzskIjBYWiNHQyJcdyghIzokIjFhIkgzVjtoXCghIzskIjFlKyZvY3RBQighIzskIjFyUHMlPWhBKHAhIzskIjFLRC0jKVFLOm4hIzskIjFUa2otIXo0WSchIzskIjEzKyw8KXAqM2khIzskIjE7KTRSWVAjZmYhIzskIjEzU0pvbSo9ciYhIzskIjFGVCF5JSozc1kmISM7JCIxeDZ0MkFiRF8hIzskIjIlZm9mMCMpUSgpXCEjPCQiMk8yZkU+SUt2JSEjPCQiMmRNRlUoR2hCWCEjPCQiMTY7L0hpMSpIJSEjOyQiMUUsP1JTNCEzJSEjOyQiMiczQXcjUWRyJ1EhIzwkIjEqeVF1KkdtZ08hIzskIjE5L0dSYCY0WSQhIzskIjA9cig0UUpvSyEjOiQiMnZWX1UoNCZIMyQhIzwkIjFtPmw2WSwwSCEjOyQiMkRVIVEkKjNmTUYhIzwkIjEsOC1vKTM8ZCMhIzskIjE6L0Y5ZE07QyEjOyQiMndiPiczQ1ZvQSEjPCQiMi1HbzhgZnk3IyEjPCQiMnUkUjctSVslKj4hIzwkIjJaKHA7JGZIIm89ISM8JCIyMSdbODtAZ1s8ISM8JCIyMjFQX0Alb047ISM8JCIwZXEoSFo5SDohIzokIjI3O3A3aFQoRzkhIzwkIjJMZW90UkRVTCIhIzwkIjIieiEqW2NBTVg3ISM8JCIyWi96Y2lPPTsiISM8JCIyNCUqXCNwTVgkMyIhIzwkIjJNJlslKSk9Uyo0NSEjPCQiMSQzVilvQFs1JSohIzwkIjFQOndgS01sKCkhIzwkIjBeQ0Eib2hoIikhIzskIjEsLClveDFxZighIzwkIjFFNUopcCZIcHEhIzw3UyQiMWx4VjpuKSopKioqISM7JCIxJEczPXYmUV4jKiEjOyQiMWxERFRdYVMpKSEjOyQiMVlBa01BOCFbKSEjOyQiMTMncGcqUilSOSkhIzskIjF3Oyg9T3dBI3khIzskIjEtKHpyQUcsXighIzskIjA+eCNSIlJaPyghIzokIjEsYTM9P1AvcCEjOyQiMVg2V1hcJHpnJyEjOyQiMVZ5MHBBIVtKJyEjOyQiMSVSUS06S1otJyEjOyQiMToiWyYzSyJ5dCYhIzskIjFPc2duM1RhYSEjOyQiMTMuUjpiNXZeISM7JCIxOjwyJD5EMSFcISM7JCIwKlxXZSp5PGolISM6JCIyJnohNC5pJ1JwViEjPCQiMVZ4JnlkeVU2JSEjOyQiMnU/aUZRZHInUSEjPCQiMSl5bydvNG5HTyEjOyQiMUViJSk0a00qUiQhIzskIjI4Iyp5MV4jZnpKISM8JCIyRnk4RU4qcHBIISM8JCIyYVU8bypIJSlwRiEjPCQiMDgkZltQNCFlIyEjOiQiMltUUF9sRS9TIyEjPCQiMkJ2dEc9TDJCIyEjPCQiMU1KVnJLJDMyIyEjOyQiMiQ+b3AnPShbPz4hIzwkIjEiUSN5cG5TejwhIzskIjEjPnUnR2VFWjshIzskIjJBPDVzXzRQXyIhIzwkIjImekdLNEZPMzkhIzwkIjEtL1hiciQzSSIhIzskIjJ0JHpuM3l0KzchIzwkIjJULlFYLm93NSIhIzwkIjJQPyxTKlJCQDUhIzwkIjEnM1Ypb0BbNSUqISM8JCIxNjVhXFlLbicpISM8JCIxNyM+O3MqPnp6ISM8JCIwXGsvWHJETSghIzskIjEsIyp5LiFbU3YnISM8JCIxQz1ELixSNWkhIzwkIjI7XCl5Iz07JjNkISM9JCIxM3pQOVtdWF8hIzwkIjEoKVIhUipbZj1bISM8JCIxKEd6ZiwlPURXISM8JCIxcFMqeVNERzElISM8N1MkIjFseFY6bikqKSoqKiEjOyQiMTEhKT1PSD4hPiohIzskIjFQRT0qZSQqKVEoKSEjOyQiMUYwZllIVFMkKSEjOyQiMTYhcGNNJjRueiEjOyQiMXhEVzInMyczdyEjOyQiMFZFTjZdKWZzISM6JCIxWHRyWE0keiJwISM7JCIxJTMnMyg9YzZlJyEjOyQiL2Y0UytoW2khIzkkIjFQJj1jYD4rI2YhIzskIjEmKVt3XS9rJmYmISM7JCIwL0lBX2BoRiYhIzokIjJqSHF2OVVEJ1whIzwkIjIyZkNSIlsnZmwlISM8JCIyQmdfWiJwamRWISM8JCIxeClcNGRLKG9TISM7JCIxR2FNdDdKIXokISM7JCIydlNMTlRwS18kISM8JCIxeTZ4NFFKb0shIzskIjFMUkJqSCZmLSQhIzskIjJXOlhYXixseiMhIzwkIjFISmZbUDQhZSMhIzskIjJpKlwrdEVxd0IhIzwkIjJNTzY+Jj47Jz0jISM8JCIyRGh2JSlvKT0zPyEjPCQiMWJsYmZjU1U9ISM7JCIyJDNAUSc0aSQpbyIhIzwkIjFMRnIhW19iYSIhIzskIjFXQlQsSlY4OSEjOyQiMll6Yig0alYiSCIhIzwkIjEjeSs1YSMpKnk2ISM7JCIyYiRvW10tXHY1ISM8JCIxbklreSZSUSEpKiEjPCQiMW4vKFE4MTUkKikhIzwkIjEpemFdLlg0OCkhIzwkIjFQKSlRXyE0JSlSKCEjPCQiMTROTVZvUUduISM8JCIxZmVBVCw3O2ghIzwkIjE3RClRczhyYiYhIzwkIjFiSTBSJlJyLyYhIzwkIjIwJzRcdWhCI2UlISM9JCIxKGU2aW8vKGVUISM8JCIxRT8oKVI7NXRQISM8JCIxYj1PeitCQU0hIzwkIjIkeShvSSxISjUkISM9JCIyIzRaOSw+MThHISM9JCIxOSEpPU5YXVxEISM8JCIyTDdDT2lLLEojISM9N1MkIjFseFY6bikqKSoqKiEjOyQiMWkvJEcsQTY4KiEjOyQiMVohKlFgYSxTJykhIzskIjEjKWVuN0ckUT8pISM7JCIxUSIpRzlvYiR6KCEjOyQiMTclPisuLyUpUighIzskIjEyJiplKVwmNDhxISM7JCIxWiVIR3ZTWmonISM7JCIxX1xhbWYkPUUnISM7JCIxTyg9bWcyUiplISM7JCIxKT1jJm9QS0piISM7JCIxMy5SOmI1dl4hIzskIjFvWmBaKDRuI1shIzskIjFBam4qcDJ5WyUhIzskIjFqTzgqPiozZ1QhIzskIjJ4alI7QzZeJVEhIzwkIjAmcGAlNCc+V04hIzokIjFeYT1WW1BlSyEjOyQiMWw7QGp3TykpSCEjOyQiMkRVIVEkKjNmTUYhIzwkIjAjW3ZgPD0oXCMhIzokIjEwaFQtSy53QSEjOyQiMlA4TDlGTDMyIyEjPCQiMlFQMloiXDUiKT0hIzwkIjIxYkdBelZpcSIhIzwkIjJMdDcyW19iYSIhIzwkIjFFQGVxLkYpUiIhIzskIjIuJlJhTyEqZmo3ISM8JCIyVzciPjRLc1M2ISM8JCIyaFUob3h3IylHNSEjPCQiMW4kKTQkZjA2RiohIzwkIjE9Uy89VCR6TSkhIzwkIjBvXVppJ0c2diEjOyQiMTQjKnkuIVtTdichIzwkIjFyKjRiTyhccGchIzwkIjFzdT8nKm9LXmEhIzwkIjFSblNiIVxPKlshIzwkIjEpPlhddCUqNFIlISM8JCIxInBLQWQvJFFSISM8JCIxcCN6UUE6NGAkISM8JCIxKHo8ajJVWDskISM8JCIyZExRXWRmXyRHISM9JCIyS3VEYzYhW1JEISM9JCIxcCc0RkJLUkYjISM8JCIyOltXWGxRYy4jISM9JCIyYiFcM19ZKj0jPSEjPSQiMi8sNCgpKnBDSTshIz0kIjIjXDYvbVBaZTkhIz0kIjIpKlJmITReYy84ISM9N1MkIjFseFY6bikqKSoqKiEjOyQiMUIkRyFlRSNRMiohIzskIjEzOV0tM1ZWJikhIzskIjFabDooM0MpcCEpISM7JCIwUCl5UW10QXchIzokIjElUjFZUigpND4oISM7JCIxdlBqT3o9cG4hIzskIjE3KnlCJEdmYWohIzskIjFsbjoiPmVoJWYhIzskIjFkUVQiPnJUYSYhIzskIjFHOj4zOyUqXF4hIzskIjJgVCIqW3pYYXclISM8JCIxUkElNC1oSFIlISM7JCIxWDZbKD1cWi4lISM7JCIxaj49alQjR3AkISM7JCIxYUA4OigzKW9MISM7JCIxRDNEPyJwUTEkISM7JCIyWSU0V3QjMyh5RiEjPCQiMVU8Iz53KGY4RCEjOyQiMWYmPiczQ1ZvQSEjOyQiMSlcIyplJ1t6VT8hIzskIjIqXGoqKkc8LU89ISM8JCIyTT51J0dlRVo7ISM8JCIySzBVeXVeYloiISM8JCIyd2E7Km9LIyk+OCEjPCQiMk15KzVhIykqeTYhIzwkIjIxRmEjNDkjPjAiISM8JCIxVHMobytkYVAqISM8JCIwLVchPVQkek0pISM7JCIxOWJVendaRXUhIzwkIjFBJjMhUjJZLG0hIzwkIjJQNCQ9Yz0mUSdlISM9JCIyOyZHY2hLQzBfISM9JCIxJ1tSN2dleWglISM8JCIxbzItc2BhJTQlISM8JCIxRTRTPWl2R08hIzwkIjFNOjlWQ185SyEjPCQiMDoqKVJRQWslRyEjOyQiMiQqPk9Jc1kmPkQhIz0kIjAqWyI9SmklSEEhIzskIjI9eSp6LGQ8cz4hIz0kIjEoW0pQRCg0VzwhIzwkIjI5KD4peVcxP2EiISM9JCIySiNwLT8pPUlPIiEjPSQiMnZHeVp6YVg/IiEjPSQiMl5bSDJkNVYxIiEjPSQiMWFAUE43Si0lKiEjPSQiMXQuUXhLJltJKSEjPSQiMWMyTjQ6Vk10ISM9N1MkIjFseFY6bikqKSoqKiEjOyQiMUAjeiU+J0chPSEqISM7JCIxSiUpR3ZreFslKSEjOyQiMDJ1UTRmeiR6ISM6JCIxQyw+YT07YXUhIzskIjFAb11ZUydlKXAhIzskIjE0RmBNJ3l3XychIzskIjFsJHpLU1dzMichIzskIjFadzRoVktNYyEjOyQiMSd6V1RDNC4/JiEjOyQiMVZtJnoqUW54WiEjOyQiMDM0LmknUnBWISM6JCIyalVbIXkxWHlSISM8JCIxPnQ7InBQdWckISM7JCIxXmE9VltQZUshIzskIjJZWXdAKT1oS0ghIzwkIjBHM0kqNCUzaiMhIzokIjInZnlqdFE7YEIhIzwkIjBsUVlqKD0qNCMhIzokIjJuKHA7JGZIIm89ISM8JCIwYUZMUz0qZTshIzokIjJsJClSdGIlR3E5ISM8JCIyTFNdYTpQM0kiISM8JCIyIyopKm9aSUUiXDYhIzwkIjIwYyRcVT5wODUhIzwkIjBbcVE4MTUkKikhIzskIjE8PEpnLHNmeSEjPCQiMU4lPiVvOSgqNHAhIzwkIjF0KjRiTyhccGchIzwkIjIwL3g5cENwSyYhIz0kIjEiW0o6WSN6clkhIzwkIjFzMi1zYGElNCUhIzwkIjFyOTBkbF0nZSQhIzwkIjBfTTZBTylSSiEjOyQiMW8ib1NHIltaRiEjPCQiMnReOGQlKj5KUyMhIz0kIjJDbVRQMy82NSMhIz0kIjEoPkBfZyxrJD0hIzwkIjBFaDVEU1hnIiEjOyQiMixkIyk0KFFiLDkhIz0kIjIxTm0kPj0kUkEiISM9JCIxOXJGWT1kbzUhIzwkIjB0WTNhbXRLKiEjPCQiMCYzKXBVVCw5KSEjPCQiMllGW3BpN0c1KCEjPiQiMURsRWBLcic+JyEjPSQiMnYiPWZMZFcwYSEjPiQiMnYmKnlgIXpoOVohIz4kIjFCP2Zecmc2VCEjPTdTJCIxbHhWOm4pKikqKiohIzskIjFRaVltP2BqKikhIzskIjF2IzM6P3FkTikhIzskIjF5R1lPcSF6IXkhIzskIjFiOSoqZSlwdUcoISM7JCIxUl5fIj5zRXknISM7JCIwLjBUZjEkKUcnISM6JCIxKjNTL0dJRiFlISM7JCIxIypwdiopWyFwSyYhIzskIjEuIWVTLzlPJ1shIzskIjIlUU8/P1xlO1chIzwkIjIoPm0oei93JyopUiEjPCQiMTc5LmgwRydlJCEjOyQiMTAwNmtOKSozSyEjOyQiMTBKbUxkVmZHISM7JCIyWVtLJmV3UFFEISM8JCIyeilwNSw/dlhBISM8JCIyJ1IvNmNeJjMpPiEjPCQiMjozTUxEJ1xVPCEjPCQiMSNlcShIWjlIOiEjOyQiMmxPWGhFZCFSOCEjPCQiMl91a24wIlFxNiEjPCQiMmY/LFMqUkJANSEjPCQiMSYqcCs3QGsoKikpISM8JCIxJyk9LkY9Iz51KCEjPCQiMUZOTVZvUUduISM8JCIyJ3BMbGFuVFRlISM9JCIyOThsSmtabTEmISM9JCIxLF8vTloqNFIlISM8JCIxKCoqeTklNGotUSEjPCQiMS8yQVJgJDRIJCEjPCQiMkQ6KilSUUFrJUchIz0kIjJDIno1bCpmMVkjISM9JCIyQlV0VEQjPUVAISM9JCIxKD5AX2csayQ9ISM8JCIydVh6VVhBYmUiISM9JCIyKltYUXIiZiVvOCEjPSQiMnhoeFwyZjI9IiEjPSQiMmVUR0xGSiY9NSEjPSQiMWlBR2RnIlF5KSEjPSQiMldAPWcib2B0diEjPiQiMVonR29IZShHbCEjPSQiMC9iU1xPcmkmISM8JCIxIylSZF55RlxbISM9JCIyYmZtYTJsJHlUISM+JCIyN2hINnVFKSpmJCEjPiQiMi9NIVxzay8sSiEjPiQiMUtdXFB3NXJFISM9JCIxYkFWVChwMEkjISM9N1MkIjFseFY6bikqKSoqKiEjOyQiMVpZQSc9biwiKikhIzskIjE4I3phdig9ayMpISM7JCIxeGpcIVwxJXp3ISM7JCIxaCdbS1R5QjcoISM7JCIxJTMnMyg9YzZlJyEjOyQiMTBoQk9hKDQwJyEjOyQiMSI+YyZvUEtKYiEjOyQiMUw2WyFIU1otJiEjOyQiMVYzTVFoZE5YISM7JCIyWCgpXDRkSyhvUyEjPCQiMmR5bydvNG5HTyEjPCQiMURieWo3Iyk9SyEjOyQiMWo9KD06XTglRyEjOyQiMiY9W3ZgPD0oXCMhIzwkIjI9TzY+Jj47Jz0jISM8JCIyNzwhenRNRzI+ISM8JCIwYUZMUz0qZTshIzokIjIoZnI5ayhHIVI5ISM8JCIyPjMqW2NBTVg3ISM8JCIybCRvW10tXHY1ISM8JCIxdSQpNCRmMDZGKiEjPCQiMU4jPjtzKj56eiEjPCQiMWl3dkJCaWRvISM8JCIxR248NCJwaillISM8JCIxc0kwUiZSci8mISM8JCIyVzc2RG15TEslISM9JCIxWCVceilvQytQISM8JCIxMHlKdz9ha0ohIzwkIjJCLWQlKkcjZi9GISM9JCIyODhDT2lLLEojISM9JCIyY3kqeixkPHM+ISM9JCIyKWZDZE5DKUdvIiEjPSQiMkslW2FQdVZOOSEjPSQiMkhObSQ+PSRSQSIhIz0kIjIlR1R6PlxEVjUhIz0kIjFEMCN6a2MqKikpKSEjPSQiMldAPWcib2B0diEjPiQiMXZqUEshKmZdayEjPSQiMEF1YGNoSVwmISM8JCIxLnZRZDMkb24lISM9JCIxIyplKlElcEQiKVIhIz0kIjJkd3QhKW9kJylRJCEjPiQiMjpiSHZmL1IpRyEjPiQiMmE7XFxMalNYIyEjPiQiMlkkbzwvRDMpMyMhIz4kIjIqZXRHRltfdzwhIz4kIjJvVkZbUU44XiIhIz4kIjI8RGNGOVVjRyIhIz43UyQiMWx4VjpuKSopKioqISM7JCIxb2s5YiMqemQpKSEjOyQiMVAoPiVleCVRPCkhIzskIjFSZmopPVpBYighIzskIjAoPnR6bm1lcCEjOiQiMVFjMlA4OiJRJyEjOyQiMUpETCcqW3Q6ZSEjOyQiMU8+XFwqKVtqXyEjOyQiMXVkbS9vJClHWiEjOyQiMDJwJXkiPXhAJSEjOiQiMTYiKnAnNG5mdCQhIzskIjF5LENcQUQpRyQhIzskIjFuJiopR3YvdyhHISM7JCIxRiFvPFB6YF0jISM7JCIyY1lkSzFtOTwjISM8JCIyYmY9Q3kyWSg9ISM8JCIxUUxBbEZ0NzshIzskIjFlI0g8VV9LUSIhIzskIjIzXlgzeC9MPSIhIzwkIjJmJlslKSk9Uyo0NSEjPCQiMSopPSZSKXlhLScpISM8JCIwPS03Jj0hW0ooISM7JCIyOiU9RC4sUjVpISM9JCIxMXl2M3R1bF8hIzwkIjJXPkdQIylIJ2ZXISM9JCIxVT8oKVI7NXRQISM8JCIyQzgsbC1QJSo9JCEjPSQiMUNVKSl5RChScCMhIzwkIjF4JzRGQktSRiMhIzwkIjE8cClHcFQjPT4hIzwkIjJ1N3pITlZ0aCIhIz0kIjJrI3AtPyk9SU8iISM9JCIyVTBVTElCI1s2ISM9JCIxTSZbNTlUJHAnKiEjPSQiMCczKXBVVCw5KSEjPCQiMXQ/OV1FITQmbyEjPSQiMVRhQCVbZ1d3JiEjPSQiMnYpUmReeUZcWyEjPiQiMW1HPEpxaXlTISM9JCIydlFcO1EiKSlITSEjPiQiMjpiSHZmL1IpRyEjPiQiMjBkUFQmZl9DQyEjPiQiMUdSRS4zNFE/ISM9JCIybGtyV193SXIiISM+JCIyZXYkNEZed1I5ISM+JCIxbElheFknKjQ3ISM9JCIyJD5tX2ZFeDs1ISM+JCIxdG1QL0N2ViYpISM+JCIxZl1lYD94eXIhIz43UyQiMWx4VjpuKSopKioqISM7JCIxKG9baTU8aiEpKSEjOyQiMVFrOj83ZyUzKSEjOyQiMS5GPipmZGlVKCEjOyQiMCJwT2hROyd6JyEjOiQiMTdOV0pWZCM9JyEjOyQiMTcoW15KaEZlJiEjOyQiMWE6XzZ6IykqKlwhIzskIjEkcFIjSHhFU1chIzskIjEtVFhPTlk2UiEjOyQiMjArVSQqKlEhKT5NISM8JCIxI3k4RU4qcHBIISM7JCIyJWUkKSlmI1tNakQhIzwkIjFzRzxBJFE0PyMhIzskIjJMUDJaIlw1Iik9ISM8JCIxLTMpPlBpOGciISM7JCIyTU1EK2BUJmU4ISM8JCIxKikqb1pJRSJcNiEjOyQiMFF4N1J5XXAqISM7JCIxSlhBN29oaCIpISM8JCIxaXd2QkJpZG8hIzwkIjF6TiV6VyNcX2QhIzwkIjJFKy9SKltmPVshIz0kIjFKKXlWK1Y4LiUhIzwkIjJEXi4iZkU2cEwhIz0kIjJRc1c2IT4xOEchIz0kIjI7V3peNCgqb00jISM9JCIyWCNvWndlaGM+ISM9JCIyaiw0KCkqcENJOyEjPSQiMlhKNjghKSpmZDghIz0kIjJ2azsmejIuSTYhIz0kIjA9c2BCNkJTKiEjPCQiMDJuN3BtLiN5ISM8JCIxTyg+RU8sRV0nISM9JCIxSj1mTGRXMGEhIz0kIjFpaCo+JVFPI1wlISM9JCIxRk8lW2RnRnQkISM9JCIyJ1suXHNrLyxKISM+JCIydXgiPnc0JWVkIyEjPiQiMmNEdC0/J0hSQCEjPiQiME8oR0ZbX3c8ISM8JCIxV0slelI8XloiISM9JCIyOypvRWZmdEM3ISM+JCIyJD5tX2ZFeDs1ISM+JCIxKnBYUylRalMlKSEjPiQiMWIpKVE6JHprKyghIz4kIjFYaF87THA6ZSEjPiQiMVYjWyNlQTFGWyEjPiQiMk4zNyd5J0dqKyUhIz83UyQiMWx4VjpuKSopKioqISM7JCIxJmYub3lGY3YpISM7JCIxQUh5TFRLJyp6ISM7JCIxOVIpM0cnSCx0ISM7JCIxWiVIR3ZTWmonISM7JCIxN10/YWRUJilmISM7JCIwTGppV05CTiYhIzokIjEtTXdwci1UWiEjOyQiMkRtTCIqPiozZ1QhIzwkIjFrWzFMWy89TyEjOyQiMXRmdXY6T0BKISM7JCIyJmZVW1dXcXRFISM8JCIyTTU7Qz9MZ0YjISM8JCIyPWhcVXY8ciM+ISM8JCIwMF5tR3RUaSIhIzokIjFAQjN6PlhqOCEjOyQiMlc3Ij40S3NTNiEjPCQiMUo5V0ZtRzsmKiEjPCQiMXQsKFJcWyM+eiEjPCQiMSQzSGdSXGpkJyEjPCQiMSVbMmkqb0teYSEjPCQiMVA/QEtNeTZYISM8JCIxZnRrUlBBSFAhIzwkIjJjIT4iSCYqKikpeUkhIz0kIjFhZGk6LFtSRCEjPCQiMjFIIj5JJDRHNCMhIz0kIjJiPldJJUdYQjwhIz0kIjJQb3Y0ImZSPTkhIz0kIjJDMituODBuOyIhIz0kIjFbJ2ZZSSFII2YqISM9JCIxOEVgRyg0TCl5ISM9JCIvWE81JVtsWichIzskIjFwKnk7MT0jPmAhIz0kIjEqXDhJU2V2TyUhIz0kIjJFTlgpMy1OJmUkISM+JCIyYFpjRS1jRSVIISM+JCIxN3InKXohZlpUIyEjPSQiMm0ib0V4SEYiKT4hIz4kIjIzS20nNHNSRDshIz4kIjJPXVlwWydITDghIz4kIjJucCF6PFhlJDQiISM+JCIxRUIuZWMmKm8qKSEjPiQiMWlJJUh5JUhidCEjPiQiMS91MXYtZUpnISM+JCIxQWdeUUcjZSVcISM+JCIxJ2VYWnJCYDAlISM+JCIyTUleR2RCXUskISM/JCIyPFZJXD1VaHMjISM/JCIxZCNSKVslZV1CIyEjPjdTJCIxbHhWOm4pKikqKiohIzskIjFIJypcdkVsMCgpISM7JCIxdVAnSDU3KjN6ISM7JCIxVXZKJXpYczwoISM7JCIxLUNuJClmSXVrISM7JCIweHhebksoKnkmISM6JCIxcCZIWjY9WzcmISM7JCIxQ2puKnAyeVslISM7JCIyRFVNQSdcRiopUSEjPCQiMXpFbEsrWFFMISM7JCIxaz0oPTpdOCVHISM7JCIyVlRQX2xFL1MjISM8JCIxSkNSKnlxXSwjISM7JCIybCRmIltgUENvIiEjPCQiMlg3I2VxLkYpUiIhIzwkIjI+Y1FCciZlZDYhIzwkIjFcSkhUKil6XiYqISM8JCIxNzxKZyxzZnkhIzwkIjBqO04pZjlfayEjOyQiMmxJVnhoa2dHJiEjPSQiMlc3NkRteUxLJSEjPSQiMjpHelFBOjRgJCEjPSQiMmRiUV9kbywpRyEjPSQiMVclel40KCpvTSMhIzwkIjIjM1lqQWdsNT4hIz0kIjIvSmMoUiI9VmIiISM9JCIyQCMqPVd4OE9FIiEjPSQiMURGbDt1cUU1ISM8JCIxI1IiUS4oKj1RJCkhIz0kIjFsXXhSeiIqb24hIz0kIjFNVVBsOjEkXCYhIz0kIjIwJyozLHRaalglISM+JCIxdTtQSTlPOU8hIz0kIjI7OlwkbzYiMyRIISM+JCIyd0hMIyoqPjN3QiEjPiQiMlc7JW89VC5FPiEjPiQiMUVmc1kjNDVjIiEjPSQiMmNPKWVWOixsNyEjPiQiMjwjKSlvSlUuRDUhIz4kIjFiSSopM0UyMCQpISM+JCIxKGYlKj1CXiVHbiEjPiQiMTc6KlFgczJYJiEjPiQiMVJaKmZWamFUJSEjPiQiMTpYbm1QaXdOISM+JCIxQUMjUiVHLSgqRyEjPiQiMjg0Kip6LnBrTSMhIz8kIjJCJGZJQFFbKz4hIz8kIjE+cXcoNEMjUjohIz4kIjJMJCpbeHgxbUMiISM/N1MkIjFseFY6bikqKSoqKiEjOyQiMVIlUStnQ2psKSEjOyQiMXc7KD1Pd0EjeSEjOyQiMXdJbiZSM1MwKCEjOyQiMVZ5MHBBIVtKJyEjOyQiMScpW3ddL2smZiYhIzskIjE7PDIkPkQxIVwhIzskIjJjMzcoPT0pM0MlISM8JCIxKHlvJ280bkdPISM7JCIyJFtGJGV1KlJ0SSEjPCQiMidHSmZbUDQhZSMhIzwkIjFRWE1fRmRcQCEjOyQiMil6QnlwblN6PCEjPCQiMiMqPUQjb1IubDkhIzwkIjJ4JHpuM3l0KzchIzwkIjF4SWt5JlJRISkqISM8JCIxSCM+O3MqPnp6ISM8JCIxWyk0XT4yb1onISM8JCIxQHpQOVtdWF8hIzwkIjJiT0ktOHEtQyUhIz0kIjFtPU96K0JBTSEjPCQiMmEpKSlIRG9JZUYhIz0kIjEjcC4kPjZuP0EhIzwkIjIpZihbQEA9aHkiISM9JCIycCVbYVB1Vk45ISM9JCIxdy1Ka2siRzoiISM8JCIxbGVMXkosYCMqISM9JCIyMCk0M15nP0J1ISM+JCIxIkduTyV5dV9mISM9JCIxKGVwJ1Eibz14JSEjPSQiMicqeSdRMlwzQ1EhIz4kIjJQVTkjb3d2akkhIz4kIjJDPFxcTGpTWCMhIz4kIjIpKVF4JGU3TGw+ISM+JCIyJDQ1Ul0rb3Q6ISM+JCIyYD9qJDRkISpmNyEjPiQiMUB1bVR2ZDM1ISM9JCIxTVdbKVFcSTIpISM+JCIweCMzaSpSOVknISM9JCIwRmdsaCI9cl4hIz0kIjFRQUlDZUpRVCEjPiQiMiZcXHltaGQ2TCEjPyQiMW1YSFY7KSlcRSEjPiQiMSU9N3lBQC43IyEjPiQiMiNwKTMiSFlgJ3AiISM/JCIyKT0kKTQsQVRkOCEjPyQiMik9bGptOzAnMyIhIz8kIjFeP3E2SkAqbykhIz8kIjEnKmVidy8qPSZwISM/N1MkIjFseFY6bikqKSoqKiEjOyQiMTBTWWRjZTInKSEjOyQiMFZrUHhTanQoISM6JCIxI1EtVSpIXUpwISM7JCIxVDJZbFI/Y2ghIzskIjEoWypceU5JLmEhIzskIjFDPVkqWy4tbyUhIzskIjFXMVZXJz00KyUhIzskIjFUWEUpNG8qeUwhIzskIjIkKmYhW18hW0wjRyEjPCQiMngmKlwnPVNkUEIhIzwkIjIoPW9wJz0oWz8+ISM8JCIyaUYyTTpwd2MiISM8JCIyKUh2dFt2IkdGIiEjPCQiMmBVKG94dyMpRzUhIzwkIjE0amYlZiFSJkcpISM8JCIxcmNJQGsmPmwnISM8JCIyMC94OXBDcEsmISM9JCIxNlkncF9ubkQlISM8JCIxcjRQKltxYlIkISM8JCIxQ3FYKkcjZi9GISM8JCIxQFNqUVFiXkAhIzwkIjJhJFFFOE8jKTQ8ISM9JCIyYUo2OCEpKmZkOCEjPSQiMiVIT1dpXTl4NSEjPSQiMT1bVmErLFQmKSEjPSQiMXNdeFJ6IipvbiEjPSQiMTNwLVcoZkBPJiEjPSQiMV4iZWN0K2lDJSEjPSQiMncjcCY0YVw5TyQhIz4kIjIjKVwmeShbXi5tIyEjPiQiMihwK0oybCwwQCEjPiQiMiZSJSp5RlVIbDshIz4kIjI6ciplcyE+c0oiISM+JCIyc1c9NyopZTwvIiEjPiQiMSQ9TzFANCJRIykhIz4kIjFvOD9EPylSXichIz4kIjFgb0Y7dkZdXiEjPiQiMnZAVmovKXlyUyEjPyQiMXhwX1NOJio9SyEjPiQiMjFJOjEyQFlhIyEjPyQiMjA5ZTxVcTksIyEjPyQiMXJELGwvKCoqZSIhIz4kIjJcV2FFLWVuRCIhIz8kIjE6SnNWal9MKiohIz8kIjEnM0UzRiJRXnkhIz8kIjFvaS5vJGZiPychIz8kIjIwJ1JBJHlqWSFcISNAJCIyVyZRYmEvVndRISNAN1MkIjFseFY6bikqKSoqKiEjOyQiMXpqISlRYlFmJikhIzskIjFlK0NMJlI1bCghIzskIjFEYlszSW00byEjOyQiMSI+eHFyOSYpKmYhIzskIjEqKSpIIWVlI0hAJiEjOyQiMUZVJVsmKTNTWSUhIzskIjEnZmYlWyY9Jm9QISM7JCIyLmxYdS4hcFNKISM8JCIyd0RLV1oqXCllIyEjPCQiMkRCVVx6JFs4QCEjPCQiMnMjUVp0L0M3PCEjPCQiMVEmNCpSJXkjeTghIzskIjInXEI6OiMpZi42ISM8JCIxcmlGbl1DKXopISM8JCIxJmVfJD1XPyopcCEjPCQiMUEqKik0ZCtlYCYhIzwkIjFPMCRwdCYqUlAlISM8JCIyWEhLOilHNFxNISM9JCIyaV9qWydHRDpGISM9JCIybElvW28xWTgjISM9JCIyRnRwJmZFQHc7ISM9JCIyZVRFKCoqZSs6OCEjPSQiMk0iUnomej4zLiIhIz0kIjEkUVpCam1eMikhIz0kIjEoRyg+J2YiUkFqISM9JCIxVlhod3B6WlwhIz0kIjEiR1hKNngwKFEhIz0kIjIlNEMhKXBfInAtJCEjPiQiMkc7S2piNGxPIyEjPiQiMlFUN0tBdShcPSEjPiQiMm0kKnpNJHpmWDkhIz4kIjIoPWdOJ1FjJkg2ISM+JCIxYCwkem9DXCMpKSEjPiQiMTo0eWZ1IlIqbyEjPiQiMGomKTRTU1xRJiEjPSQiMS0ieSo9JUhmPyUhIz4kIjFKYyFmOVdbRyQhIz4kIjE5QVowTkxsRCEjPiQiMngoZidRTUtMKyMhIz8kIjJtc0htaiJSazohIz8kIjI7ZksjKnkmZUA3ISM/JCIwQEROYkwoUSYqISM+JCIxPChwZ0dPIlt1ISM/JCIxUFxrYElpOmUhIz8kIjF2KjQmSCRlM2ElISM/JCIxJXBjZz9xYWEkISM/JCIyYERHKW9xQ29GISNAJCIyeVcqPWhKUWhAISNAN1MkIjFseFY6bikqKSoqKiEjOyQiMSNIckRBIW82JikhIzskIjE0akUmUTpqYyghIzskIjF3LlNgW1YpbychIzskIjFUIUgjKSpcd1RlISM7JCIxTDZbIUhTWi0mISM7JCIxRXh0dnRbX1UhIzskIjAmcGAlNCc+V04hIzokIjF2S1MqKUc+OUghIzskIjE4aVVdZSQpb0IhIzskIjIxPCF6dE1HMj4hIzwkIjJBPDVzXzRQXyIhIzwkIjJ1eCJIPjhhNDchIzwkIjFUSkhUKil6XiYqISM8JCIwb11aaSdHNnYhIzskIjBzdyI0InBqKWUhIzskIjExQywkPjkrZyUhIzwkIjJNWl5xYjFsZSQhIz0kIjF1RW8keUw1eiMhIzwkIjIkPk9Rbkdqb0AhIz0kIjJFWXNiViMpR28iISM9JCIyZFNmITReYy84ISM9JCIyJXkhM0ZgPi8sIiEjPSQiMSQ0bjdwbS4jeSEjPSQiMXNvRylRbyJcZyEjPSQiMUp2UWQzJG9uJSEjPSQiMldvci5WaFZoJCEjPiQiMUZHd09CSyN6IyEjPSQiMVlgJXo0V206IyEjPSQiMkVXKnlGVUhsOyEjPiQiMiZlaXZVQGsmRyIhIz4kIjFWTU5BYSVRIyoqISM+JCIxVSJcXXQiPWZ3ISM+JCIxYCEzJDRPbjVmISM+JCIxdyZvaCJSIjRjJSEjPiQiMV9vMj52Nj5OISM+JCIwaSx2KzpeciMhIz0kIjJWYTkiKmUhcCU0IyEjPyQiMUIvMClIbmZoIiEjPiQiMnckKlt4eDFtQyIhIz8kIjFsZklacFQ7JyohIz8kIjByOyczKikpelQoISM+JCIyJlIxND8kRz9zJiEjQCQiMWFLXHNfdDhXISM/JCIyWV8oPSU0QlhTJCEjQCQiMjhLQD9QUWdpIyEjQCQiMVgoZWQ+VmItIyEjPyQiMTlRKWUtXUJjIiEjPyQiMj06V01wcF0/IiEjQDdTJCIxbHhWOm4pKikqKiohIzskIjFmISllVTRWayUpISM7JCIxaU1BSiM9QFsoISM7JCIxRTkoZSZveG5sISM7JCIxeldbPSU0Z28mISM7JCIxaTRUdyIqKipRWyEjOyQiMiYqKm9NIzNnZy8lISM8JCIyJVw0cCZScSRHTCEjPCQiMTplMkpLbipwIyEjOyQiMjAxNGFDW1Q7IyEjPCQiMjxidCZvX0Q9PCEjPCQiMmsiZk9yb2tgOCEjPCQiMVFdODdYc2Y1ISM7JCIxcytxKFskR2EjKSEjPCQiMVksLlQyNC5rISM8JCIyV3FwJDRgbl1cISM9JCIyMTJlVVJ6dSJRISM9JCIyVlNmIzQ0R1BIISM9JCIxKj48PCc0L2NBISM8JCIwMFwpcHVJSTwhIzskIjE+SilwN0hiSyIhIzwkIjF1bCZRUW5XLCIhIzwkIjEqKT08WTwjenYoISM9JCIxOUVMZz8pKUdmISM9JCIxKWViJSpIcCdHWCEjPSQiL3QhcHJTd1gkISM7JCIyYS5MZ1ZvKlFFISM+JCIyRiFlLzlUYTg/ISM+JCIxZS8lPjFzZmAiISM9JCIyMk5lWSR5VnI2ISM+JCIxXyVbL1VIRiQqKSEjPiQiMUwoXG5oI281byEjPiQiMVkjenpYcUA+JiEjPiQiMnc8X0gpXCN6JlIhIz8kIjJjWV8sSltvLCQhIz8kIjJEVWooUSopUSpIIyEjPyQiMXgkR2RLa0N2IiEjPiQiMi5SPXcnSGROOCEjPyQiMWVlc1UqPnksIiEjPiQiMVo/VCpRSGt2KCEjPyQiMSc+SVBJWzIiZiEjPyQiMjpRd19Zb1RdJSEjQCQiMSQqeVBecURLTSEjPyQiMXRrNyVwMWFoIyEjPyQiMjJXcCRmJlFIKj4hI0AkIjJaNyEqUlovJz06ISNAJCIyJFJoTCxvOmQ2ISNAJCIwUHMlWylIdCIpKSEjPyQiMS8mXEk+Oic9biEjQDdTJCIxbHhWOm4pKikqKiohIzskIjE8Ui9qTGc8JSkhIzskIjE3JT4rLi8lKVIoISM7JCIxSzM+WSVld1cnISM7JCIxKD1jJm9QS0piISM7JCIxJGZDUiJbJ2ZsJSEjOyQiMjBrUjtDNl4lUSEjPCQiMk0oZnV2Ok9ASiEjPCQiMT1bdmA8PShcIyEjOyQiMmB3R1xOcVMoPiEjPCQiMkF0NzJbX2JhIiEjPCQiMngkem4zeXQrNyEjPCQiMWkkKTQkZjA2RiohIzwkIjEoPXpfeXFKNyghIzwkIjJrWjJpKm9LXmEhIz0kIjJXZjZpby8oZVQhIz0kIjEteUp3P2FrSiEjPCQiMiU+TnJYKj5KUyMhIz0kIjE3XDNfWSo9Iz0hIzwkIjJmIkgjKSo+LyV6OCEjPSQiMUtUej5cRFY1ISM8JCIxREVgRyg0TCl5ISM9JCIxKEduTyV5dV9mISM9JCIxIj0nKj4lUU8jXCUhIz0kIjJOeXQhKW9kJylRJCEjPiQiMkRAN01iTV5iIyEjPiQiMkU8JW89VC5FPiEjPiQiMk1LIWUzVlheOSEjPiQiMjFxIXo8WGUkNCIhIz4kIjEpPk8xQDQiUSMpISM+JCIxKEdYYi01XT8nISM+JCIyQ0Mmei5SOHRZISM/JCIyJmVvMj52Nj5OISM/JCIxdlhIVjspKVxFISM+JCIyKVFvdXFyQSYqPiEjPyQiMm0iZWhLJkhBXSIhIz8kIjJKa1JYRCoqNDgiISM/JCIxYSp6RDcmeTkmKSEjPyQiMTt1bEBCQTVrISM/JCIyJnA4aCJbRWQjWyEjQCQiMC46cGdCR2okISM+JCIxLCY9Wio0d01GISM/JCIybGthKno2b2U/ISNAJCIyJVI2YiVHQyhcOiEjQCQiMkM/SWBeJWVtNiEjQCQiMWVBN1wkRzt5KSEjQCQiMUJLaG90WDVtISNAJCIxVChmT2drZyhcISNAJCIyeVtPOzNeZHUkISNBN1MkIjFseFY6bikqKSoqKiEjOyQiMShmRkAicDtyJCkhIzskIjFhdXdGUjg6dCEjOyQiMVp0KCo0JmYhR2ohIzskIjFOWSRbJj0heVAmISM7JCIxX2clKSo0LGZaJSEjOyQiMnVHJFJYKykqXE8hIzwkIjFYIVFEKT5SQkghIzskIjBVJkhnLGsxQiEjOiQiMmVrcDQrNiIpeiIhIzwkIjJEcEklekJDKVEiISM8JCIxQihHMCZma2o1ISM7JCIxZlRebTdRKyIpISM8JCIyMVUjKTM7ZiZSaCEjPSQiLzplRydwZGolISM6JCIyL187dklyKCpbJCEjPSQiMnd0XEFKbTJpIyEjPSQiMWsicF9tIVFrPiEjPCQiMUJlXnoiRyxaIiEjPCQiMlpVWHdydykpNCIhIz0kIjFNMWRlVGowIykhIz0kIjBoYjlwKlxBaCEjPCQiMjB0NUVTbV9jJSEjPiQiMmBLWnkkUU0tTSEjPiQiMV9xUFFSZk1EISM9JCIydzBSTkc/dik9ISM+JCIyKCo0KypwekQwOSEjPiQiMm1GRlZWIylmLyIhIz4kIjFXYlsjZjxVeSghIz4kIjFeQmhudD0jeiYhIz4kIjAqPiQzXEMlNFYhIz0kIjFfIyopKlJaJGY/JCEjPiQiMihcWSd6dERbUSMhIz8kIjIkKlxmNiQpNFJ4IiEjPyQiMTZaJj1MQyU+OCEjPiQiMT1zTz1OUzgpKiEjPyQiMVVaKnBOOScpSCghIz8kIjElR1Rbdj8iR2EhIz8kIjEzJTRVXDVwLiUhIz8kIjFEKmUyLTVBKyQhIz8kIjIkUUEkNGwib0tBISNAJCIyKCkpKSopUiwhUWc7ISNAJCIyOGMocD5Xd003ISNAJCIxO25dRWBVIz0qISNAJCIxIlwmNGFEYUdvISNAJCIyJjRuKDMrVyF5XSEjQSQiMiRleEZZM0Z3UCEjQSQiMWg4cVhBPzNHISNAJCIyYyEqMyQpKXpIKTMjISNBN1MkIjFseFY6bikqKSoqKiEjOyQiMU5bZ1FVNEQkKSEjOyQiMWUrJm9jdEFCKCEjOyQiMTIrLDwpcCozaSEjOyQiMXg2dDJBYkRfISM7JCIwaFQhSGkxKkglISM6JCIxOC9HUmAmNFkkISM7JCIyRFUhUSQqM2ZNRiEjPCQiMi1HbzhgZnk3IyEjPCQiMj0xUF9AJW9OOyEjPCQiMjEzKltjQU1YNyEjPCQiMSQ0VilvQFs1JSohIzwkIjFSNUopcCZIcHEhIzwkIjEtTHU8WTEnRyYhIzwkIjEkcEtBZC8kUVIhIzwkIjInPVIxTDN4REghIz0kIjJ3aCRRbkdqb0AhIz0kIjJZRWg1RFNYZyIhIz0kIjEoW0MmeTJbJj0iISM8JCIxQmwwdGFyWygpISM9JCIxJ1J3Qi4qZl1rISM9JCIxdiQpW3IkM0Z2JSEjPSQiMSdISm5YKnAqXCQhIz0kIjEqeSI+dzQlZWQjISM9JCIyOz9oZzhoXio9ISM+JCIxRDJnJyopUlJSIiEjPSQiMnUjKSlvSlUuRDUhIz4kIjEyMWFtNTpPdiEjPiQiMXViaTMyISlSYiEjPiQiMUtLTVkhKXlyUyEjPiQiMWQ2eWpNXCMqSCEjPiQiMjA7MiFmKjMiKj4jISM/JCIxRS8wKUhuZmgiISM+JCIyPm4iPiJbKFIoPSIhIz8kIjF1PV1EXV9DKCkhIz8kIjFGdWxAQkE1ayEjPyQiMSYqeVN6Y3A0WiEjPyQiMlk8Xlcqb0BnTSEjQCQiMHkocHItPVVEISM+JCIxJykpZkUhUm9uPSEjPyQiMikzRUdhNThzOCEjQCQiMiQ9NSZ6TGEhMzUhI0AkIjFHNGxCQnYwdSEjQCQiMU9tWFxVbVNhISNAJCIxMCFRcEknKXAqUiEjQCQiMFA2Qnl3aiRIISM/JCIxJ3BgdCpmPmRAISNAJCIxMWwuTjB4JWUiISNAJCIyRSNbUTImUlU7IiEjQTdTJCIxbHhWOm4pKikqKiohIzskIjE+RHZrMk96IykhIzskIjFFajpQRHpcciEjOyQiMSk9J3pvJSlRITQnISM7JCIxaik9RXclcHVdISM7JCIxRVwmemUxZDclISM7JCIyKHpPJFImSEZ5SyEjPCQiMi8/NmFoLF1iIyEjPCQiMmkmZi5lKWUwJz4hIzwkIjI8Y1QpeWc4J1siISM8JCIyImZaTFApW2U2IiEjPCQiMV5ydGd0ZzskKSEjPCQiMVIjZjNrJDNqaCEjPCQiMW9oPyNSeW9hJSEjPCQiMSN6aF85YkdNJCEjPCQiMW0yUldzKDRYIyEjPCQiMXkjKXo5eUAkeiIhIzwkIjJsT0IkUl94NDghIz0kIjE8P1ZOSSpSYiohIz0kIjFtakMjZlw8J3AhIz0kIjJZcV1dSVsnb10hIz4kIjJMYyN6bmAiem8kISM+JCIxeG1fKjQyPm8jISM9JCIyKjRSPSpSPCZcPiEjPiQiMmBeO2Rxbm1UIiEjPiQiMjtvd2Q1IT5INSEjPiQiMT0zcE93UHZ1ISM+JCIwJVEoPm1SKEdhISM9JCIyYipcIkdmPz4lUiEjPyQiMk81I0hvNyxpRyEjPyQiMURIXlZkeHg/ISM+JCIyLjQpPiUqSEwzOiEjPyQiMjRIZHosJypbNCIhIz8kIjE6WitZXlxaeiEjPyQiMnVfYSsjZmpvZCEjQCQiMiVlaCg9J1IsKD0lISNAJCIxJSk0dmQuKCpRSSEjPyQiMjlsWi9BdGM/IyEjQCQiMidSbDVBeCUzZyIhI0AkIjIlWyNHbjRoPTsiISNAJCIxT2o3PHdZSyUpISNAJCIxUkZdbTMsP2ghI0AkIjFoM04yM29UVyEjQCQiMSU0LW8yJ2ZCSyEjQCQiMSpvJmVRLmJSQiEjQCQiMW4nKT4hXFV6cCIhI0AkIjI7OXhONSpHSzchI0EkIjFKcnFeZVBWKikhI0EkIjFGZ0JgTG4hXCchI0E3UyQiMWx4VjpuKSopKioqISM7JCIxUVRnOlYlUkIpISM7JCIxWURtU1JtbnEhIzskIjE9OWNGTEtzZiEjOyQiMURoISk0d05EXCEjOyQiMnVqMG8mPTBjUiEjPCQiMSIpSFdzXjYtSiEjOyQiMnNXYzsyIWYlUSMhIzwkIjJBYlZSJUdRLz0hIzwkIjJfZVxmJ3p3WzghIzwkIjFvbXphZWgoKSoqISM8JCIxKFxrL1hyRE0oISM8JCIwXm5pMSgzb2AhIzskIjFsJz1jKGV2MlIhIzwkIjFWJFFdZGZfJEchIzwkIjEoSGcwJFwiPTAjISM8JCIyPEpYW051PVsiISM9JCIydzZ4aSU9ZG81ISM9JCIxN3EhUSxyZnAoISM9JCIxKSkqKTNFcFJQYiEjPSQiMThmKlElcEQiKVIhIz0kIjFQIXBVUksyJ0chIz0kIjJhc2EsdD9ZMCMhIz4kIjJLRFZ6UjxeWiIhIz4kIjJ1UCQ9b2V2ZTUhIz4kIjE8JT4mb3hUKGYoISM+JCIxVDoqUWBzMlgmISM+JCIybCIqR0ldMCwiUiEjPyQiMiRwRyJcbCZmL0chIz8kIjI7OmU8VXE5LCMhIz8kIjFGYnhvaWBVOSEjPiQiMVk1elxfWU01ISM+JCIxW25oMyopKXpUKCEjPyQiMVxKKTNSVCI+YCEjPyQiMlg3WUUiKVFTIlEhI0AkIjJjXT1aKjR3TUYhI0AkIjFLJVwlKW9lMyc+ISM/JCIxMCgpcEI/JWZTIiEjPyQiMC1eekxhITM1ISM+JCIxdiFmJ1tja0ZzISNAJCIyWE5jU0U4QD0mISNBJCIxVlU9b3paOlAhI0AkIjJZZjZbLjxSbSMhI0EkIjEqNFVqWmsqND4hI0AkIjJbKjRsL15ScDghI0EkIjFYZl1cJyk9PSkqISNBJCIuJCkzbmgkUnEhIz4kIjFzOlQhWzpxLyYhI0EkIjFYVD8hPmUmPU8hI0E3UyQiMWx4VjpuKSopKioqISM7JCIxL1s/NFsjKSk9KSEjOyQiMUBvXVlTJ2UpcCEjOyQiMUI+JmVTIXphZSEjOyQiMVZtJnoqUW54WiEjOyQiMUdhTXQ3SiF6JCEjOyQiMmpZd0ApPWhLSCEjPCQiMnlKKik0OmFLQSMhIzwkIjImUnZLLiU9KmU7ISM8JCIyZDh1QTtjR0EiISM8JCIxbi8oUTgxNSQqKSEjPCQiMVQpNF0+Mm9aJyEjPCQiMmxaSjpZI3pyWSEjPSQiMCcpeUMmKmVmTiQhIzskIjIlPk5yWCo+SlMjISM9JCIyNyk9XENcaTs8ISM9JCIyUk5tJD49JFJBIiEjPSQiMXdTIikqeWBQcikhIz0kIjFebEVgS3InPichIz0kIjFPMlwoNGhHUyUhIz0kIjFyRCRmS2NoNyQhIz0kIjFKX0RFSlo9QSEjPSQiMmwsIlJdK290OiEjPiQiMjdmc3loSWY2IiEjPiQiMDh6ZkEiSDZ6ISM9JCIxKmUyaWJCdmcmISM+JCIyJSpmV19HJSpSKFIhIz8kIjE+dWFkZilmIkchIz4kIjFVb3VxckEmKj4hIz4kIjJzSCNHI28lZTg5ISM/JCIyPCpIISpvQlcsNSEjPyQiMSNveiE+OUolNCghIz8kIi9CUyd6J1xEXSEjPSQiMUcmZmIpPSkpZk4hIz8kIjJrLVUzXFA7XyMhI0AkIjJzJSl6WSJ5Oyd5IiEjQCQiMSVwaU8hMz5sNyEjPyQiL0tsJDQkZmgqKSEjPiQiMSdHOkN1PXdNJyEjQCQiMUZlbykpZjInXCUhI0AkIjJPQ1U7TSZmJT0kISNBJCIxQEFoY3VsYkEhI0AkIjEuJDNqSCRvKGYiISNAJCIyRFklZUJyako2ISNBJCIwWnZHbGNgLCkhI0AkIjFedTdhIVtzbiYhI0EkIjFNJnoyX3A2LSUhI0EkIjF0ayJvJ1E8W0chI0EkIjIlZVM9JGVYdCwjISNCN1MkIjFseFY6bikqKSoqKiEjOyQiMTMncGcqUilSOSkhIzskIjEsYTM9P1AvcCEjOyQiMToiWyYzSyJ5dCYhIzskIjAqXFdlKnk8aiUhIzokIjEoeW8nbzRuR08hIzskIjJWVTxvKkglKXBGISM8JCIxTUpWckskMzIjISM7JCIyRDw1c180UF8iISM8JCIyXC5RWC5vdzUiISM8JCIxQSM+O3MqPnp6ISM8JCIyTV0peSM9OyYzZCEjPSQiMXZTKnlTREcxJSEjPCQiMV4mUV9kbywpRyEjPCQiMm5bV1hsUWMuIyEjPSQiMlYlW2FQdVZOOSEjPSQiMmwyM0ZgPi8sIiEjPSQiLyRbcGk3RzUoISM7JCIyJjRrKCo9I2Z4KVwhIz4kIjJCSEpuWCpwKlwkISM+JCIxIj1cXExqU1gjISM9JCIyJjRtJVxEOCtzIiEjPiQiMl8oW15CMDMwNyEjPiQiMWVkLyUpUWpTJSkhIz4kIjElMzMkNE9uNWYhIz4kIjJjRi1WI2VKUVQhIz8kIjJFV0FSJUctKCpHISM/JCIyRic+O0VlJXktIyEjPyQiMm16LDI7RyQ+OSEjPyQiMSU9QlBNRU4kKiohIz8kIjFZZmJ3Lyo9JnAhIz8kIjFWeXRzXS5sWyEjPyQiMVZ2PSU0QlhTJCEjPyQiMjIxTCZ5NVQjUSMhI0AkIjJ2YEsjeSlIcm0iISNAJCIybD9JYF4lZW02ISNAJCIxPXRJJHpnSjspISNAJCIxJ28wUVg5QHImISNAJCIxOCFRcEknKXAqUiEjQCQiMicpKjRdKD1Kb3ojISNBJCIyd143UjJMcSY+ISNBJCIyKCoqNGwvXlJwOCEjQSQiMXciKikpZSVbP2UqISNBJCIxKGZoaW8/W3EnISNBJCIxNFtWRSRSOnAlISNBJCIxSCg+aSQpKnkjRyQhI0EkIjJUJGZhMCpccUgjISNCJCIxRWJ0UD9JMjshI0EkIjJ0VVUkKSp6bUM2ISNCN1MkIjFseFY6bikqKSoqKiEjOyQiMUpqa1FfUyo0KSEjOyQiMVY3KyhwcEojbyEjOyQiMXI4RUc/VUBjISM7JCIxQWpuKnAyeVslISM7JCIwVSVvZkFIck0hIzokIjE6IW9heVRRaCMhIzskIjJOaFxVdjxyIz4hIzwkIjJgNyNlcS5GKVIiISM8JCIyInAlKj1ZXVotNSEjPCQiMSg9el95cUo3KCEjPCQiMlhna0teLngtJiEjPSQiMXYjelFBOjRgJCEjPCQiMmRtaVE0IVFxQyEjPSQiMSU+V0klR1hCPCEjPCQiMl47bGUxZSgqPiIhIz0kIjEmUSJRLigqPVEkKSEjPSQiMVxxWkcicHd5JiEjPSQiMWN6LSkqUlg4UyEjPSQiMmpUYEo2ITMieSMhIz4kIjJFPCVvPVQuRT4hIz4kIjIjNGwlcFsnSEw4ISM+JCIxVWIkemt5bUEqISM+JCIxInlANEk+TVEnISM+JCIxc1oqZlZqYVQlISM+JCIydiNSVEBDdmBJISM/JCIyUVM5Zy9WPDYjISM/JCIxJFInXEQ0Pmc5ISM+JCIyJ1Jqd2Z6ZjQ1ISM/JCIxRTJuVlQ5ISlwISM/JCIxJlI2O1tFZCNbISM/JCIyJjN5djpYO09MISNAJCIyMWloW3hKakkjISNAJCIyQXhPSD5tVmYiISNAJCIyLlYkUishcEA1IiEjQCQiMVI9NFF5ND53ISNAJCIyO1o8bTctcEUmISNBJCIxLzRfVTcnM2skISNAJCIyNzJTQ083b14jISNBJCIyJTQkKjMjPid5UjwhI0EkIjEwMylHMF5FPyIhI0AkIjE+UUQ8OFo4JCkhI0EkIjEzSV9QeXhZZCEjQSQiMm0jM0d5dl5zUiEjQiQiMmMkR08rJ1JndSMhI0IkIjJad281IlFBKSo9ISNCJCIvX2lbSDs3OCEjPyQiMU5xYSQpM1ZxISohI0IkIjE4UiMpKUgwK0YnISNCN1MkIjFseFY6bikqKSoqKiEjOyQiMWwmW05LdF0wKSEjOyQiMVkleTdWVEF1JyEjOyQiMSQqUUwsS2wwYiEjOyQiMUBUZi1CKmVNJSEjOyQiMlhDdCx4NSQ9TCEjPCQiMldhLTkhKSlma0MhIzwkIjIwKTMqKUd4Jj16IiEjPCQiMSNHQi5hJzQjRyIhIzskIjF0YUdMKEhjMSohIzwkIjE3PyEqPikqUWFqISM8JCIxKUh6ZiwlPURXISM8JCIyRXNzRmtSbzEkISM9JCIyeXliWlUhejxAISM9JCIyVTpUZ3d0JWU5ISM9JCIyQDFrdHByQisiISM9JCIxT1EkKW8iXCV5byEjPSQiMXkqeWAhemg5WiEjPSQiMXQpKVIwZmpHSyEjPSQiMXNeeEZNYDRBISM9JCIyd1dGW1FOOF4iISM+JCIyYCcpXF56aUwuIiEjPiQiMWlTJik+bFdqcSEjPiQiMSZHWyNlQTFGWyEjPiQiMWlRYSg0JD0pSCQhIz4kIjJGIWVqREdEYEEhIz8kIjJCLm54NEMjUjohIz8kIjIoXHMiUm0jUV41ISM/JCIxKVJrPUZnNj0oISM/JCIxJypSQSR5alkhXCEjPyQiMCpwcmFic1xMISM+JCIyOCN5VyFlJXAoRyMhI0AkIjJgI1EpZS1dQmMiISNAJCIyZFUjKUgiKXBwMSIhI0AkIjIvXiozdE1gJ0coISNBJCIxbyhmT2drZyhcISNAJCIyWlhsVSlSPilSJCEjQSQiMVpPblU9az9CISNAJCIyPV5PXWBxWmUiISNBJCIyOVpRNltSQTMiISNBJCIxeT8/d1hmIVIoISNBJCIxKmU2L1s6cS8mISNBJCIyMF8keUF3ZVlNISNCJCIyJkclKm8jPWZPTiMhI0IkIjFFYnRQP0kyOyEjQSQiMjonSDNdeWgoNCIhI0IkIjEnKlFubiVwYlwoISNCJCIxWzs0VSh6Jz1eISNCJCIyJzQ/RCoqXF4mXCQhI0M3UyQiMWx4VjpuKSopKioqISM7JCIxaEwjM0l1NCwpISM7JCIxI3BddCRSZGhtISM7JCIxc0VdTiRbMFImISM7JCIxKXBTRkJnaD8lISM7JCIyQzw5J1xpJClwSiEjPCQiMjJIaiJlaDFBQiEjPCQiMU4mKjQoUXJabSIhIzskIjI9PSVvW1ludTYhIzwkIjFBKyVwI3BSIz4pISM8JCIyRFgjMycpNCdbbSYhIz0kIjJ1TEs9am5EKlEhIz0kIjJqKVw7VXJOaUUhIz0kIjJrJyk0Im9Nbzk9ISM9JCIyI3pjb0VhdEw3ISM9JCIwbDI4b2U7UCkhIzwkIjFKJCopKltqYXNjISM9JCIxKVxtVEQ/JlJRISM9JCIxJCl6JWZgOW5mIyEjPSQiMk9GKGVjIz5ediIhIz4kIjJLJlJOSClSZD0iISM+JCIxQ2d3VE8meispISM+JCIxUFQ1UGR6MWEhIz4kIjJiKztnY0cpXE8hIz8kIjJYdUhQK0hNWSMhIz8kIjFsI28kcCIpW2k7ISM+JCIyJWZFKCkqUWo9NyIhIz8kIjE5UyJcaGIqcHYhIz8kIjFSd196NXEyXiEjPyQiMWF4ZEEnM2lXJCEjPyQiMltQSTB5P15LIyEjQCQiMU08LDk5cW86ISM/JCIyMDomSHFxTWU1ISNAJCIxZE1uKSpcP1NyISNAJCIxMTA2aSs5PFshI0AkIjIoKSkqMyNbOicpXEshI0EkIjJrIXk0bkZcIz4jISNBJCIyYypvKTRpVCJ6OSEjQSQiMWZ0UVInUil5KiohI0EkIjFwSjF1NjNLbiEjQSQiMVYhKTMtVnBUWCEjQSQiMVBDZlUoelIxJCEjQSQiMmwqUVprPDFuPyEjQiQiMnBeInooKXBdJVIiISNCJCIxY00xcjt6MiUqISNCJCIxKFswJHphellqISNCJCIxZShmT3JbPEclISNCJCIxWkEjNEItJykpRyEjQiQiMiY0YWR3OXVbPiEjQzdTJCIxbHhWOm4pKikqKiohIzskIjE2IXBjTSY0bnohIzskIjElMyczKD1jNmUnISM7JCIxUStCQU46d18hIzskIjF4KVw0ZEsob1MhIzskIjFLUkJqSCZmLSQhIzskIjJNTzY+Jj47Jz0jISM8JCIxTEZyIVtfYmEiISM7JCIybCRvW10tXHY1ISM8JCIxXCkpUV8hNCUpUighIzwkIjInZkkwUiZSci8mISM9JCIxaj1PeitCQU0hIzwkIjI8OENPaUssSiMhIz0kIjExanZSIj1WYiIhIzwkIjIuOCV6PlxEVjUhIz0kIjBZdFE4USgqKXAhIzwkIjFCdlFkMyRvbiUhIz0kIjIlb0QkZktjaDckISM+JCIyYiVvPC9EMykzIyEjPiQiMkVzK20qKVJSUiIhIz4kIjA0bjJGaTtJKiEjPSQiMTRgYUQrLDBpISM+JCIxb0FJQ2VKUVQhIz4kIjI6Vjl4JUhcZkYhIz8kIjElb0JbIUgkKVI9ISM+JCIyKSlIKlItJlxsQSIhIz8kIjEpKXpveSlmajwpISM/JCIxKj09XS8kPV1hISM/JCIyKFxdInBnQkdqJCEjQCQiMi4kNFItbVFAQyEjQCQiMkRWZW4jKiopUWgiISNAJCIyL0Qmei1HbXY1ISNAJCIxRFMqPnJMI3ByISNAJCIxT0MtI1IzI3laISNAJCIwRVU7TSZmJT0kISM/JCIyJ1xfXGB1WUFAISNBJCIxIj04Qj12WFQiISNAJCIxWFtIKFEmeUYlKiEjQSQiMDMsb21sTEcnISNAJCIxc1tSQ3JvKD0lISNBJCIxSzMmKW9DKDR6IyEjQSQiMS48cSlvKywnPSEjQSQiMVU6SVQ3cVI3ISNBJCIxbjBuJik9QmkjKSEjQiQiMms2ZV00Q2xdJiEjQyQiMTpBNl8jRypwTyEjQiQiMmIhSD11SyplVyMhI0MkIjJsImZnbzs2STshI0MkIjJOJj08LCY9azMiISNDN1MkIjFseFY6bikqKSoqKiEjOyQiMVtKIipRWVVCeiEjOyQiMVh0aDckejRdJyEjOyQiMEozc2E9RDsmISM6JCIxSCQ+VWxBUCRSISM7JCIyOl45Y2A/bilHISM8JCIyW05LWG51bjAjISM8JCIxb2tAOnEoUVYiISM7JCIwSyQpPjdWLiUpKiEjOyQiMCpca1o4TXhtISM7JCIyQ3IuUyVSTCVcJSEjPSQiMkZBc2ZqdHMrJCEjPSQiMidSWmYyMW0uPyEjPSQiMm47eUQmPSMzTCIhIz0kIjAmR24lM2MhPikpISM8JCIxQ3lzKDRsViRlISM9JCIxOVkiUmQ8XSZRISM9JCIyMmglZi1PJVthIyEjPiQiMnkoW2NlITQpeTshIz4kIjImRzV2OiFRcDUiISM+JCIxdHdwS3YoZkgoISM+JCIyYSgqZUNpWnYhWyEjPyQiMTczWk5KPm5KISM+JCIwMVVXLjtpMyMhIz0kIjEjKmY3X2ItdTghIz4kIjBzWTcvZSlbISohIz4kIjInb19EdUUqKWVmISNAJCIxKXAtSSRIKlEjUiEjPyQiMihRKmVYPXBQZSMhI0AkIjI6bFExKkhILDwhI0AkIjFbJXopXDs/PzYhIz8kIjImPSQ+IykpZnd2dCEjQSQiMXBAcEIqKVFjWyEjQCQiMkNuSG0oR2EoPiQhI0EkIjEqUiopPlM4YDUjISNAJCIyJD47TDZnOydRIiEjQSQiMFVIY29wbTcqISNAJCIxLEJYJlImMzRnISNBJCIxeTInXFVKayZSISNBJCIxMiNcX2tWXGcjISNBJCIyKDNpLUJDNjo8ISNCJCIyJikqej1IMkNINiEjQiQiMXIqZjlUKClcVighI0IkIjEnPjNMWlBfKlshI0IkIjI4MmhVKDMwQkshI0MkIjJldEUyb3Q/NyMhI0MkIjJ0b0U0RSU9KFIiISNDJCIxTGl0QUA4Kj4qISNDJCIxVXl3VVp2Y2chI0M3UyQiMWx4VjpuKSopKioqISM7JCIxOzRFajcmKnp5ISM7JCIxVDUxQmwuQGshIzskIjFVOS03aHBcXSEjOyQiMTlmVTVdQixRISM7JCIxJFtzPDl2QHYjISM7JCIxTGFELHZ3TD4hIzskIjE4ImZJODQlSDghIzskIjFtRHhWUDMpKiopISM8JCIyJmZXJWUzOEstJyEjPSQiMW9gJ3pcJzQrUyEjPCQiMSdmLSN5PFtURSEjPCQiMmUqWz4xKik9UDwhIz0kIjJbY0ZqOiI0UjYhIz0kIjFhY1xYTy5gdSEjPSQiMTx6XnFXIylvWyEjPSQiMjNub24jWylwPCQhIz4kIjJsa1tERiVHcj8hIz4kIjIleUZhXidwJlw4ISM+JCIxPDMmXDp6Iyp5KSEjPiQiMVk2bnVzQkFkISM+JCIxO2c0Py1gQ1AhIz4kIjJYJlElZikqM1FVIyEjPyQiMi03IVtBI0hyZCIhIz8kIjJscykqeSYpM2gtIiEjPyQiMWZQXkxpY3ZtISM/JCIyYUt3JSlcKHBVViEjQCQiMDpWLHBxXCNHISM+JCIxR1dDKSoqPnckPSEjPyQiMT5JPCopNEwmPiIhIz8kIjF1JHkqRypSX3goISNAJCIxYXpHKEcjW2RdISNAJCIybF4sM2JoJypHJCEjQSQiMmplb0JGaChSQCEjQSQiMm0kKnk9JD0hPVIiISNBJCIxL080RWMhSDAqISNBJCIxI0hgL1UtJSkpZSEjQSQiMmJFMiNcXjFJUSEjQiQiMm1AV1FSSzdcIyEjQiQiMSdvRSEpbylSPzshI0EkIjJcJT0/LkIoUjAiISNCJCIwV25DJVtYYm8hI0EkIjEyNEZSJmUhZlchI0IkIjFXPXklKW9NK0ghI0IkIjIvSU80OypcJyk9ISNDJCIyNDcmejRGMEY3ISNDJCIwbiYpKlwqRzcpeiEjQiQiMiZbK3RTPUkiPiYhI0QkIjFGKCpmeVdpd0whI0M3UyQiMWx4VjpuKSopKioqISM7JCIxS10oRzZsbSR5ISM7JCIxRmNPR0lLVGohIzskIjBPSyh5NXVQXCEjOiQiMUY+L2xYT3JPISM7JCIyJFtZW180TEFFISM8JCIyVSZHWHBCKXAiPSEjPCQiMip6ZkA1aSE9QiIhIzwkIjFGTXMzZEdCIykhIzwkIjBlYT0iPlNJYSEjOyQiMSlla1FlMCdlTiEjPCQiMkdSdjdgcSM+QiEjPSQiMl4hKlInM1trMDohIz0kIjFjcHpFVitaKCohIz0kIjFqInojKj1icUgnISM9JCIxLGAyaWRCaVMhIz0kIjEpW1JDZGN4aCMhIz0kIjJtKkgtSXVnJm8iISM+JCIyMz5ARmhyWjMiISM+JCIvJW9RKHo7eXAhIzwkIjJ1RUZeMyt3WyUhIz8kIjE3PXpDXUkmKUchIz4kIjE2ZUtEPSJbJj0hIz4kIjF3OnVOQkEjPiIhIz4kIjFpcDloYWlpdyEjPyQiMUdwdicqKilmQ1whIz8kIjBYIj5IaHlrSiEjPiQiMnMleThfdHhMPyEjQCQiMjRjPnZtR3BJIiEjQCQiMVdQc0dWSylSKSEjQCQiMU0sXWlOcCdSJiEjQCQiMXBfKSkqZlB5WSQhI0AkIjEpZSplZnFPR0EhI0AkIjJjKGZYJ1IqKj1WIiEjQSQiMU9sWXVaLiwjKiEjQSQiMSlSJz5XTk03ZiEjQSQiMU0lKXk9JDQiKnokISNBJCIyLyNbbC8nKj5UQyEjQiQiMlY4bC95VidvOiEjQiQiMjRETmoua3orIiEjQiQiMWgsVTxaKG9aJyEjQiQiMicqUjI/IVElPTslISNDJCIyV0piYzl1VW4jISNDJCIyd20oKlx5MSU9PCEjQyQiMnRvOz5aJj4vNiEjQyQiMGRvNVg/XzQoISNCJCIxTlNHPis8ZlghI0MkIjFlIlFvKD5lSEghI0MkIjFSPmQnKillQyk9ISNDN1MkIjFseFY6bikqKSoqKiEjOyQiMVEiKUc5b2IkeighIzskIjFfXGFtZiQ9RSchIzskIjFvWmBaKDRuI1shIzskIjAmcGAlNCc+V04hIzokIjE9W3ZgPD0oXCMhIzskIjBiR0F6VmlxIiEjOiQiMlc3Ij40S3NTNiEjPCQiMSNvXVppJ0c2diEjPCQiMVVuU2IhXE8qWyEjPCQiMS15Snc/YWtKISM8JCIybltXWGxRYy4jISM9JCIyS1NmITReYy84ISM9JCIxejhRLigqPVEkKSEjPSQiMXUqeTsxPSM+YCEjPSQiMXVQMilvZCcpUSQhIz0kIjFZYCV6NFdtOiMhIz0kIjJjN2cwImVkcjghIz4kIjFkPkhzJz0lPSgpISM+JCIxdWJpMzIhKVJiISM+JCIxbG8yPnY2Pk4hIz4kIjJuRlIpWyVlXUIjISM/JCIybXosMjtHJD45ISM/JCIxPTwzISlRQjchKiEjPyQiMjxwITQ/JEc/cyYhI0AkIjFjXSJwZ0JHaiQhIz8kIjIoRzsnW3hKakkjISNAJCIxVCh5QitiVFkiISM/JCIxQV1QYk8oW0gqISNAJCIyYmAwIWZSYytmISNBJCIxQGxqIjNeZHUkISNAJCIxejM9cTIkeVAjISNAJCIyWDlEI3BpWDQ6ISNBJCIxRSMqKSllJVs/ZSohI0EkIjFOJXoleiJ6RTMnISNBJCIya1plOUB0NydRISNCJCIxJVFTSTdENlgjISNBJCIyOzgqXElhJ2ZiIiEjQiQiMCNvXiRvL3MoKSohI0EkIjFOUiMpKUgwK0YnISNCJCIxWSlIa2VwLClSISNCJCIxJzNGLCg+ZkVEISNCJCIyLyV6YUd4J1FnIiEjQyQiMnNFUSI0cDc9NSEjQyQiMSczPkcsO0lZJyEjQyQiMmxkWGk9KW8tVCEjRCQiMVdTUXdXTy9FISNDJCIyJjNTOVNsQmA7ISNEJCIyZTpBZWhsJVw1ISNEN1MkIjFseFY6bikqKSoqKiEjOyQiMDcpKnBsPDF2KCEjOiQiMTdOV0pWZCM9JyEjOyQiMiU0Ynh2ImZtciUhIzwkIjEsP00qKlEhKT5NISM7JCIyWCpcK3RFcXdCISM8JCIyRSEzKT5QaThnIiEjPCQiMiNcUCRRTTtlMCIhIzwkIjFmd3ZCQmlkbyEjPCQiMkRpaTNVZCEzVyEjPSQiMmxyVzYhPjE4RyEjPSQiMl92W0BAPWh5IiEjPSQiMmprOyZ6Mi5JNiEjPSQiMSZHdGtgajg4KCEjPSQiMmw7Jyo+JVFPI1wlISM+JCIwdHhNRUBqI0chIzwkIjFvdEdGW193PCEjPSQiMiQqZXN5aElmNiIhIz4kIjEwKilROiR6aysoISM+JCIyKGZ5IzMqNGgoUiUhIz8kIjFGV3JaSFxmRiEjPiQiMlghR25QekZKPCEjPyQiMidHbGptOzAnMyIhIz8kIjElUUUvJ3lLN28hIz8kIjFzQiUpPUchR0YlISM/JCIySyV5QmQlWyl6RSEjQCQiMmxLeSFIP3IhbyIhI0AkIjJiJ1Eyaz0xYTUhI0AkIjEkRzgnb3RYNW0hI0AkIjEiKjNDWi1rWFQhI0AkIjEmXDotb1opKmYjISNAJCIyJ2ZzZ3d0VUk7ISNBJCIwUV04I2VaQTUhIz8kIjEleSFmUEw5N2shI0EkIjFjJnoyX3A2LSUhI0EkIjE9SnBOSHVARCEjQSQiMmtIPWdWRDllIiEjQiQiMVY6J3AjUk88KiohI0IkIjF6WyYzcUckPmkhI0IkIjFIRV05S0IrUiEjQiQiMkMjSD11SyplVyMhI0MkIjJZMSJlel0mUWAiISNDJCIxbUFGYGMtPicqISNDJCIxYXdHOiZHQS4nISNDJCIxJ3psUlUnKkd5JCEjQyQiMik9W10lMzNCUCMhI0QkIjFOQUtMITN4WyIhI0MkIjEqPmk5cUYnSCQqISNEJCIxc1p4JFtUMiZlISNEN1MkIjFseFY6bikqKSoqKiEjOyQiMWslekJgUnlxKCEjOyQiMXYvJiopKilRTjUnISM7JCIyJFFaeFdsazJZISM8JCIyKCl5YyhvO0QpSCQhIzwkIjFpOlJjPiYzRSMhIzskIjJ0LEdnKno4LTohIzwkIjBsdCJ6NlluKCohIzskIjFPWkB5PC9laSEjPCQiMk5SO15CJTNwUiEjPSQiMUM1JmZKbSgqXCMhIzwkIjF5WnZCbXNtOiEjPCQiMWx4MlRxMSd5KiEjPSQiMXVObzMlZXo0JyEjPSQiMjwiZVpeIipSJHokISM+JCIyKTRNdE5iKHBOIyEjPiQiMk8vSFg5UUtZIiEjPiQiMTMuPi1tXnkhKiEjPiQiMSJ5WHcyIkdJYyEjPiQiMWwrbk08ciFcJCEjPiQiMHMhejd0dGpAISM9JCIyJSlbTnppKio0TSIhIz8kIjFWJykpXHUmMzUkKSEjPyQiMWwuJCp5ZklcXiEjPyQiMXAmKlJudWMhPiQhIz8kIjFoSD9mTiRvKD4hIz8kIjB2VSlmZHlDNyEjPiQiMVdKLTJ4QyllKCEjQCQiMUpsQCVSJ0csWiEjQCQiMilldihmI1trN0ghI0EkIjIoKUgjSCQ0JFwvPSEjQSQiMicpcHZvbFh6NiIhI0EkIjFoKXAsS0xnI3AhI0EkIjFXQUQsJiopM0glISNBJCIwJSlRaVBLJGVFISNAJCIyMyMpKSkqKipIInBrIiEjQiQiMTNBbCd5My4tIiEjQSQiMUJpOUBbNEBqISNCJCIxNnBkNzU0O1IhI0IkIjIkZW8qXGZDaFUjISNDJCIyMDhWW2lcSV0iISNDJCIxaUkqKUhpejYkKiEjQyQiMS0pW1VBMipvZCEjQyQiMSRvUi1FIypSZCQhI0MkIjEiR1AraSQ9OUEhI0MkIjEjZVlRIWV1cjghI0MkIjFOMnJDM0wpXCkhI0QkIjE+MCN5SVVcRSYhI0QkIjJQTCdwVz54aEshI0U3UyQiMWx4VjpuKSopKioqISM7JCIxOzh4eltAbHchIzskIjElUlEtOktaLSchIzskIjI5QmUheiZHKCpcJSEjPCQiMUAqeTFeI2Z6SiEjOyQiMiZRWE1fRmRcQCEjPCQiMi8pR0s0Rk8zOSEjPCQiMClmJio9ISl6SiEqISM7JCIxMCYpeSM9OyYzZCEjPCQiMTpXd1wnSERkJCEjPCQiMSdvLiQ+Nm4/QSEjPCQiMkxsZXMkNCNSUCIhIz0kIjFIJDQiPWgnR1opISM9JCIyOypmeCpbX0xAJiEjPiQiMSJ6N05zMUY/JCEjPSQiMkZSeCRlN0xsPiEjPiQiMXRbXkIwMzA3ISM9JCIxMCR6QHNMXlEoISM+JCIxdSNlPW0zVF8lISM+JCIxVl04Pi1xcUYhIz4kIjI0KSkzIkhZYCdwIiEjPyQiMk4udTMjKm8nUTUhIz8kIjFrXS8iXEslZWohIz8kIjFyKGYmZnI9IypRISM/JCIySzJMJnk1VCNRIyEjQCQiMidcIltIJ29BZTkhI0AkIjB1TTBeMmAjKikhIz8kIjEvbjpfUHlpYSEjQCQiMngnPXpIdVtWTCEjQSQiMlhrUVRtZWovIyEjQSQiMk1QSDxaX0NEIiEjQSQiMSZRVD55c2FtKCEjQSQiMjImW1ZFJFI6cCUhI0IkIjJFZFF4TSJRckchI0IkIjI9XFpSSCFRZDwhI0IkIjJSKTNKOVBkdjUhI0IkIjE5NCFILWJHZSchI0IkIjEoUiJcbmMiKkdTISNCJCIyQmU6TS5CZVkjISNDJCIyPFI1KT0zOzQ6ISNDJCIxJ1JAZmFNbEIqISNDJCIxXi9Td2kvYGMhI0MkIjF3SiRHdVIpZk0hI0MkIjIkZUNtXSJIdjYjISNEJCIyQWNeJjNNKmZIIiEjRCQiMTckNGZxISk9JHohI0QkIjEnUnVcTGNYJlshI0QkIjEyeEEoZVE2KEghI0QkIjJtKCplcW1HJT09ISNFN1MkIjFseFY6bikqKSoqKiEjOyQiMFApeVFtdEF3ISM6JCIxbG46Ij5laCVmISM7JCIyd0JVNC1oSFIlISM8JCIxRDNEPyJwUTEkISM7JCIydVwjKmUnW3pVPyEjPCQiMmxhOypvSyMpPjghIzwkIjAtVyE9VCR6TSkhIzskIjFkR2NoS0MwXyEjPCQiMVA6OVZDXzlLISM8JCIyY3kqeixkPHM+ISM9JCIyPEh5WnphWD8iISM9JCIxI3ldJDQ6Vk10ISM9JCIyMCcqMyx0WmpYJSEjPiQiMXpEJVJsT09xIyEjPSQiMmh4Q2w7KmVROyEjPiQiMFlgQlVYUSMqKiEjPSQiMXo9bGFIPzJnISM+JCIxalNzQylvXWokISM+JCIyKG9yK2YqMyIqPiMhIz8kIjF3IltzRG8sTCIhIz4kIjFWLThGX3lXISkhIz8kIjAneXRzXS5sWyEjPiQiMiY9Kj0pPiJHPiVIISNAJCIycz08XS9PKnk8ISNAJCIxY196LUdtdjUhIz8kIjFScGwpZlNTXSchI0AkIjE+OlxXLmtLUiEjQCQiMk0pMz1xMiR5UCMhI0EkIjFZMF9hNnNQOSEjQCQiMWQtLUJAJEhwKSEjQSQiMUI0KzFLLGNfISNBJCIxSzozdCJSejwkISNBJCIyZG5aKDM8WkA+ISNCJCIyYU0pPXZZeGg2ISNCJCIxUCZRcnIuVy0oISNCJCIxInlfeCU+OVpVISNCJCIyPDZMWE1NemMjISNDJCIxKHkxaGVTRWIiISNCJCIxa3pIbDZuKFEqISNDJCIwJFFoKzMud2MhI0IkIjFwXVM6Zig9ViQhI0MkIjJFOEMhUjgrdj8hI0QkIjIzNXQnZicqZmE3ISNEJCIxUjhnJilbaiZlKCEjRCQiMS5XaGQ5WidlJSEjRCQiMXchNDxaKjR0RiEjRCQiMiRcUV1veG93OyEjRSQiMS1mKGUlKW9QLCIhI0Q3UyQiMWx4VjpuKSopKioqISM7JCIxRzwwMiMpUiFlKCEjOyQiMSlbbnRtQXknZSEjOyQiMWUxIz47KVIoRyUhIzskIjFybEFqUzZeSCEjOyQiMi9NXWxYTy8lPiEjPCQiMjJIdzxSLmpCIiEjPCQiMGs9Jj1EdDd4ISM7JCIyJylSMVFzWll1JSEjPSQiMTorTl5QXSIqRyEjPCQiMjwqNFo5RS5ePCEjPSQiMi5VISkqZSRRZTAiISM9JCIwayZ6aiJIeU0nISM8JCIxQz8tKUc2KDNRISM9JCIyYChmejYkbz9HIyEjPiQiMkMzSSZSNC9tOCEjPiQiMU1Wdzdbb3IiKSEjPiQiMWwmKj1tQDMnKVshIz4kIjI6T2xNSywxI0ghIz8kIi9yemdOUFg8ISM8JCIyY15MdG0qKUcvIiEjPyQiL2xeTDF5SWkhIz0kIjFtXSlHIilHQnMkISM/JCIyJz5GcyhIVU9BIyEjQCQiMjp6M3kzNiRHOCEjQCQiMSZ6Y2pyImVNeiEjQCQiMVdGQV04ZlJaISNAJCIyakVMJlJLM0pHISNBJCIydHY0PS9uNXAiISNBJCIyI1xJJHkwMCwsIiEjQSQiMFkhPik9PE4uJyEjQCQiMjhpU2VMMFJnJCEjQiQiMiY9KmU+bGZFOiMhI0IkIjFWeFQnKSo0ZUciISNBJCIxVj9qdE5IIW8oISNCJCIyT1F2KFxqXyhlJSEjQyQiMSQqSGNZLT1TRiEjQiQiMm5oSiF6JVJuaiIhI0MkIjAtUiNRNFV3KCohI0IkIjEvbiozXmcmUmUhI0MkIjJOUD9vVUohKVskISNEJCIyWkpccSxRTTMjISNEJCIyOT8jcHUlZldDIiEjRCQiMSdvcjFHKEdMdSEjRCQiMlc+TiZRMCkqUlchI0UkIjJYWHQmXHAvX0UhI0UkIjJZb2hSVyY0JWUiISNFJCIxS3giKnAhbz5ZKiEjRSQiMVJ1XlNFdF5jISNFN1MkIjFseFY6bikqKSoqKiEjOyQiMVEzbS1NPlF2ISM7JCIweHhebksoKnkmISM6JCIyRF89NVYjNCQ9JSEjPCQiMlAnPSg9Ol04JUchIzwkIjFgbGJmY1NVPSEjOyQiMkJjUUJyJmVkNiEjPCQiMSk9el95cUo3KCEjPCQiMUA2XmkneUxLJSEjPCQiMlZBM0dkNC1nIyEjPSQiMTFqdlIiPVZiIiEjPCQiMCZlTF5KLGAjKiEjPCQiMEJ1YGNoSVwmISM8JCIyLkMnR0hTeGFLISM+JCIydTslbz1ULkU+ISM+JCIycyszZUxLKFE2ISM+JCIxPlkqPUJeJUduISM+JCIyQ2ZXX0clKlIoUiEjPyQiMiUzIioqei5wa00jISM/JCIxJDM9TShRQCZRIiEjPiQiMXV6b3kpZmo8KSEjPyQiMS45aCJbRWQjWyEjPyQiMkxcKlI3VSl6JUchI0AkIjJsS3khSD9yIW8iISNAJCIxYzBOKG9vIz0qKiEjQCQiMWFiXz1tKEcmZSEjQCQiMigqNCdlQWN6YE0hI0EkIjFbVkY6QzJRPyEjQCQiMk4iMylHMF5FPyIhI0EkIjFBJmVnTD5uNCghI0EkIjEmKltSQ3JvKD0lISNBJCIxPHIkKSpRKDRyQyEjQSQiMikqKilHPyUpZSJlOSEjQiQiMSZcQlBbdlZnKSEjQiQiMk0qZiZbZTN0MiYhI0MkIjFqXXopZlJnKkghI0IkIjJiPm8vLzp6dyIhI0MkIjIxUkIlUiI9Sy8iISNDJCIxRj5PPTQnZTonISNDJCIxek5UNEtaS08hI0MkIjJgI3lZITNqTTkjISNEJCIwI0dicEMjW0UiISNCJCIxJ1sqKnAuNU5ZKCEjRCQiMlk2PGQhWzQvVyEjRSQiMShlPlcuJXkpZiMhI0QkIjIudy05eCpcTDohI0UkIjFEeXMnPUkqWyEqISNFJCIyRThITCpcaVJgISNGJCIydy0pPlhcIzM6JCEjRjdTJCIxbHhWOm4pKikqKiohIzskIjFhIkgzVjtoXCghIzskIjEyU0pvbSo9ciYhIzskIjFELD9SUzQhMyUhIzskIjJEVSFRJCozZk1GISM8JCIyPCdbODtAZ1s8ISM8JCIxVipcI3BNWCQzIiEjOyQiMXkhSGdSXGpkJyEjPCQiMnVwS0FkLyRRUiEjPSQiMjAhZj5ORWxQQiEjPSQiMk4iSCMpKj4vJXo4ISM9JCIxUFU0UyYqZTIiKSEjPSQiMWokKVtyJDNGdiUhIz0kIjI7VGBKNiEzInkjISM+JCIyTUttJzRzUkQ7ISM+JCIxYGY1eUl6IlwqISM+JCIxdWJpMzIhKVJiISM+JCIxJilcdGheLUtLISM+JCIyOWssKilHT14pPSEjPyQiMio+KSpHYl5NKjQiISM/JCIxaHVsQEJBNWshIz8kIjFDb0JfI2Z1dCQhIz8kIjIwaTBcWSIqKnlAISNAJCIxJHpRLUVNLkYiISM/JCIxMzVsQkJ2MHUhI0AkIjFPemA7VEk8ViEjQCQiMkU1U0NPN29eIyEjQSQiMnl3dmwicD1uOSEjQSQiMEdbcCFIKUhiKSEjQCQiMSlRViQqKT4mZilcISNBJCIxJHBDKTN3YTFIISNBJCIyb1xGdURoVnAiISNCJCIxY29eJG8vcygpKiEjQiQiMmxiVDVRb3l2JiEjQyQiMiQqKnk+SyU+bE4kISNDJCIyJlsiKSozemttJj4hI0MkIjEmby07I29pUzYhI0IkIjFqKSp5NCM+I1xtISNDJCIyTnJNJGZTN3dRISNEJCIxLCs9O1NjZkEhI0MkIjJZYi4iXCcqPjw4ISNEJCIxVSd6KzlRJnl3ISNEJCIxYWgheW5laFolISNEJCIyTSRcJ1xNXSQ0RSEjRSQiMkFgLzBTMDZfIiEjRSQiMUJ5USM9JT5uKSkhI0UkIjFQO2sqXHkhcF4hI0UkIjJsSnNIeSRHOEkhI0YkIjI8ISk9LSlmZGM8ISNGN1MkIjFseFY6bikqKSoqKiEjOyQiMUMsPmE9O2F1ISM7JCIxWnc0aFZLTWMhIzskIjJqVVsheTFYeVIhIzwkIjBHM0kqNCUzaiMhIzokIjImUnZLLiU9KmU7ISM8JCIyJ2ZOXFU+cDg1ISM8JCIxdCo0Yk8oXHBnISM8JCIyTVpecWIxbGUkISM9JCIyWG1UUDMvNjUjISM9JCIyUk5tJD49JFJBIiEjPSQiMSRIW3BpN0c1KCEjPSQiMUw/Zl5yZzZUISM9JCIxLUxCKio+M3dCISM9JCIyWDdnMCJlZHI4ISM+JCIxPSJ6ZkEiSDZ6ISM+JCIyTmVvaCJSIjRjJSEjPyQiMk4tVCoqMyhbR0UhIz8kIjJqXi01Q2hXXiIhIz8kIjFBPl1EXV9DKCkhIz8kIjEzQlMneidcRF0hIz8kIjIoM3QoNDh2WCpHISNAJCIybWFLI3kpSHJtIiEjQCQiMVgnZk1cODpnKiEjQCQiMVY/VHFLb0hiISNAJCIxeEFrVGBmJT0kISNAJCIxWUU5WCo9UyQ9ISNAJCIyX2Yhel8tQGM1ISNBJCIxWSV6JXoiekUzJyEjQSQiMW87LUhMKUhdJCEjQSQiMDMlPSRlWHQsIyEjQCQiMiZcJCk9dll4aDYhI0IkIjEvIm90WXAwcCchI0IkIjImeWdiblMvYFEhI0MkIjJkQzRqWk4qPUEhI0MkIjI4QjYhemQneUYiISNDJCIxdU8nXDs8ImZ0ISNDJCIxbDgkPmRdIVFVISNDJCIxZEM7aGNsU0MhI0MkIjJIODtrIj1iMDkhI0QkIjEuLyE+OVpXNCkhI0QkIjFaOiZcYT46bSUhI0QkIjJXViJSa3NfJW8jISNFJCIxLFsjXDgmKmZhIiEjRCQiMW01dztxQy4qKSEjRSQiMSU+YHEqKSpIRl4hI0UkIjFsTSVHKmV3X0ghI0UkIjFqQDY5OForPCEjRSQiMUMnekJJaEd6KiEjRjdTJCIxbHhWOm4pKikqKiohIzskIjEvJ1xqY0NCVCghIzskIjEwJ1InR20tZGIhIzskIjJ2dl0tRjIjeVEhIzwkIjFcQ0onKm80SUQhIzskIjJvND16TlRLZCIhIzwkIjE7TE1HbSozWyohIzwkIjIlXClwK2F2KipmJiEjPSQiMURMJ2U/cV9FJCEjPCQiMkdkT0JNdiEpKT0hIz0kIjItSHcicGl5JjMiISM9JCIwJnpDcipbO0EnISM8JCIxJiozUSRwcWxiJCEjPSQiMlkrNUNodilIPyEjPiQiMltIKm9ueklkNiEjPiQiMS88aUFoZiRmJyEjPiQiMk9PPVkjbyRbdiQhIz8kIjJ4JXlGLEFlUEAhIz8kIjIlWylmWzpVbUAiISM/JCIxLFl1UTZ2QnAhIz8kIjFcaHlBRCUpUlIhIz8kIjEwWkRYeHZUQSEjPyQiMVlYJ1xpKVx2NyEjPyQiMTtsTUwpSHFEKCEjQCQiMWgtb0BRJilHVCEjQCQiMjBrLTlHaSFcQiEjQSQiMjgkW3FaJmZrTCIhI0EkIjFpb1xbJD1OZyghI0EkIjElNGpGVF9lSyUhI0EkIjJiZlVuKjQ0aEMhI0IkIjFfJ3AjUm88KzkhI0EkIjEpR3ZiWF1mJ3ohI0IkIjElWy50aEA/YCUhI0IkIjIlbzopKTNfUHlEISNDJCIyVSQ+U1onKSpvWSIhI0MkIjEpXChHSTlgWCQpISNDJCIxRnQ5dCRvenUlISNDJCIya3F0KXAsQixGISNEJCIyVzdETidHek86ISNEJCIxI28sKT1GPFYoKSEjRCQiMSdHJGZVWD51XCEjRCQiMjAzKm9QXSQqSEchI0UkIjE3QnV6ZSw1OyEjRCQiMXoiNEQiW3ZmIiohI0UkIjE6ZFFEdj42XyEjRSQiMTRvOVo5eGtIISNFJCIyYCdSajV1cydvIiEjRiQiMTFBKFJTJT0nZiohI0YkIjFjKDM/VCNcZmEhI0Y3UyQiMWx4VjpuKSopKioqISM7JCIxJzQ9JG8oKmZxdCEjOyQiMU5FeC9hLCFbJiEjOyQiMS9sIipvZFN6UCEjOyQiMWtTKHBOWkJWIyEjOyQiMlptV0BIYDlcIiEjPCQiL2orYlRSaykpISM6JCIxdWJMXXpGbF4hIzwkIjFlSkdJbDJzSCEjPCQiMmRnaDNUK2pwIiEjPSQiMTgiW2haUjJqKiEjPSQiMTItJXl2eSFcYSEjPSQiMlpYJUgwdTh3SSEjPiQiMmlkP3AlMyhSdCIhIz4kIjFLKXpSQTVYdyohIz4kIjAiPUdmbDUmXCYhIz0kIjJ0T3M8ZTI2NCQhIz8kIjJrWmYrWjYkUTwhIz8kIjFmUDhHaG90KCohIz8kIjJjZTxfJHBkJVwmISNAJCIxUi8zV15vKTMkISM/JCIyLShSeCxoOk88ISNAJCIxKm9bQDIxJ2UoKiEjQCQiMSg0cSN6SipcWyYhI0AkIjFMUk5oWSlHMyQhI0AkIjIoKSp5UjU4dUs8ISNBJCIwYCYpKlFjJClRKCohI0AkIjFoRCh5WmxPWiYhI0EkIjFvNWttdFZ3SSEjQSQiMj1gLkJgKDNIPCEjQiQiMTRdY090PT0oKiEjQiQiMXMjUV1CPT9ZJiEjQiQiMjFZQEVWdilwSSEjQyQiMjJLZDRmJFJEPCEjQyQiMSIpM1tzUlMocCohI0MkIjE7U3dlKkcuWCYhI0MkIjE4LS5KRElqSSEjQyQiMmlYUlVAKXBAPCEjRCQiMWU4IykzLWp3JyohI0QkIjEwekl6O2xRYSEjRCQiMT55UFEpUW4wJCEjRCQiMkJHWVokKjMhPTwhI0UkIjF0U2pjVCplbCohI0UkIjBQSzkpbypwVSYhI0QkIjFidyM9RSk9XUkhI0UkIjJrKipwbD9GVnIiISNGJCIxJ1xtbUAsX2oqISNGJCIxLiFvXGNtYFQmISNGJCIwKlFXUTpsVkkhI0U3UyQiMWx4VjpuKSopKioqISM7JCIxQFZdWkgpKkd0ISM7JCIxKFsqXHlOSS5hISM7JCIxKGYlUi1dMyNvJCEjOyQiMillKlwnPVNkUEIhIzwkIjFXQlQsSlY4OSEjOyQiMTpqZiVmIVImRykhIzwkIjFhSG5qOi5qWiEjPCQiMkItZCUqRyNmL0YhIz0kIjFRKEcwej1QXyIhIzwkIjEpeU1XMDU1YSkhIz0kIjBlcCdRIm89eCUhIzwkIjJsXCZ5KFteLm0jISM+JCIydWUwai8kNCJbIiEjPiQiMSQ9TzFANCJRIykhIz4kIjE2KSplWyZHJXpYISM+JCIxOWBocTVpV0QhIz4kIjJzSCNHI28lZTg5ISM/JCIxVmgjM0YiUV55ISM/JCIxSyNmPzBcLk8lISM/JCIyKVE0Ui1tUUBDISNAJCIyJVFTISpbcmRXOCEjQCQiMSNHeiIpPiI0bXUhI0AkIjEwNENaLWtYVCEjQCQiMiU9VUJqaCk9SSMhI0EkIjJRJ1F2Zjc3eTchI0EkIjFNJmVnTD5uNCghI0EkIjE6WXg0L1RTUiEjQSQiMjpCN2RAJCl5PSMhI0IkIjB5Jm9tTiFbQCIhI0AkIjEnSG00JWUzWG4hI0IkIjFlIzRnWVdedSQhI0IkIjJgejhMa2Elej8hI0MkIjJqZDxpTydmYTYhI0MkIjEzcCp6SXoyVCchI0MkIjElM2ExdD4mZk4hI0MkIjJkdDpzeSdRdz4hI0QkIjJjUGhfU290NCIhI0QkIjFPKnlNeUNJNCchI0QkIjI4cG0mPSEqMyRRJCEjRSQiMk5XJkdvXlV5PSEjRSQiMipvYyVSN3dILyIhI0UkIjFuKSpHJilvLCJ6JiEjRSQiMTckKlw+QFM6SyEjRSQiMl9XR0pxPWB5IiEjRiQiMUMycl1xejcqKiEjRiQiMTdmPTN5KFJdJiEjRiQiMSY0Wz1pRWcwJCEjRiQiMilHVygzNUZvcCIhI0c3UyQiMWx4VjpuKSopKioqISM7JCIxYjkqKmUpcHVHKCEjOyQiMSMqcHYqKVshcEsmISM7JCIxODkuaDBHJ2UkISM7JCIyeilwNSw/dlhBISM8JCIyaU9YaEVkIVI4ISM8JCIxeT0uRj0jPnUoISM8JCIxLF8vTloqNFIlISM8JCIyWCJ6NWwqZjFZIyEjPSQiMixiJVFyImYlbzghIz0kIjFHIz1nIm9gdHYhIz0kIjE0bVl2XU95VCEjPSQiMjNFSzl1cDBJIyEjPiQiMXAkKWVWOixsNyEjPSQiMWM+KW8mMygqXHAhIz4kIjBAYSQ9Nj47USEjPSQiMl9iOSIqZSFwJTQjISM/JCIyJTRjI3pvJVxcNiEjPyQiMS4nbyhvNDEyaiEjPyQiMk8+Xlcqb0BnTSEjQCQiMSY9PTxnUiMpKj0hIz8kIjIuclYwMTU4LyIhI0AkIjFPZCFRWDlAciYhI0AkIjIkM2lWUnRLTEohI0EkIjI6QHcoNHF0PTwhI0EkIjFYXEgoUSZ5RiUqISNBJCIxKClIS2FeUnJeISNBJCIxNyUzK2NTbSRHISNBJCIyczgqXElhJ2ZiIiEjQiQiMSg0NnBsSltgKSEjQiQiMW0xIkgnKls6byUhI0IkIjFASmBXViR6YyMhI0IkIjI+NCZceSlvJjM5ISNDJCIxdltvWC5KRXghI0MkIjFsOCQ+ZF0hUVUhI0MkIjIlcDZEckxtQ0IhI0QkIjJYbCFleCZHXkYiISNEJCIxRSF5Ij0iZVYqcCEjRCQiMnc+L29zZGwkUSEjRSQiMmFWbSk0YVYvQCEjRSQiMms4Nm9nR1Y6IiEjRSQiMEIpZSJcVjxMJyEjRCQiMiVvMTk1ISo0dE0hI0YkIjI8ZENVTHFdIT4hI0YkIjEuWTQvRChcLyIhI0UkIjFFQUkwOSE+dCYhI0YkIjIkZkEoR2JzUzkkISNHJCIyKWYhKVtkQGZDPCEjRyQiMXNVU2hId2YlKiEjRzdTJCIxbHhWOm4pKikqKiohIzskIjEjKjQmKTNsMFlzISM7JCIxWykpR0RRJDNEJiEjOyQiMU1EPkFaLSNcJCEjOyQiMmglemAjW11vOiMhIzwkIjEjKTNQXjI/bzchIzskIjFsN3BGaDNLcyEjPCQiMSxORTpZMFpTISM8JCIyVnYmPSlmKEdRQSEjPSQiMCdcOXFSIylHNyEjOyQiMmwtNm0hSCFbcichIz4kIjFSPjVnbkplTyEjPSQiMSpmMl01I0gqKT4hIz0kIjJEYl1KeCJSITMiISM+JCIxKmUkeiFSIipIJ2UhIz4kIjFCdkhcWjAhPSQhIz4kIjFwOkVbR0ZDPCEjPiQiMXlKYihcZXNNKiEjPyQiMjFydmxES2sxJiEjQCQiMWUqR2J4eGV1IyEjPyQiMk1JblteNCIpWyIhI0AkIjBQbC0lSFNrISkhIz8kIjJOJFIpeTx3LFAlISNBJCIyLWhqJ1JCP29CISNBJCIyMzZgTyF5SiRHIiEjQSQiMVQtLjBLPmFwISNBJCIxTkhpIm8uJW9QISNBJCIyOCE9QyFRXz8vIyEjQiQiMiRwPmYkXGhsNSIhI0IkIjF0P0ImNDBqKmYhI0IkIjE9aFQtSkpcSyEjQiQiMmMjW09bZ3ZnPCEjQyQiMXpGIyk9M0dUJiohI0MkIjFgYHN4LEdxXiEjQyQiMTJcXVknKXAsRyEjQyQiMic9IW9QMyo+PTohI0QkIjFWclxsZipvQSkhI0QkIjJNVy8qM0guZVchI0UkIjJGMnonZT11OkMhI0UkIjFvLkZNWTA0OCEjRCQiMXJlaXFEZCQ0KCEjRSQiMXdYJCplOiFSJVEhI0UkIjB2TEE3YEgzIyEjRCQiMj1kUVlMQChHNiEjRiQiMjF3NDw3dGo2JyEjRyQiMCQ0bG47UDlMISNFJCIyeihIU0woM2d6IiEjRyQiMVtrMDxWSUsoKiEjRyQiMXMqZSU+NXp0XyEjRzdTJCIxbHhWOm4pKikqKiohIzskIjA+eCNSIlJaPyghIzokIjBKIVI6YjV2XiEjOiQiMUViJSk0a00qUiQhIzskIjFNSlZySyQzMiMhIzskIjIkUXpuM3l0KzchIzwkIjE9Iyp5LiFbU3YnISM8JCIxYnRrUlBBSFAhIzwkIjIpKVtXWGxRYy4jISM9JCIybj9aLXh1SzUiISM9JCIwRm5PJXl1X2YhIzwkIjEiejdOczFGPyQhIz0kIjEwbSVcRDgrcyIhIz0kIjE0YiR6a3ltQSohIz4kIjFcZ15RRyNlJVwhIz4kIjIwZSVIVjspKVxFISM/JCIybXosMjtHJD45ISM/JCIwJj4oUVM/MmcoISM+JCIxKT4qM1hcenBTISM/JCIyMGkwXFkiKip5QCEjQCQiMltASWBeJWVtNiEjQCQiMT1KRiopSFZYaSEjQCQiMiZ6PXpIdVtWTCEjQSQiMmNxdWQqKTMqKnkiISNBJCIwSiopKWUlWz9lKiEjQCQiMXVZcmgkKWZIXiEjQSQiMXZHTysnUmd1IyEjQSQiMlEucl9DUytaIiEjQiQiMVktYyE0cSZweSEjQiQiMmQ2PG8pWyJHQCUhI0MkIjIubmVHcVZfRCMhI0MkIjJVKFIjSCF5SDI3ISNDJCIyWDo+Ryw7SVknISNEJCIyLj9MR3VSKWZNISNEJCIyWCsoKkdGX0AmPSEjRCQiMF5vXzQxXiIqKiEjQyQiMVpZJlJYVXlJJiEjRCQiMHdhdTxUOSVHISNDJCIxVlhdK2E1QDohI0QkIjFSTy5iZCJIOSkhI0UkIjJ3W3IiUXY4ZlYhI0YkIjFOa090PmRMQiEjRSQiMjcnUT9QJEcjXDchI0YkIjJ1ajt2THp1bychI0ckIjFsJVEjSC8rIWUkISNGJCIyLTZYdVN4ayI+ISNHJCIxJ0hoJyplWGYtIiEjRiQiMSopXEQ/Qz0jXCYhI0ckIjJQTkFWYEIsJUghI0g3UyQiMWx4VjpuKSopKioqISM7JCIxIkdcYEA5TjsoISM7JCIxczJDS2N0KjQmISM7JCIxLHYvJj1yIzNMISM7JCIxSikqb2kkZncpPiEjOyQiMmZyPmZvVWw4IiEjPCQiMUc9X0U0LzFqISM8JCIxM3R5KClmak5NISM8JCIxQmA6XT8tXj0hIzwkIjFVO0R4bz0vKiohIz0kIjFbOTEhKXpod18hIz0kIjFePm46KTRPIUchIz0kIjIlRyFHeiRHNChbIiEjPiQiMSk+ZlUoKkgkenkhIz4kIjFXY2wmeiYpPjwlISM+JCIxV2AiSHpUITNBISM+JCIyIyplPDJYI0hvNiEjPyQiMXZ3d20sVyE9JyEjPyQiMjAnKjRtRHkicEshI0AkIjJ1Jj5eJnpFIkg8ISNAJCIxals6YWNDWCIqISNAJCIxRjImSG9DbiRbISNAJCIyd21kYzckKnpiIyEjQSQiMnBpKHAsciNHTiIhI0EkIjF1WyJRTldYOighI0EkIjEiNDpHTkRQeSQhI0EkIjFHSFV6MS8sPyEjQSQiMno9TW9mZCNlNSEjQiQiMlg2TD1xRW1mJiEjQyQiMjg4NytMIXpmSCEjQyQiMSpIMDQhPkhsOiEjQiQiMSUqZlskW3oheSMpISNDJCIxKjQyay96eVAlISNDJCIyIyl5JipcKClcX0ojISNEJCIyOC8kZjhWVUM3ISNEJCIxTChwbCsiUnZrISNEJCIyRT5PcGZBWFUkISNFJCIyVSJ6Jm82bDUiPSEjRSQiMT1IM3o3JnlkKiEjRSQiMmJnK1JGa18xJiEjRiQiMiNccG88Vnh5RSEjRiQiMiZlQnQ5Wm47OSEjRiQiMVAtMjotNiNcKCEjRiQiMW9tYENpQGlSISNGJCIyQm1wTUpEYTQjISNHJCIyJlFYXjwmcCIzNiEjRyQiMXNgdCxbZGdlISNHJCIyJSlwJ0hCZFAqNCQhI0gkIjFYZGRJMDZSOyEjRzdTJCIxbHhWOm4pKikqKiohIzskIjFoJ1tLVHlCNyghIzskIjFMNlshSFNaLSYhIzskIjFEYnlqNyMpPUshIzskIjI3PCF6dE1HMj4hIzwkIjJsJG9bXS1cdjUhIzwkIjFFbjw0InBqKWUhIzwkIjEweUp3P2FrSiEjPCQiMjdZc2JWIylHbyIhIz0kIjBgP3prYyoqKSkpISM8JCIxOXZRZDMkb24lISM9JCIyQzxcXExqU1gjISM+JCIydURjRjlVY0ciISM+JCIxM1kqPUJeJUduISM+JCIyJmVvMj52Nj5OISM/JCIydW5CWyFIJClSPSEjPyQiMTxnSVpwVDsnKiEjPyQiMTNCUyd6J1xEXSEjPyQiMlpNQD9QUWdpIyEjQCQiMUBFR2E1OHM4ISM/JCIxXlMqPnJMI3ByISNAJCIyW2BPOzNeZHUkISNBJCIyPGE3UjJMcSY+ISNBJCIyY1FdOCNlWkE1ISNBJCIxIz5BYiNlLFVgISNBJCIxczMmKW9DKDR6IyEjQSQiMTAqRz8lKWUiZTkhI0EkIjAxTixePSM9dyEjQSQiMSopKUhrZXAsKVIhI0IkIjJFIVFKVllYej8hI0MkIjIicD08LCY9azMiISNDJCIwKFFoKzMud2MhI0IkIjFKWz1FOFlsSCEjQyQiMjhBP3owOiRcOiEjRCQiMWgvIT45Wlc0KSEjRCQiMWojb2w9cSpHVSEjRCQiMjdwIltZIlIlNEEhI0UkIjJrODZvZ0dWOiIhI0UkIjEiMzwnb3AjMy4nISNFJCIyJlwhKT5YXCMzOiQhI0YkIjEqSCE+PidlaGsiISNFJCIxYyFmMWYzL2cpISNGJCIxcylbMjQ2TFwlISNGJCIyeXN1JTNbYVpCISNHJCIyUmVRSEsjW0U3ISNHJCIxQVYjW0YnejJrISNHJCIxLS5VT1B4WkwhI0ckIjIoPj9iT14wXDwhI0gkIjExXi84Wip6OCohI0gtJSVWSUVXRzYlJShERUZBVUxURyUoREVGQVVMVEc7JCIiIiEiIiQiIzUhIiItJiUmX0FYSVNHNiMiIiI2Ji0lJkNPTE9SRzYmJSRSR0JHJCIiISEiIiQiIiEhIiIkIiIhISIiLSUqTElORVNUWUxFRzYjIiIhLSUqVEhJQ0tORVNTRzYjIiIhLSUtVFJBTlNQQVJFTkNZRzYjJCIiISEiIi0mJSZfQVhJU0c2IyIiIzYnLSUmQ09MT1JHNiYlJFJHQkckIiIhISIiJCIiISEiIiQiIiEhIiItJSpMSU5FU1RZTEVHNiMiIiEtJSpUSElDS05FU1NHNiMiIiEtJS1UUkFOU1BBUkVOQ1lHNiMkIiIhISIiLSUqX1NVQlRJQ0tTRzYjJSZmYWxzZUctJiUmX0FYSVNHNiMiIiQ2Jy0lJkNPTE9SRzYmJSRSR0JHJCIiISEiIiQiIiEhIiIkIiIhISIiLSUqTElORVNUWUxFRzYjIiIhLSUqVEhJQ0tORVNTRzYjIiIhLSUtVFJBTlNQQVJFTkNZRzYjJCIiISEiIi0lKl9TVUJUSUNLU0c2IyUmZmFsc2VHLSUrQVhFU0xBQkVMU0c2JS1JJm1mcmFjRzYjL0krbW9kdWxlbmFtZUc2IkksVHlwZXNldHRpbmdHSShfc3lzbGliRzYiNiotSSVtcm93RzYjL0krbW9kdWxlbmFtZUc2IkksVHlwZXNldHRpbmdHSShfc3lzbGliRzYiNjUtSSNtaUc2Iy9JK21vZHVsZW5hbWVHNiJJLFR5cGVzZXR0aW5nR0koX3N5c2xpYkc2IjY1USNrMDYiLyUnZmFtaWx5R1EhNiIvJSVzaXplR1EjMTA2Ii8lJWJvbGRHUSZmYWxzZTYiLyUnaXRhbGljR1EldHJ1ZTYiLyUqdW5kZXJsaW5lR1EmZmFsc2U2Ii8lKnN1YnNjcmlwdEdRJmZhbHNlNiIvJSxzdXBlcnNjcmlwdEdRJmZhbHNlNiIvJStmb3JlZ3JvdW5kR1EoWzAsMCwwXTYiLyUrYmFja2dyb3VuZEdRLlsyNTUsMjU1LDI1NV02Ii8lJ29wYXF1ZUdRJmZhbHNlNiIvJStleGVjdXRhYmxlR1EmZmFsc2U2Ii8lKXJlYWRvbmx5R1EmZmFsc2U2Ii8lKWNvbXBvc2VkR1EmZmFsc2U2Ii8lKmNvbnZlcnRlZEdRJmZhbHNlNiIvJStpbXNlbGVjdGVkR1EmZmFsc2U2Ii8lLHBsYWNlaG9sZGVyR1EmZmFsc2U2Ii8lNnNlbGVjdGlvbi1wbGFjZWhvbGRlckdRJmZhbHNlNiIvJSxtYXRodmFyaWFudEdRJ2l0YWxpYzYiLyUnZmFtaWx5R1EwVGltZXN+TmV3flJvbWFuNiIvJSVzaXplR1EjMTI2Ii8lJWJvbGRHUSZmYWxzZTYiLyUnaXRhbGljR1EmZmFsc2U2Ii8lKnVuZGVybGluZUdRJmZhbHNlNiIvJSpzdWJzY3JpcHRHUSZmYWxzZTYiLyUsc3VwZXJzY3JpcHRHUSZmYWxzZTYiLyUrZm9yZWdyb3VuZEdRKFswLDAsMF02Ii8lK2JhY2tncm91bmRHUS5bMjU1LDI1NSwyNTVdNiIvJSdvcGFxdWVHUSZmYWxzZTYiLyUrZXhlY3V0YWJsZUdRJmZhbHNlNiIvJSlyZWFkb25seUdRJmZhbHNlNiIvJSljb21wb3NlZEdRJmZhbHNlNiIvJSpjb252ZXJ0ZWRHUSZmYWxzZTYiLyUraW1zZWxlY3RlZEdRJmZhbHNlNiIvJSxwbGFjZWhvbGRlckdRJmZhbHNlNiIvJTZzZWxlY3Rpb24tcGxhY2Vob2xkZXJHUSZmYWxzZTYiLyUsbWF0aHZhcmlhbnRHUSdub3JtYWw2Ii1JJW1yb3dHNiMvSSttb2R1bGVuYW1lRzYiSSxUeXBlc2V0dGluZ0dJKF9zeXNsaWJHNiI2NS1JI21pRzYjL0krbW9kdWxlbmFtZUc2IkksVHlwZXNldHRpbmdHSShfc3lzbGliRzYiNjVRI25lNiIvJSdmYW1pbHlHUSE2Ii8lJXNpemVHUSMxMDYiLyUlYm9sZEdRJmZhbHNlNiIvJSdpdGFsaWNHUSV0cnVlNiIvJSp1bmRlcmxpbmVHUSZmYWxzZTYiLyUqc3Vic2NyaXB0R1EmZmFsc2U2Ii8lLHN1cGVyc2NyaXB0R1EmZmFsc2U2Ii8lK2ZvcmVncm91bmRHUShbMCwwLDBdNiIvJStiYWNrZ3JvdW5kR1EuWzI1NSwyNTUsMjU1XTYiLyUnb3BhcXVlR1EmZmFsc2U2Ii8lK2V4ZWN1dGFibGVHUSZmYWxzZTYiLyUpcmVhZG9ubHlHUSZmYWxzZTYiLyUpY29tcG9zZWRHUSZmYWxzZTYiLyUqY29udmVydGVkR1EmZmFsc2U2Ii8lK2ltc2VsZWN0ZWRHUSZmYWxzZTYiLyUscGxhY2Vob2xkZXJHUSZmYWxzZTYiLyU2c2VsZWN0aW9uLXBsYWNlaG9sZGVyR1EmZmFsc2U2Ii8lLG1hdGh2YXJpYW50R1EnaXRhbGljNiIvJSdmYW1pbHlHUTBUaW1lc35OZXd+Um9tYW42Ii8lJXNpemVHUSMxMjYiLyUlYm9sZEdRJmZhbHNlNiIvJSdpdGFsaWNHUSZmYWxzZTYiLyUqdW5kZXJsaW5lR1EmZmFsc2U2Ii8lKnN1YnNjcmlwdEdRJmZhbHNlNiIvJSxzdXBlcnNjcmlwdEdRJmZhbHNlNiIvJStmb3JlZ3JvdW5kR1EoWzAsMCwwXTYiLyUrYmFja2dyb3VuZEdRLlsyNTUsMjU1LDI1NV02Ii8lJ29wYXF1ZUdRJmZhbHNlNiIvJStleGVjdXRhYmxlR1EmZmFsc2U2Ii8lKXJlYWRvbmx5R1EmZmFsc2U2Ii8lKWNvbXBvc2VkR1EmZmFsc2U2Ii8lKmNvbnZlcnRlZEdRJmZhbHNlNiIvJStpbXNlbGVjdGVkR1EmZmFsc2U2Ii8lLHBsYWNlaG9sZGVyR1EmZmFsc2U2Ii8lNnNlbGVjdGlvbi1wbGFjZWhvbGRlckdRJmZhbHNlNiIvJSxtYXRodmFyaWFudEdRJ25vcm1hbDYiLyUubGluZXRoaWNrbmVzc0dRIjE2Ii8lK2Rlbm9tYWxpZ25HUSdjZW50ZXI2Ii8lKW51bWFsaWduR1EnY2VudGVyNiIvJSliZXZlbGxlZEdRJmZhbHNlNiIvJStmb3JlZ3JvdW5kR1EoWzAsMCwwXTYiLyUrYmFja2dyb3VuZEdRLlsyNTUsMjU1LDI1NV02Ii1JJW1yb3dHNiMvSSttb2R1bGVuYW1lRzYiSSxUeXBlc2V0dGluZ0dJKF9zeXNsaWJHNiI2Ny1JI21pRzYjL0krbW9kdWxlbmFtZUc2IkksVHlwZXNldHRpbmdHSShfc3lzbGliRzYiNjVRInQ2Ii8lJ2ZhbWlseUdRITYiLyUlc2l6ZUdRIzEwNiIvJSVib2xkR1EmZmFsc2U2Ii8lJ2l0YWxpY0dRJXRydWU2Ii8lKnVuZGVybGluZUdRJmZhbHNlNiIvJSpzdWJzY3JpcHRHUSZmYWxzZTYiLyUsc3VwZXJzY3JpcHRHUSZmYWxzZTYiLyUrZm9yZWdyb3VuZEdRKFswLDAsMF02Ii8lK2JhY2tncm91bmRHUS5bMjU1LDI1NSwyNTVdNiIvJSdvcGFxdWVHUSZmYWxzZTYiLyUrZXhlY3V0YWJsZUdRJmZhbHNlNiIvJSlyZWFkb25seUdRJmZhbHNlNiIvJSljb21wb3NlZEdRJmZhbHNlNiIvJSpjb252ZXJ0ZWRHUSZmYWxzZTYiLyUraW1zZWxlY3RlZEdRJmZhbHNlNiIvJSxwbGFjZWhvbGRlckdRJmZhbHNlNiIvJTZzZWxlY3Rpb24tcGxhY2Vob2xkZXJHUSZmYWxzZTYiLyUsbWF0aHZhcmlhbnRHUSdpdGFsaWM2Ii1JI21vRzYjL0krbW9kdWxlbmFtZUc2IkksVHlwZXNldHRpbmdHSShfc3lzbGliRzYiNi1RMCZBcHBseUZ1bmN0aW9uOzYiLyUsbWF0aHZhcmlhbnRHUSdub3JtYWw2Ii8lJmZlbmNlR1EmZmFsc2U2Ii8lKnNlcGFyYXRvckdRJmZhbHNlNiIvJSlzdHJldGNoeUdRJmZhbHNlNiIvJSpzeW1tZXRyaWNHUSZmYWxzZTYiLyUobGFyZ2VvcEdRJmZhbHNlNiIvJS5tb3ZhYmxlbGltaXRzR1EmZmFsc2U2Ii8lJ2FjY2VudEdRJmZhbHNlNiIvJSdsc3BhY2VHUSYwLjBlbTYiLyUncnNwYWNlR1EmMC4wZW02Ii1JKG1mZW5jZWRHNiMvSSttb2R1bGVuYW1lRzYiSSxUeXBlc2V0dGluZ0dJKF9zeXNsaWJHNiI2NS1JJW1yb3dHNiMvSSttb2R1bGVuYW1lRzYiSSxUeXBlc2V0dGluZ0dJKF9zeXNsaWJHNiI2NS1JI21pRzYjL0krbW9kdWxlbmFtZUc2IkksVHlwZXNldHRpbmdHSShfc3lzbGliRzYiNjVRI3lyNiIvJSdmYW1pbHlHUSE2Ii8lJXNpemVHUSMxMDYiLyUlYm9sZEdRJmZhbHNlNiIvJSdpdGFsaWNHUSV0cnVlNiIvJSp1bmRlcmxpbmVHUSZmYWxzZTYiLyUqc3Vic2NyaXB0R1EmZmFsc2U2Ii8lLHN1cGVyc2NyaXB0R1EmZmFsc2U2Ii8lK2ZvcmVncm91bmRHUShbMCwwLDBdNiIvJStiYWNrZ3JvdW5kR1EuWzI1NSwyNTUsMjU1XTYiLyUnb3BhcXVlR1EmZmFsc2U2Ii8lK2V4ZWN1dGFibGVHUSZmYWxzZTYiLyUpcmVhZG9ubHlHUSZmYWxzZTYiLyUpY29tcG9zZWRHUSZmYWxzZTYiLyUqY29udmVydGVkR1EmZmFsc2U2Ii8lK2ltc2VsZWN0ZWRHUSZmYWxzZTYiLyUscGxhY2Vob2xkZXJHUSZmYWxzZTYiLyU2c2VsZWN0aW9uLXBsYWNlaG9sZGVyR1EmZmFsc2U2Ii8lLG1hdGh2YXJpYW50R1EnaXRhbGljNiIvJSdmYW1pbHlHUTBUaW1lc35OZXd+Um9tYW42Ii8lJXNpemVHUSMxMjYiLyUlYm9sZEdRJmZhbHNlNiIvJSdpdGFsaWNHUSZmYWxzZTYiLyUqdW5kZXJsaW5lR1EmZmFsc2U2Ii8lKnN1YnNjcmlwdEdRJmZhbHNlNiIvJSxzdXBlcnNjcmlwdEdRJmZhbHNlNiIvJStmb3JlZ3JvdW5kR1EoWzAsMCwwXTYiLyUrYmFja2dyb3VuZEdRLlsyNTUsMjU1LDI1NV02Ii8lJ29wYXF1ZUdRJmZhbHNlNiIvJStleGVjdXRhYmxlR1EmZmFsc2U2Ii8lKXJlYWRvbmx5R1EmZmFsc2U2Ii8lKWNvbXBvc2VkR1EmZmFsc2U2Ii8lKmNvbnZlcnRlZEdRJmZhbHNlNiIvJStpbXNlbGVjdGVkR1EmZmFsc2U2Ii8lLHBsYWNlaG9sZGVyR1EmZmFsc2U2Ii8lNnNlbGVjdGlvbi1wbGFjZWhvbGRlckdRJmZhbHNlNiIvJSxtYXRodmFyaWFudEdRJ25vcm1hbDYiLyUnZmFtaWx5R1EhNiIvJSVzaXplR1EjMTA2Ii8lJWJvbGRHUSZmYWxzZTYiLyUnaXRhbGljR1EmZmFsc2U2Ii8lKnVuZGVybGluZUdRJmZhbHNlNiIvJSpzdWJzY3JpcHRHUSZmYWxzZTYiLyUsc3VwZXJzY3JpcHRHUSZmYWxzZTYiLyUrZm9yZWdyb3VuZEdRKFswLDAsMF02Ii8lK2JhY2tncm91bmRHUS5bMjU1LDI1NSwyNTVdNiIvJSdvcGFxdWVHUSZmYWxzZTYiLyUrZXhlY3V0YWJsZUdRJmZhbHNlNiIvJSlyZWFkb25seUdRJmZhbHNlNiIvJSljb21wb3NlZEdRJmZhbHNlNiIvJSpjb252ZXJ0ZWRHUSZmYWxzZTYiLyUraW1zZWxlY3RlZEdRJmZhbHNlNiIvJSxwbGFjZWhvbGRlckdRJmZhbHNlNiIvJTZzZWxlY3Rpb24tcGxhY2Vob2xkZXJHUSZmYWxzZTYiLyUsbWF0aHZhcmlhbnRHUSdub3JtYWw2Ii8lJ2ZhbWlseUdRMFRpbWVzfk5ld35Sb21hbjYiLyUlc2l6ZUdRIzEyNiIvJSVib2xkR1EmZmFsc2U2Ii8lJ2l0YWxpY0dRJmZhbHNlNiIvJSp1bmRlcmxpbmVHUSZmYWxzZTYiLyUqc3Vic2NyaXB0R1EmZmFsc2U2Ii8lLHN1cGVyc2NyaXB0R1EmZmFsc2U2Ii8lK2ZvcmVncm91bmRHUShbMCwwLDBdNiIvJStiYWNrZ3JvdW5kR1EuWzI1NSwyNTUsMjU1XTYiLyUnb3BhcXVlR1EmZmFsc2U2Ii8lK2V4ZWN1dGFibGVHUSZmYWxzZTYiLyUpcmVhZG9ubHlHUSZmYWxzZTYiLyUpY29tcG9zZWRHUSZmYWxzZTYiLyUqY29udmVydGVkR1EmZmFsc2U2Ii8lK2ltc2VsZWN0ZWRHUSZmYWxzZTYiLyUscGxhY2Vob2xkZXJHUSZmYWxzZTYiLyU2c2VsZWN0aW9uLXBsYWNlaG9sZGVyR1EmZmFsc2U2Ii8lLG1hdGh2YXJpYW50R1Enbm9ybWFsNiItSSZtZnJhY0c2Iy9JK21vZHVsZW5hbWVHNiJJLFR5cGVzZXR0aW5nR0koX3N5c2xpYkc2IjYqLUklbXJvd0c2Iy9JK21vZHVsZW5hbWVHNiJJLFR5cGVzZXR0aW5nR0koX3N5c2xpYkc2IjY1LUkjbWlHNiMvSSttb2R1bGVuYW1lRzYiSSxUeXBlc2V0dGluZ0dJKF9zeXNsaWJHNiI2NVEicTYiLyUnZmFtaWx5R1EhNiIvJSVzaXplR1EjMTA2Ii8lJWJvbGRHUSZmYWxzZTYiLyUnaXRhbGljR1EldHJ1ZTYiLyUqdW5kZXJsaW5lR1EmZmFsc2U2Ii8lKnN1YnNjcmlwdEdRJmZhbHNlNiIvJSxzdXBlcnNjcmlwdEdRJmZhbHNlNiIvJStmb3JlZ3JvdW5kR1EoWzAsMCwwXTYiLyUrYmFja2dyb3VuZEdRLlsyNTUsMjU1LDI1NV02Ii8lJ29wYXF1ZUdRJmZhbHNlNiIvJStleGVjdXRhYmxlR1EmZmFsc2U2Ii8lKXJlYWRvbmx5R1EmZmFsc2U2Ii8lKWNvbXBvc2VkR1EmZmFsc2U2Ii8lKmNvbnZlcnRlZEdRJmZhbHNlNiIvJStpbXNlbGVjdGVkR1EmZmFsc2U2Ii8lLHBsYWNlaG9sZGVyR1EmZmFsc2U2Ii8lNnNlbGVjdGlvbi1wbGFjZWhvbGRlckdRJmZhbHNlNiIvJSxtYXRodmFyaWFudEdRJ2l0YWxpYzYiLyUnZmFtaWx5R1EwVGltZXN+TmV3flJvbWFuNiIvJSVzaXplR1EjMTI2Ii8lJWJvbGRHUSZmYWxzZTYiLyUnaXRhbGljR1EmZmFsc2U2Ii8lKnVuZGVybGluZUdRJmZhbHNlNiIvJSpzdWJzY3JpcHRHUSZmYWxzZTYiLyUsc3VwZXJzY3JpcHRHUSZmYWxzZTYiLyUrZm9yZWdyb3VuZEdRKFswLDAsMF02Ii8lK2JhY2tncm91bmRHUS5bMjU1LDI1NSwyNTVdNiIvJSdvcGFxdWVHUSZmYWxzZTYiLyUrZXhlY3V0YWJsZUdRJmZhbHNlNiIvJSlyZWFkb25seUdRJmZhbHNlNiIvJSljb21wb3NlZEdRJmZhbHNlNiIvJSpjb252ZXJ0ZWRHUSZmYWxzZTYiLyUraW1zZWxlY3RlZEdRJmZhbHNlNiIvJSxwbGFjZWhvbGRlckdRJmZhbHNlNiIvJTZzZWxlY3Rpb24tcGxhY2Vob2xkZXJHUSZmYWxzZTYiLyUsbWF0aHZhcmlhbnRHUSdub3JtYWw2Ii1JJW1yb3dHNiMvSSttb2R1bGVuYW1lRzYiSSxUeXBlc2V0dGluZ0dJKF9zeXNsaWJHNiI2NS1JI21pRzYjL0krbW9kdWxlbmFtZUc2IkksVHlwZXNldHRpbmdHSShfc3lzbGliRzYiNjVRI0lCNiIvJSdmYW1pbHlHUSE2Ii8lJXNpemVHUSMxMDYiLyUlYm9sZEdRJmZhbHNlNiIvJSdpdGFsaWNHUSV0cnVlNiIvJSp1bmRlcmxpbmVHUSZmYWxzZTYiLyUqc3Vic2NyaXB0R1EmZmFsc2U2Ii8lLHN1cGVyc2NyaXB0R1EmZmFsc2U2Ii8lK2ZvcmVncm91bmRHUShbMCwwLDBdNiIvJStiYWNrZ3JvdW5kR1EuWzI1NSwyNTUsMjU1XTYiLyUnb3BhcXVlR1EmZmFsc2U2Ii8lK2V4ZWN1dGFibGVHUSZmYWxzZTYiLyUpcmVhZG9ubHlHUSZmYWxzZTYiLyUpY29tcG9zZWRHUSZmYWxzZTYiLyUqY29udmVydGVkR1EmZmFsc2U2Ii8lK2ltc2VsZWN0ZWRHUSZmYWxzZTYiLyUscGxhY2Vob2xkZXJHUSZmYWxzZTYiLyU2c2VsZWN0aW9uLXBsYWNlaG9sZGVyR1EmZmFsc2U2Ii8lLG1hdGh2YXJpYW50R1EnaXRhbGljNiIvJSdmYW1pbHlHUTBUaW1lc35OZXd+Um9tYW42Ii8lJXNpemVHUSMxMjYiLyUlYm9sZEdRJmZhbHNlNiIvJSdpdGFsaWNHUSZmYWxzZTYiLyUqdW5kZXJsaW5lR1EmZmFsc2U2Ii8lKnN1YnNjcmlwdEdRJmZhbHNlNiIvJSxzdXBlcnNjcmlwdEdRJmZhbHNlNiIvJStmb3JlZ3JvdW5kR1EoWzAsMCwwXTYiLyUrYmFja2dyb3VuZEdRLlsyNTUsMjU1LDI1NV02Ii8lJ29wYXF1ZUdRJmZhbHNlNiIvJStleGVjdXRhYmxlR1EmZmFsc2U2Ii8lKXJlYWRvbmx5R1EmZmFsc2U2Ii8lKWNvbXBvc2VkR1EmZmFsc2U2Ii8lKmNvbnZlcnRlZEdRJmZhbHNlNiIvJStpbXNlbGVjdGVkR1EmZmFsc2U2Ii8lLHBsYWNlaG9sZGVyR1EmZmFsc2U2Ii8lNnNlbGVjdGlvbi1wbGFjZWhvbGRlckdRJmZhbHNlNiIvJSxtYXRodmFyaWFudEdRJ25vcm1hbDYiLyUubGluZXRoaWNrbmVzc0dRIjE2Ii8lK2Rlbm9tYWxpZ25HUSdjZW50ZXI2Ii8lKW51bWFsaWduR1EnY2VudGVyNiIvJSliZXZlbGxlZEdRJmZhbHNlNiIvJStmb3JlZ3JvdW5kR1EoWzAsMCwwXTYiLyUrYmFja2dyb3VuZEdRLlsyNTUsMjU1LDI1NV02Ii0lK0xJR0hUTU9ERUxHNiNRKExJR0hUXzM2Ii0lK1BST0pFQ1RJT05HNiwkISkvWjBeISIpJCEpUWhqVSEiKSQhKHdwWSghIigkISlNWlpDISIpJCInVFghKiEiJyQhJ1kiXCQhIickIigwR0MpISIoJCIpO2QnXCUhIzUkIShIO20mISIoJCIjNSEiIi0lKkFYRVNTVFlMRUc2IyUkQk9YRy0lJVJPT1RHNictJSlCT1VORFNfWEc2IyQiJCsiISIiLSUpQk9VTkRTX1lHNiMkIiQrIiEiIi0lLUJPVU5EU19XSURUSEc2IyQiJVNUISIiLSUuQk9VTkRTX0hFSUdIVEc2IyQiJVNTISIiLSUpQ0hJTERSRU5HNiI=</Plot></Text-field>
</Output>
</Group>
<Group labelreference="L205">
<Input>
<Text-field prompt="&gt; " style="Maple Input" layout="Normal"></Text-field>
</Input>
</Group>
<Group labelreference="L8">
<Input>
<Text-field prompt="&gt; " style="Maple Input" layout="Normal"></Text-field>
</Input>
</Group>
<Group labelreference="L37" drawlabel="true">
<Input>
<Text-field prompt="&gt; " style="Maple Input" layout="Normal"><Equation executable="true" style="2D Input" input-equation="" display="LUklbXJvd0c2Iy9JK21vZHVsZW5hbWVHNiJJLFR5cGVzZXR0aW5nR0koX3N5c2xpYkdGJzYlLUkjbWlHRiQ2I1EhRicvJStleGVjdXRhYmxlR1EmZmFsc2VGJy8lLG1hdGh2YXJpYW50R1Enbm9ybWFsRic=">LUklbXJvd0c2Iy9JK21vZHVsZW5hbWVHNiJJLFR5cGVzZXR0aW5nR0koX3N5c2xpYkdGJzYjLUkjbWlHRiQ2I1EhRic=</Equation></Text-field>
</Input>
</Group>
</Worksheet>
