# Supplementary material for: A Spring Forward for Hominin Evolution in East Africa
Source: PLoS One. 2014 Sep 10;9(9):e107358. doi: 10.1371/journal.pone.0107358 (PMC4160244; doi:10.1371/journal.pone.0107358)
Supplement: Dataset S1 — Model files and data used to generate Figures 5 to 7. (ZIP) [file pone.0107358.s001.zip › Cuthbert&Ashley2014Fig5.mw]

<?xml version="1.0" encoding="UTF-8"?>
<Worksheet>
<Version major="17" minor="0"/>
<Label-Scheme value="2" prefix=""/>
<View-Properties presentation="false" autoexpanding_sections="true">
</View-Properties>
<MapleNet-Properties elisiondigitsbefore="100" labelling="true" indentamount="4" elisiontermsthreshold="10000" ansi="false" errorbreak="1" useclientjvm="true" echo="1" imaginaryunit="I" labelwidth="20" contextmenusize="automatic" plotdriver="opengl" elisiondigitsafter="100" plotoutput="terminal" helpbrowser="standard" rtablesize="10" elisiontermsbefore="100" elisiondigitsthreshold="10000" typesetting="standard" plotdevice="inline" verboseproc="1" showassumed="1" errorcursor="false" longdelim="true" plotoptions="" quiet="false" elisiontermsafter="100" screenwidth="79" preplot="" prettyprint="3" displayprecision="-1" screenpixelheight="900" warnlevel="3" screenheight="25" latexwidth="8.0" postplot="" prompt="&gt; " ShowLabels="true"/>
<Styles>
<Font name="Ordered List 1" background="[255,255,255]" bold="false" executable="false" family="Times New Roman" foreground="[0,0,0]" italic="false" opaque="false" readonly="false" size="12" subscript="false" superscript="false" underline="false" placeholder="false"/>
<Font name="Annotation Text" background="[255,255,255]" bold="false" executable="false" family="Times New Roman" foreground="[0,0,0]" italic="false" opaque="false" readonly="false" size="12" subscript="false" superscript="false" underline="false" placeholder="false"/>
<Font name="Ordered List 2" background="[255,255,255]" bold="false" executable="false" family="Times New Roman" foreground="[0,0,0]" italic="false" opaque="false" readonly="false" size="12" subscript="false" superscript="false" underline="false" placeholder="false"/>
<Font name="Ordered List 3" background="[255,255,255]" bold="false" executable="false" family="Times New Roman" foreground="[0,0,0]" italic="false" opaque="false" readonly="false" size="12" subscript="false" superscript="false" underline="false" placeholder="false"/>
<Font name="Ordered List 4" background="[255,255,255]" bold="false" executable="false" family="Times New Roman" foreground="[0,0,0]" italic="false" opaque="false" readonly="false" size="12" subscript="false" superscript="false" underline="false" placeholder="false"/>
<Font name="Ordered List 5" background="[255,255,255]" bold="false" executable="false" family="Times New Roman" foreground="[0,0,0]" italic="false" opaque="false" readonly="false" size="12" subscript="false" superscript="false" underline="false" placeholder="false"/>
<Font name="Author" background="[255,255,255]" bold="false" executable="false" family="Times New Roman" foreground="[0,0,0]" italic="false" opaque="false" readonly="false" size="12" subscript="false" superscript="false" underline="false" placeholder="false"/>
<Font name="Annotation Title" background="[255,255,255]" bold="true" executable="false" family="Times New Roman" foreground="[0,0,0]" italic="false" opaque="false" readonly="false" size="18" subscript="false" superscript="false" underline="false" placeholder="false"/>
<Font name="Warning" background="[255,255,255]" bold="false" executable="false" family="Courier New" foreground="[0,0,255]" italic="false" opaque="false" readonly="true" size="12" subscript="false" superscript="false" underline="false" placeholder="false"/>
<Font name="Caption Reference" background="[255,255,255]" bold="true" executable="false" family="Times New Roman" foreground="[0,0,0]" italic="false" opaque="false" readonly="false" size="12" subscript="false" superscript="false" underline="false" placeholder="false"/>
<Font name="Maple Input Placeholder" background="[255,255,255]" bold="true" executable="true" family="Courier New" foreground="[200,0,200]" italic="false" opaque="false" readonly="false" size="12" subscript="false" superscript="false" underline="false" placeholder="true"/>
<Font name="Maple Plot" background="[255,255,255]" bold="false" executable="false" family="Times New Roman" foreground="[0,0,0]" italic="false" opaque="false" readonly="false" size="12" subscript="false" superscript="false" underline="false" placeholder="false"/>
<Font name="Code" background="[255,255,255]" bold="false" executable="false" family="Courier New" foreground="[255,0,0]" italic="false" opaque="false" readonly="false" size="12" subscript="false" superscript="false" underline="false" placeholder="false"/>
<Font name="Line Printed Output" background="[255,255,255]" bold="false" executable="false" family="Courier New" foreground="[0,0,255]" italic="false" opaque="false" readonly="true" size="12" subscript="false" superscript="false" underline="false" placeholder="false"/>
<Font name="Text Output" background="[255,255,255]" bold="false" executable="false" family="Courier New" foreground="[0,0,255]" italic="false" opaque="false" readonly="true" size="12" subscript="false" superscript="false" underline="false" placeholder="false"/>
<Font name="Diagnostic" background="[255,255,255]" bold="false" executable="false" family="Courier New" foreground="[40,120,40]" italic="false" opaque="false" readonly="true" size="12" subscript="false" superscript="false" underline="false" placeholder="false"/>
<Font name="2D Inert Output" background="[255,255,255]" bold="false" executable="true" family="Times New Roman" foreground="[144,144,144]" italic="false" opaque="false" readonly="false" size="12" subscript="false" superscript="false" underline="false" placeholder="false"/>
<Font name="Normal" background="[255,255,255]" bold="false" executable="false" family="Times New Roman" foreground="[0,0,0]" italic="false" opaque="false" readonly="false" size="12" subscript="false" superscript="false" underline="false" placeholder="false"/>
<Font name="Hyperlink" background="[255,255,255]" bold="false" executable="false" family="Times New Roma" foreground="[0,128,128]" italic="false" opaque="false" readonly="false" size="12" subscript="false" superscript="false" underline="true" placeholder="false"/>
<Font name="Maple Output" background="[255,255,255]" bold="false" executable="false" family="Times New Roman" foreground="[0,0,0]" italic="false" opaque="false" readonly="false" size="12" subscript="false" superscript="false" underline="false" placeholder="false"/>
<Font name="Dash Item" background="[255,255,255]" bold="false" executable="false" family="Times New Roman" foreground="[0,0,0]" italic="false" opaque="false" readonly="false" size="12" subscript="false" superscript="false" underline="false" placeholder="false"/>
<Font name="2D Math" background="[255,255,255]" bold="false" executable="false" family="Times New Roman" foreground="[0,0,0]" italic="false" opaque="false" readonly="false" size="12" subscript="false" superscript="false" underline="false" placeholder="false"/>
<Font name="Maple Input" background="[0,0,0]" bold="true" executable="true" family="Monospaced" foreground="[255,0,0]" italic="false" opaque="false" readonly="false" size="12" subscript="false" superscript="false" underline="false" placeholder="false"/>
<Font name="2D Output" background="[0,0,0]" bold="false" executable="false" family="Times New Roman" foreground="[0,0,255]" italic="false" opaque="false" readonly="true" size="12" subscript="false" superscript="false" underline="false" placeholder="false"/>
<Font name="2D Input" background="[255,255,255]" bold="false" executable="true" family="Times New Roman" foreground="[0,0,0]" italic="false" opaque="false" readonly="false" size="12" subscript="false" superscript="false" underline="false" placeholder="false"/>
<Font name="HyperlinkError" background="[255,255,255]" bold="false" executable="false" family="Courier New" foreground="[255,0,255]" italic="false" opaque="false" readonly="true" size="12" subscript="false" superscript="false" underline="true" placeholder="false"/>
<Font name="Header and Footer" background="[255,255,255]" bold="false" executable="false" family="Times New Roman" foreground="[0,0,0]" italic="false" opaque="false" readonly="false" size="10" subscript="false" superscript="false" underline="false" placeholder="false"/>
<Font name="Error" background="[255,255,255]" bold="false" executable="false" family="Courier New" foreground="[255,0,255]" italic="false" opaque="false" readonly="true" size="12" subscript="false" superscript="false" underline="false" placeholder="false"/>
<Font name="Title" background="[255,255,255]" bold="true" executable="false" family="Times New Roman" foreground="[0,0,0]" italic="false" opaque="false" readonly="false" size="18" subscript="false" superscript="false" underline="false" placeholder="false"/>
<Font name="Heading 1" background="[255,255,255]" bold="true" executable="false" family="Times New Roma" foreground="[0,0,0]" italic="false" opaque="false" readonly="false" size="18" subscript="false" superscript="false" underline="false" placeholder="false"/>
<Font name="Text" background="[255,255,255]" bold="false" executable="false" family="Times New Roman" foreground="[0,0,0]" italic="false" opaque="false" readonly="false" size="12" subscript="false" superscript="false" underline="false" placeholder="false"/>
<Font name="Bullet Item" background="[255,255,255]" bold="false" executable="false" family="Times New Roman" foreground="[0,0,0]" italic="false" opaque="false" readonly="false" size="12" subscript="false" superscript="false" underline="false" placeholder="false"/>
<Font name="Heading 4" background="[255,255,255]" bold="false" executable="false" family="Times New Roma" foreground="[0,0,0]" italic="true" opaque="false" readonly="false" size="12" subscript="false" superscript="false" underline="false" placeholder="false"/>
<Font name="Equation Label" background="[255,255,255]" bold="true" executable="false" family="Times New Roman" foreground="[0,0,0]" italic="false" opaque="false" readonly="false" size="12" subscript="false" superscript="false" underline="false" placeholder="false"/>
<Font name="Heading 3" background="[255,255,255]" bold="true" executable="false" family="Times New Roma" foreground="[0,0,0]" italic="true" opaque="false" readonly="false" size="14" subscript="false" superscript="false" underline="false" placeholder="false"/>
<Font name="Heading 2" background="[255,255,255]" bold="true" executable="false" family="Times New Roma" foreground="[0,0,0]" italic="false" opaque="false" readonly="false" size="16" subscript="false" superscript="false" underline="false" placeholder="false"/>
<Font name="HyperlinkWarning" background="[255,255,255]" bold="false" executable="false" family="Courier New" foreground="[0,0,255]" italic="false" opaque="false" readonly="true" size="12" subscript="false" superscript="false" underline="true" placeholder="false"/>
<Font name="Dictionary Hyperlink" background="[255,255,255]" bold="false" executable="false" family="Times New Roma" foreground="[147,0,15]" italic="false" opaque="false" readonly="false" size="12" subscript="false" superscript="false" underline="true" placeholder="false"/>
<Font name="Atomic Variable" background="[255,255,255]" bold="false" executable="false" family="Times New Roman" foreground="[175,0,175]" italic="true" opaque="false" readonly="false" size="12" subscript="false" superscript="false" underline="false" placeholder="false"/>
<Font name="Caption Text" background="[255,255,255]" bold="true" executable="false" family="Times New Roman" foreground="[0,0,0]" italic="false" opaque="false" readonly="false" size="12" subscript="false" superscript="false" underline="false" placeholder="false"/>
<Font name="List Item" background="[255,255,255]" bold="false" executable="false" family="Times New Roman" foreground="[0,0,0]" italic="false" opaque="false" readonly="false" size="12" subscript="false" superscript="false" underline="false" placeholder="false"/>
<Layout name="Ordered List 1" alignment="left" bullet="numeric" firstindent="0" leftmargin="0" rightmargin="0" linespacing="0.0" spaceabove="3" spacebelow="3" linebreak="space" pagebreak-before="false" initial="-1" bulletsuffix=""/>
<Layout name="Ordered List 2" alignment="left" bullet="alphabetic" firstindent="0" leftmargin="36" rightmargin="0" linespacing="0.0" spaceabove="3" spacebelow="3" linebreak="space" pagebreak-before="false" initial="-1" bulletsuffix=""/>
<Layout name="Ordered List 3" alignment="left" bullet="roman" firstindent="0" leftmargin="72" rightmargin="0" linespacing="0.0" spaceabove="3" spacebelow="3" linebreak="space" pagebreak-before="false" initial="-1" bulletsuffix=""/>
<Layout name="Ordered List 4" alignment="left" bullet="ALPHABETIC" firstindent="0" leftmargin="108" rightmargin="0" linespacing="0.0" spaceabove="3" spacebelow="3" linebreak="space" pagebreak-before="false" initial="-1" bulletsuffix=""/>
<Layout name="Ordered List 5" alignment="left" bullet="ROMAN" firstindent="0" leftmargin="144" rightmargin="0" linespacing="0.0" spaceabove="3" spacebelow="3" linebreak="space" pagebreak-before="false" initial="-1" bulletsuffix=""/>
<Layout name="Author" alignment="centred" bullet="none" firstindent="0" leftmargin="0" rightmargin="0" linespacing="0.0" spaceabove="8" spacebelow="8" linebreak="space" pagebreak-before="false" initial="0" bulletsuffix=""/>
<Layout name="Warning" alignment="left" bullet="none" firstindent="0" leftmargin="0" rightmargin="0" linespacing="0.0" spaceabove="0" spacebelow="0" linebreak="space" pagebreak-before="false" initial="0" bulletsuffix=""/>
<Layout name="Annotation Title" alignment="centred" bullet="none" firstindent="0" leftmargin="0" rightmargin="0" linespacing="0.0" spaceabove="12" spacebelow="12" linebreak="space" pagebreak-before="false" initial="0" bulletsuffix=""/>
<Layout name="Maple Plot" alignment="centred" bullet="none" firstindent="0" leftmargin="0" rightmargin="0" linespacing="0.0" spaceabove="0" spacebelow="0" linebreak="space" pagebreak-before="false" initial="0" bulletsuffix=""/>
<Layout name="Line Printed Output" alignment="left" bullet="none" firstindent="0" leftmargin="0" rightmargin="0" linespacing="0.0" spaceabove="0" spacebelow="0" linebreak="any" pagebreak-before="false" initial="0" bulletsuffix=""/>
<Layout name="Text Output" alignment="left" bullet="none" firstindent="0" leftmargin="0" rightmargin="0" linespacing="0.0" spaceabove="0" spacebelow="0" linebreak="newline" pagebreak-before="false" initial="0" bulletsuffix=""/>
<Layout name="Diagnostic" alignment="left" bullet="none" firstindent="0" leftmargin="0" rightmargin="0" linespacing="0.0" spaceabove="0" spacebelow="0" linebreak="any" pagebreak-before="false" initial="0" bulletsuffix=""/>
<Layout name="Normal" alignment="left" bullet="none" firstindent="0" leftmargin="0" rightmargin="0" linespacing="0.0" spaceabove="0" spacebelow="0" linebreak="space" pagebreak-before="false" initial="0" bulletsuffix=""/>
<Layout name="Maple Output" alignment="centred" bullet="none" firstindent="0" leftmargin="0" rightmargin="0" linespacing="0.5" spaceabove="0" spacebelow="0" linebreak="space" pagebreak-before="false" initial="0" bulletsuffix=""/>
<Layout name="Dash Item" alignment="left" bullet="dash" firstindent="0" leftmargin="0" rightmargin="0" linespacing="0.0" spaceabove="3" spacebelow="3" linebreak="space" pagebreak-before="false" initial="0" bulletsuffix=""/>
<Layout name="HyperlinkError" alignment="left" bullet="none" firstindent="0" leftmargin="0" rightmargin="0" linespacing="0.0" spaceabove="0" spacebelow="0" linebreak="space" pagebreak-before="false" initial="0" bulletsuffix=""/>
<Layout name="Error" alignment="left" bullet="none" firstindent="0" leftmargin="0" rightmargin="0" linespacing="0.0" spaceabove="0" spacebelow="0" linebreak="space" pagebreak-before="false" initial="0" bulletsuffix=""/>
<Layout name="Title" alignment="centred" bullet="none" firstindent="0" leftmargin="0" rightmargin="0" linespacing="0.0" spaceabove="12" spacebelow="12" linebreak="space" pagebreak-before="false" initial="0" bulletsuffix=""/>
<Layout name="Heading 1" alignment="left" bullet="none" firstindent="0" leftmargin="0" rightmargin="0" linespacing="0.0" spaceabove="8" spacebelow="4" linebreak="space" pagebreak-before="false" initial="0" bulletsuffix=""/>
<Layout name="Bullet Item" alignment="left" bullet="dot" firstindent="0" leftmargin="0" rightmargin="0" linespacing="0.0" spaceabove="3" spacebelow="3" linebreak="space" pagebreak-before="false" initial="0" bulletsuffix=""/>
<Layout name="Heading 4" alignment="left" bullet="none" firstindent="0" leftmargin="0" rightmargin="0" linespacing="0.0" spaceabove="0" spacebelow="0" linebreak="space" pagebreak-before="false" initial="0" bulletsuffix=""/>
<Layout name="Heading 3" alignment="left" bullet="none" firstindent="0" leftmargin="0" rightmargin="0" linespacing="0.0" spaceabove="0" spacebelow="0" linebreak="space" pagebreak-before="false" initial="0" bulletsuffix=""/>
<Layout name="Heading 2" alignment="left" bullet="none" firstindent="0" leftmargin="0" rightmargin="0" linespacing="0.0" spaceabove="8" spacebelow="2" linebreak="space" pagebreak-before="false" initial="0" bulletsuffix=""/>
<Layout name="HyperlinkWarning" alignment="left" bullet="none" firstindent="0" leftmargin="0" rightmargin="0" linespacing="0.0" spaceabove="0" spacebelow="0" linebreak="space" pagebreak-before="false" initial="0" bulletsuffix=""/>
<Layout name="List Item" alignment="left" bullet="indent" firstindent="0" leftmargin="0" rightmargin="0" linespacing="0.0" spaceabove="3" spacebelow="3" linebreak="space" pagebreak-before="false" initial="0" bulletsuffix=""/>
<Pencil-style name="Pencil 5" pen-color="[255,0,0]" pen-height="5.0" pen-width="5.0" pen-opacity="1.0"/>
<Pencil-style name="Pencil 4" pen-color="[0,0,255]" pen-height="3.0" pen-width="3.0" pen-opacity="1.0"/>
<Pencil-style name="Pencil 3" pen-color="[0,0,0]" pen-height="3.0" pen-width="3.0" pen-opacity="1.0"/>
<Pencil-style name="Pencil 2" pen-color="[0,0,255]" pen-height="1.0" pen-width="1.0" pen-opacity="1.0"/>
<Pencil-style name="Pencil 1" pen-color="[0,0,0]" pen-height="1.0" pen-width="1.0" pen-opacity="1.0"/>
<Highlighter-style name="Highlighter 2" pen-color="[255,204,0]" pen-height="14.0" pen-width="14.0" pen-opacity="0.8"/>
<Highlighter-style name="Highlighter 1" pen-color="[255,153,255]" pen-height="12.0" pen-width="8.0" pen-opacity="0.8"/>
<Highlighter-style name="Highlighter 4" pen-color="[0,255,255]" pen-height="32.0" pen-width="32.0" pen-opacity="0.8"/>
<Highlighter-style name="Highlighter 3" pen-color="[51,255,0]" pen-height="24.0" pen-width="24.0" pen-opacity="0.8"/>
<Highlighter-style name="Highlighter 5" pen-color="[255,255,0]" pen-height="48.0" pen-width="48.0" pen-opacity="0.8"/>
</Styles>
<Task-table>
    <Task-category name="&lt;default&gt;"/>
</Task-table>
<Task/>
<Group labelreference="L163">
<Input>
<Text-field prompt="&gt; " style="Maple Input" alignment="left" firstindent="0" spacebelow="0" leftmargin="0" linespacing="0.0" initial="0" linebreak="space" rightmargin="0" bulletsuffix="" spaceabove="0" bullet="none" pagebreak-before="false">D0:=200; alpha:=arctan(0.04); B:=15000; eta0:=0.4*D0; H:=B*tan(alpha)/eta0;k0onNe:=10;</Text-field>
</Input>
<Output>
<Text-field style="2D Output" layout="Maple Output"><Equation executable="false" style="2D Output" display="LUklbXJvd0c2Iy9JK21vZHVsZW5hbWVHNiJJLFR5cGVzZXR0aW5nR0koX3N5c2xpYkdGJzYpLUkjbWlHRiQ2JVEjRDBGJy8lJ2l0YWxpY0dRJXRydWVGJy8lLG1hdGh2YXJpYW50R1EnaXRhbGljRictSSNtb0dGJDYtUSM6PUYnL0YzUSdub3JtYWxGJy8lJmZlbmNlR1EmZmFsc2VGJy8lKnNlcGFyYXRvckdGPS8lKXN0cmV0Y2h5R0Y9LyUqc3ltbWV0cmljR0Y9LyUobGFyZ2VvcEdGPS8lLm1vdmFibGVsaW1pdHNHRj0vJSdhY2NlbnRHRj0vJSdsc3BhY2VHUSwwLjI3Nzc3NzhlbUYnLyUncnNwYWNlR0ZMLUkjbW5HRiQ2JFEkMjAwRidGOS8lK2ZvcmVncm91bmRHUShbMCwwLDBdRicvJStiYWNrZ3JvdW5kR1EuWzI1NSwyNTUsMjU1XUYnLyUpcmVhZG9ubHlHRj1GOQ==">IiQrIw==</Equation></Text-field>
</Output>
<Output>
<Text-field style="2D Output" layout="Maple Output"><Equation executable="false" style="2D Output" display="LUklbXJvd0c2Iy9JK21vZHVsZW5hbWVHNiJJLFR5cGVzZXR0aW5nR0koX3N5c2xpYkdGJzYpLUkjbWlHRiQ2JVEnJiM5NDU7RicvJSdpdGFsaWNHUSZmYWxzZUYnLyUsbWF0aHZhcmlhbnRHUSdub3JtYWxGJy1JI21vR0YkNi1RIzo9RidGMi8lJmZlbmNlR0YxLyUqc2VwYXJhdG9yR0YxLyUpc3RyZXRjaHlHRjEvJSpzeW1tZXRyaWNHRjEvJShsYXJnZW9wR0YxLyUubW92YWJsZWxpbWl0c0dGMS8lJ2FjY2VudEdGMS8lJ2xzcGFjZUdRLDAuMjc3Nzc3OGVtRicvJSdyc3BhY2VHRkktSSNtbkdGJDYkUS4wLjAzOTk3ODY4NzEyRidGMi8lK2ZvcmVncm91bmRHUShbMCwwLDBdRicvJStiYWNrZ3JvdW5kR1EuWzI1NSwyNTUsMjU1XUYnLyUpcmVhZG9ubHlHRjFGMg==">JCIrNyhveSpSISM2</Equation></Text-field>
</Output>
<Output>
<Text-field style="2D Output" layout="Maple Output"><Equation executable="false" style="2D Output" display="LUklbXJvd0c2Iy9JK21vZHVsZW5hbWVHNiJJLFR5cGVzZXR0aW5nR0koX3N5c2xpYkdGJzYpLUkjbWlHRiQ2JVEiQkYnLyUnaXRhbGljR1EldHJ1ZUYnLyUsbWF0aHZhcmlhbnRHUSdpdGFsaWNGJy1JI21vR0YkNi1RIzo9RicvRjNRJ25vcm1hbEYnLyUmZmVuY2VHUSZmYWxzZUYnLyUqc2VwYXJhdG9yR0Y9LyUpc3RyZXRjaHlHRj0vJSpzeW1tZXRyaWNHRj0vJShsYXJnZW9wR0Y9LyUubW92YWJsZWxpbWl0c0dGPS8lJ2FjY2VudEdGPS8lJ2xzcGFjZUdRLDAuMjc3Nzc3OGVtRicvJSdyc3BhY2VHRkwtSSNtbkdGJDYkUSYxNTAwMEYnRjkvJStmb3JlZ3JvdW5kR1EoWzAsMCwwXUYnLyUrYmFja2dyb3VuZEdRLlsyNTUsMjU1LDI1NV1GJy8lKXJlYWRvbmx5R0Y9Rjk=">IiYrXSI=</Equation></Text-field>
</Output>
<Output>
<Text-field style="2D Output" layout="Maple Output"><Equation executable="false" style="2D Output" display="LUklbXJvd0c2Iy9JK21vZHVsZW5hbWVHNiJJLFR5cGVzZXR0aW5nR0koX3N5c2xpYkdGJzYpLUkjbWlHRiQ2JVEoJiM5NTE7MEYnLyUnaXRhbGljR1EldHJ1ZUYnLyUsbWF0aHZhcmlhbnRHUSdpdGFsaWNGJy1JI21vR0YkNi1RIzo9RicvRjNRJ25vcm1hbEYnLyUmZmVuY2VHUSZmYWxzZUYnLyUqc2VwYXJhdG9yR0Y9LyUpc3RyZXRjaHlHRj0vJSpzeW1tZXRyaWNHRj0vJShsYXJnZW9wR0Y9LyUubW92YWJsZWxpbWl0c0dGPS8lJ2FjY2VudEdGPS8lJ2xzcGFjZUdRLDAuMjc3Nzc3OGVtRicvJSdyc3BhY2VHRkwtSSNtbkdGJDYkUSU4MC4wRidGOS8lK2ZvcmVncm91bmRHUShbMCwwLDBdRicvJStiYWNrZ3JvdW5kR1EuWzI1NSwyNTUsMjU1XUYnLyUpcmVhZG9ubHlHRj1GOQ==">JCIkKykhIiI=</Equation></Text-field>
</Output>
<Output>
<Text-field style="2D Output" layout="Maple Output"><Equation executable="false" style="2D Output" display="LUklbXJvd0c2Iy9JK21vZHVsZW5hbWVHNiJJLFR5cGVzZXR0aW5nR0koX3N5c2xpYkdGJzYpLUkjbWlHRiQ2JVEiSEYnLyUnaXRhbGljR1EldHJ1ZUYnLyUsbWF0aHZhcmlhbnRHUSdpdGFsaWNGJy1JI21vR0YkNi1RIzo9RicvRjNRJ25vcm1hbEYnLyUmZmVuY2VHUSZmYWxzZUYnLyUqc2VwYXJhdG9yR0Y9LyUpc3RyZXRjaHlHRj0vJSpzeW1tZXRyaWNHRj0vJShsYXJnZW9wR0Y9LyUubW92YWJsZWxpbWl0c0dGPS8lJ2FjY2VudEdGPS8lJ2xzcGFjZUdRLDAuMjc3Nzc3OGVtRicvJSdyc3BhY2VHRkwtSSNtbkdGJDYkUSw3LjUwMDAwMDAwMEYnRjkvJStmb3JlZ3JvdW5kR1EoWzAsMCwwXUYnLyUrYmFja2dyb3VuZEdRLlsyNTUsMjU1LDI1NV1GJy8lKXJlYWRvbmx5R0Y9Rjk=">JCIrKysrK3YhIio=</Equation></Text-field>
</Output>
<Output>
<Text-field style="2D Output" layout="Maple Output"><Equation executable="false" style="2D Output" display="LUklbXJvd0c2Iy9JK21vZHVsZW5hbWVHNiJJLFR5cGVzZXR0aW5nR0koX3N5c2xpYkdGJzYpLUkjbWlHRiQ2JVEnazBvbk5lRicvJSdpdGFsaWNHUSV0cnVlRicvJSxtYXRodmFyaWFudEdRJ2l0YWxpY0YnLUkjbW9HRiQ2LVEjOj1GJy9GM1Enbm9ybWFsRicvJSZmZW5jZUdRJmZhbHNlRicvJSpzZXBhcmF0b3JHRj0vJSlzdHJldGNoeUdGPS8lKnN5bW1ldHJpY0dGPS8lKGxhcmdlb3BHRj0vJS5tb3ZhYmxlbGltaXRzR0Y9LyUnYWNjZW50R0Y9LyUnbHNwYWNlR1EsMC4yNzc3Nzc4ZW1GJy8lJ3JzcGFjZUdGTC1JI21uR0YkNiRRIzEwRidGOS8lK2ZvcmVncm91bmRHUShbMCwwLDBdRicvJStiYWNrZ3JvdW5kR1EuWzI1NSwyNTUsMjU1XUYnLyUpcmVhZG9ubHlHRj1GOQ==">IiM1</Equation></Text-field>
</Output>
</Group>
<Group labelreference="L164">
<Input>
<Text-field prompt="&gt; " style="Maple Input" layout="Normal"></Text-field>
</Input>
</Group>
<Group labelreference="L166" drawlabel="true">
<Input>
<Text-field prompt="&gt; " style="Maple Input" layout="Normal"></Text-field>
</Input>
</Group>
<Group labelreference="L165" drawlabel="true">
<Input>
<Text-field prompt="&gt; " style="Maple Input" layout="Normal"></Text-field>
</Input>
</Group>
<Group labelreference="L2">
<Input>
<Text-field prompt="&gt; " style="Maple Input" alignment="left" firstindent="0" spacebelow="0" leftmargin="0" linespacing="0.0" initial="0" linebreak="space" rightmargin="0" bulletsuffix="" spaceabove="0" bullet="none" pagebreak-before="false"></Text-field>
</Input>
<Input>
<Text-field prompt="&gt; " style="Maple Input" alignment="left" firstindent="0" spacebelow="0" leftmargin="0" linespacing="0.0" initial="0" linebreak="space" rightmargin="0" bulletsuffix="" spaceabove="0" bullet="none" pagebreak-before="false"></Text-field>
</Input>
</Group>
<Group labelreference="L162" drawlabel="true">
<Input>
<Text-field superscript="false" placeholder="false" executable="false" selection-placeholder="false" italic="false" size="12" bold="false" subscript="false" family="Times New Roman" opaque="false" underline="false" background="[255,255,255]" readonly="false" foreground="[0,0,0]" alignment="centred" firstindent="0" spacebelow="0" leftmargin="0" linespacing="0.0" initial="0" linebreak="space" rightmargin="0" bulletsuffix="" spaceabove="0" bullet="none" pagebreak-before="false"><Spreadsheet height="520" width="1266" alignment="centred" background="[255,255,255]" columns="52" evaluation-type="symbolic" show-headers="true" name="Spreadsheet(1)" calculation-precision="10" display-precision="4" rows="100" scroll-x="19" scroll-y="0"><Cell row="0" column="0" input="'kONne'" stale="false" alignment="centred" background="[255,255,255]" calculation-precision="10" display-precision="4" evaluation-type="symbolic">
<Text-field style="2D Output" layout="Maple Output"><Equation executable="false" style="2D Output" input-equation="kONne">NiNJJmtPTm5lRzYi</Equation></Text-field></Cell><Cell row="3" column="0" input="~A3+30" stale="false" alignment="centred" background="[255,255,255]" calculation-precision="10" display-precision="4" evaluation-type="symbolic">
<Text-field style="2D Output" layout="Maple Output"><Equation executable="false" style="2D Output" input-equation="60">NiMiI2c=</Equation></Text-field></Cell><Cell row="4" column="0" input="~A4+30" stale="false" alignment="centred" background="[255,255,255]" calculation-precision="10" display-precision="4" evaluation-type="symbolic">
<Text-field style="2D Output" layout="Maple Output"><Equation executable="false" style="2D Output" input-equation="90">NiMiIyEq</Equation></Text-field></Cell><Row row="1" height="151"></Row><Cell row="1" column="1" input="evalf(2*sum((RootOf(tan(z)+z/(H/2), z, -n*Pi .. -(n-1)*Pi))^2*(1-2*cos(RootOf(tan(z)+z/(H/2), z, -n*Pi .. -(n-1)*Pi))*exp(H/2))*exp(-((RootOf(tan(z)+z/(H/2), z, -n*Pi .. -(n-1)*Pi))^2+H^2/4)*(k0onNe*365*eta0*cos(alpha)*(~A2)/B^2))/(((RootOf(tan(z)+z/(H/2), z, -n*Pi .. -(n-1)*Pi))^2+H^2/4+H/2)*((RootOf(tan(z)+z/(H/2), z, -n*Pi .. -(n-1)*Pi))^2+H^2/4)),n=1..5000))" stale="false" alignment="centred" background="[255,255,255]" calculation-precision="10" display-precision="4" evaluation-type="symbolic">
<Text-field style="2D Output" layout="Maple Output"><Equation executable="false" style="2D Output" input-equation=".9999594722">NiMkIitBWmYqKioqISM1</Equation></Text-field></Cell><Column column="1" width="756"></Column><Column column="2" width="69"></Column><Cell row="1" column="0" input="0" stale="false" alignment="centred" background="[255,255,255]" calculation-precision="10" display-precision="4" evaluation-type="symbolic">
<Text-field style="2D Output" layout="Maple Output"><Equation executable="false" style="2D Output" input-equation="0">NiMiIiE=</Equation></Text-field></Cell><Cell row="2" column="0" input="~a2+30" stale="false" alignment="centred" background="[255,255,255]" calculation-precision="10" display-precision="4" evaluation-type="symbolic">
<Text-field style="2D Output" layout="Maple Output"><Equation executable="false" style="2D Output" input-equation="30">NiMiI0k=</Equation></Text-field></Cell><Cell row="5" column="0" input="~A5+30" stale="false" alignment="centred" background="[255,255,255]" calculation-precision="10" display-precision="4" evaluation-type="symbolic">
<Text-field style="2D Output" layout="Maple Output"><Equation executable="false" style="2D Output" input-equation="120">NiMiJD8i</Equation></Text-field></Cell><Cell row="6" column="0" input="~A6+30" stale="false" alignment="centred" background="[255,255,255]" calculation-precision="10" display-precision="4" evaluation-type="symbolic">
<Text-field style="2D Output" layout="Maple Output"><Equation executable="false" style="2D Output" input-equation="150">NiMiJF0i</Equation></Text-field></Cell><Cell row="7" column="0" input="~A7+30" stale="false" alignment="centred" background="[255,255,255]" calculation-precision="10" display-precision="4" evaluation-type="symbolic">
<Text-field style="2D Output" layout="Maple Output"><Equation executable="false" style="2D Output" input-equation="180">NiMiJCE9</Equation></Text-field></Cell><Cell row="8" column="0" input="~A8+30" stale="false" alignment="centred" background="[255,255,255]" calculation-precision="10" display-precision="4" evaluation-type="symbolic">
<Text-field style="2D Output" layout="Maple Output"><Equation executable="false" style="2D Output" input-equation="210">NiMiJDUj</Equation></Text-field></Cell><Cell row="9" column="0" input="~A9+30" stale="false" alignment="centred" background="[255,255,255]" calculation-precision="10" display-precision="4" evaluation-type="symbolic">
<Text-field style="2D Output" layout="Maple Output"><Equation executable="false" style="2D Output" input-equation="240">NiMiJFMj</Equation></Text-field></Cell><Cell row="10" column="0" input="~A10+30" stale="false" alignment="centred" background="[255,255,255]" calculation-precision="10" display-precision="4" evaluation-type="symbolic">
<Text-field style="2D Output" layout="Maple Output"><Equation executable="false" style="2D Output" input-equation="270">NiMiJHEj</Equation></Text-field></Cell><Cell row="11" column="0" input="~A11+30" stale="false" alignment="centred" background="[255,255,255]" calculation-precision="10" display-precision="4" evaluation-type="symbolic">
<Text-field style="2D Output" layout="Maple Output"><Equation executable="false" style="2D Output" input-equation="300">NiMiJCsk</Equation></Text-field></Cell><Cell row="12" column="0" input="~A12+30" stale="false" alignment="centred" background="[255,255,255]" calculation-precision="10" display-precision="4" evaluation-type="symbolic">
<Text-field style="2D Output" layout="Maple Output"><Equation executable="false" style="2D Output" input-equation="330">NiMiJEkk</Equation></Text-field></Cell><Cell row="13" column="0" input="~A13+30" stale="false" alignment="centred" background="[255,255,255]" calculation-precision="10" display-precision="4" evaluation-type="symbolic">
<Text-field style="2D Output" layout="Maple Output"><Equation executable="false" style="2D Output" input-equation="360">NiMiJGck</Equation></Text-field></Cell><Cell row="14" column="0" input="~A14+30" stale="false" alignment="centred" background="[255,255,255]" calculation-precision="10" display-precision="4" evaluation-type="symbolic">
<Text-field style="2D Output" layout="Maple Output"><Equation executable="false" style="2D Output" input-equation="390">NiMiJCFS</Equation></Text-field></Cell><Cell row="15" column="0" input="~A15+30" stale="false" alignment="centred" background="[255,255,255]" calculation-precision="10" display-precision="4" evaluation-type="symbolic">
<Text-field style="2D Output" layout="Maple Output"><Equation executable="false" style="2D Output" input-equation="420">NiMiJD8l</Equation></Text-field></Cell><Cell row="16" column="0" input="~A16+30" stale="false" alignment="centred" background="[255,255,255]" calculation-precision="10" display-precision="4" evaluation-type="symbolic">
<Text-field style="2D Output" layout="Maple Output"><Equation executable="false" style="2D Output" input-equation="450">NiMiJF0l</Equation></Text-field></Cell><Cell row="17" column="0" input="~A17+30" stale="false" alignment="centred" background="[255,255,255]" calculation-precision="10" display-precision="4" evaluation-type="symbolic">
<Text-field style="2D Output" layout="Maple Output"><Equation executable="false" style="2D Output" input-equation="480">NiMiJCFb</Equation></Text-field></Cell><Cell row="18" column="0" input="~A18+30" stale="false" alignment="centred" background="[255,255,255]" calculation-precision="10" display-precision="4" evaluation-type="symbolic">
<Text-field style="2D Output" layout="Maple Output"><Equation executable="false" style="2D Output" input-equation="510">NiMiJDUm</Equation></Text-field></Cell><Cell row="19" column="0" input="~A19+30" stale="false" alignment="centred" background="[255,255,255]" calculation-precision="10" display-precision="4" evaluation-type="symbolic">
<Text-field style="2D Output" layout="Maple Output"><Equation executable="false" style="2D Output" input-equation="540">NiMiJFMm</Equation></Text-field></Cell><Cell row="20" column="0" input="~A20+30" stale="false" alignment="centred" background="[255,255,255]" calculation-precision="10" display-precision="4" evaluation-type="symbolic">
<Text-field style="2D Output" layout="Maple Output"><Equation executable="false" style="2D Output" input-equation="570">NiMiJHEm</Equation></Text-field></Cell><Cell row="21" column="0" input="~A21+30" stale="false" alignment="centred" background="[255,255,255]" calculation-precision="10" display-precision="4" evaluation-type="symbolic">
<Text-field style="2D Output" layout="Maple Output"><Equation executable="false" style="2D Output" input-equation="600">NiMiJCsn</Equation></Text-field></Cell><Cell row="22" column="0" input="~A22+30" stale="false" alignment="centred" background="[255,255,255]" calculation-precision="10" display-precision="4" evaluation-type="symbolic">
<Text-field style="2D Output" layout="Maple Output"><Equation executable="false" style="2D Output" input-equation="630">NiMiJEkn</Equation></Text-field></Cell><Cell row="23" column="0" input="~A23+30" stale="false" alignment="centred" background="[255,255,255]" calculation-precision="10" display-precision="4" evaluation-type="symbolic">
<Text-field style="2D Output" layout="Maple Output"><Equation executable="false" style="2D Output" input-equation="660">NiMiJGcn</Equation></Text-field></Cell><Cell row="24" column="0" input="~A24+30" stale="false" alignment="centred" background="[255,255,255]" calculation-precision="10" display-precision="4" evaluation-type="symbolic">
<Text-field style="2D Output" layout="Maple Output"><Equation executable="false" style="2D Output" input-equation="690">NiMiJCFw</Equation></Text-field></Cell><Cell row="25" column="0" input="~A25+30" stale="false" alignment="centred" background="[255,255,255]" calculation-precision="10" display-precision="4" evaluation-type="symbolic">
<Text-field style="2D Output" layout="Maple Output"><Equation executable="false" style="2D Output" input-equation="720">NiMiJD8o</Equation></Text-field></Cell><Cell row="26" column="0" input="~A26+30" stale="false" alignment="centred" background="[255,255,255]" calculation-precision="10" display-precision="4" evaluation-type="symbolic">
<Text-field style="2D Output" layout="Maple Output"><Equation executable="false" style="2D Output" input-equation="750">NiMiJF0o</Equation></Text-field></Cell><Cell row="27" column="0" input="~A27+30" stale="false" alignment="centred" background="[255,255,255]" calculation-precision="10" display-precision="4" evaluation-type="symbolic">
<Text-field style="2D Output" layout="Maple Output"><Equation executable="false" style="2D Output" input-equation="780">NiMiJCF5</Equation></Text-field></Cell><Cell row="28" column="0" input="~A28+30" stale="false" alignment="centred" background="[255,255,255]" calculation-precision="10" display-precision="4" evaluation-type="symbolic">
<Text-field style="2D Output" layout="Maple Output"><Equation executable="false" style="2D Output" input-equation="810">NiMiJDUp</Equation></Text-field></Cell><Cell row="29" column="0" input="~A29+30" stale="false" alignment="centred" background="[255,255,255]" calculation-precision="10" display-precision="4" evaluation-type="symbolic">
<Text-field style="2D Output" layout="Maple Output"><Equation executable="false" style="2D Output" input-equation="840">NiMiJFMp</Equation></Text-field></Cell><Cell row="30" column="0" input="~A30+30" stale="false" alignment="centred" background="[255,255,255]" calculation-precision="10" display-precision="4" evaluation-type="symbolic">
<Text-field style="2D Output" layout="Maple Output"><Equation executable="false" style="2D Output" input-equation="870">NiMiJHEp</Equation></Text-field></Cell><Cell row="31" column="0" input="~A31+30" stale="false" alignment="centred" background="[255,255,255]" calculation-precision="10" display-precision="4" evaluation-type="symbolic">
<Text-field style="2D Output" layout="Maple Output"><Equation executable="false" style="2D Output" input-equation="900">NiMiJCsq</Equation></Text-field></Cell><Cell row="32" column="0" input="~A32+30" stale="false" alignment="centred" background="[255,255,255]" calculation-precision="10" display-precision="4" evaluation-type="symbolic">
<Text-field style="2D Output" layout="Maple Output"><Equation executable="false" style="2D Output" input-equation="930">NiMiJEkq</Equation></Text-field></Cell><Cell row="33" column="0" input="~A33+30" stale="false" alignment="centred" background="[255,255,255]" calculation-precision="10" display-precision="4" evaluation-type="symbolic">
<Text-field style="2D Output" layout="Maple Output"><Equation executable="false" style="2D Output" input-equation="960">NiMiJGcq</Equation></Text-field></Cell><Cell row="34" column="0" input="~A34+30" stale="false" alignment="centred" background="[255,255,255]" calculation-precision="10" display-precision="4" evaluation-type="symbolic">
<Text-field style="2D Output" layout="Maple Output"><Equation executable="false" style="2D Output" input-equation="990">NiMiJCEqKg==</Equation></Text-field></Cell><Cell row="35" column="0" input="~A35+30" stale="false" alignment="centred" background="[255,255,255]" calculation-precision="10" display-precision="4" evaluation-type="symbolic">
<Text-field style="2D Output" layout="Maple Output"><Equation executable="false" style="2D Output" input-equation="1020">NiMiJT81</Equation></Text-field></Cell><Cell row="36" column="0" input="~A36+30" stale="false" alignment="centred" background="[255,255,255]" calculation-precision="10" display-precision="4" evaluation-type="symbolic">
<Text-field style="2D Output" layout="Maple Output"><Equation executable="false" style="2D Output" input-equation="1050">NiMiJV01</Equation></Text-field></Cell><Cell row="37" column="0" input="~A37+30" stale="false" alignment="centred" background="[255,255,255]" calculation-precision="10" display-precision="4" evaluation-type="symbolic">
<Text-field style="2D Output" layout="Maple Output"><Equation executable="false" style="2D Output" input-equation="1080">NiMiJSEzIg==</Equation></Text-field></Cell><Cell row="38" column="0" input="~A38+30" stale="false" alignment="centred" background="[255,255,255]" calculation-precision="10" display-precision="4" evaluation-type="symbolic">
<Text-field style="2D Output" layout="Maple Output"><Equation executable="false" style="2D Output" input-equation="1110">NiMiJTU2</Equation></Text-field></Cell><Cell row="39" column="0" input="~A39+30" stale="false" alignment="centred" background="[255,255,255]" calculation-precision="10" display-precision="4" evaluation-type="symbolic">
<Text-field style="2D Output" layout="Maple Output"><Equation executable="false" style="2D Output" input-equation="1140">NiMiJVM2</Equation></Text-field></Cell><Cell row="40" column="0" input="~A40+30" stale="false" alignment="centred" background="[255,255,255]" calculation-precision="10" display-precision="4" evaluation-type="symbolic">
<Text-field style="2D Output" layout="Maple Output"><Equation executable="false" style="2D Output" input-equation="1170">NiMiJXE2</Equation></Text-field></Cell><Cell row="41" column="0" input="~A41+30" stale="false" alignment="centred" background="[255,255,255]" calculation-precision="10" display-precision="4" evaluation-type="symbolic">
<Text-field style="2D Output" layout="Maple Output"><Equation executable="false" style="2D Output" input-equation="1200">NiMiJSs3</Equation></Text-field></Cell><Cell row="42" column="0" input="~A42+30" stale="false" alignment="centred" background="[255,255,255]" calculation-precision="10" display-precision="4" evaluation-type="symbolic">
<Text-field style="2D Output" layout="Maple Output"><Equation executable="false" style="2D Output" input-equation="1230">NiMiJUk3</Equation></Text-field></Cell><Cell row="43" column="0" input="~A43+30" stale="false" alignment="centred" background="[255,255,255]" calculation-precision="10" display-precision="4" evaluation-type="symbolic">
<Text-field style="2D Output" layout="Maple Output"><Equation executable="false" style="2D Output" input-equation="1260">NiMiJWc3</Equation></Text-field></Cell><Cell row="44" column="0" input="~A44+30" stale="false" alignment="centred" background="[255,255,255]" calculation-precision="10" display-precision="4" evaluation-type="symbolic">
<Text-field style="2D Output" layout="Maple Output"><Equation executable="false" style="2D Output" input-equation="1290">NiMiJSFIIg==</Equation></Text-field></Cell><Cell row="45" column="0" input="~A45+30" stale="false" alignment="centred" background="[255,255,255]" calculation-precision="10" display-precision="4" evaluation-type="symbolic">
<Text-field style="2D Output" layout="Maple Output"><Equation executable="false" style="2D Output" input-equation="1320">NiMiJT84</Equation></Text-field></Cell><Cell row="46" column="0" input="~A46+30" stale="false" alignment="centred" background="[255,255,255]" calculation-precision="10" display-precision="4" evaluation-type="symbolic">
<Text-field style="2D Output" layout="Maple Output"><Equation executable="false" style="2D Output" input-equation="1350">NiMiJV04</Equation></Text-field></Cell><Cell row="0" column="1" input="'q'" stale="false" alignment="centred" background="[255,255,255]" calculation-precision="10" display-precision="4" evaluation-type="symbolic">
<Text-field style="2D Output" layout="Maple Output"><Equation executable="false" style="2D Output" input-equation="q">NiNJInFHNiI=</Equation></Text-field></Cell><Column column="3" width="87"></Column><Cell row="47" column="0" input="~A47+30" stale="false" alignment="centred" background="[255,255,255]" calculation-precision="10" display-precision="4" evaluation-type="symbolic">
<Text-field style="2D Output" layout="Maple Output"><Equation executable="false" style="2D Output" input-equation="1380">NiMiJSFRIg==</Equation></Text-field></Cell><Cell row="48" column="0" input="~A48+30" stale="false" alignment="centred" background="[255,255,255]" calculation-precision="10" display-precision="4" evaluation-type="symbolic">
<Text-field style="2D Output" layout="Maple Output"><Equation executable="false" style="2D Output" input-equation="1410">NiMiJTU5</Equation></Text-field></Cell><Cell row="49" column="0" input="~A49+30" stale="false" alignment="centred" background="[255,255,255]" calculation-precision="10" display-precision="4" evaluation-type="symbolic">
<Text-field style="2D Output" layout="Maple Output"><Equation executable="false" style="2D Output" input-equation="1440">NiMiJVM5</Equation></Text-field></Cell><Cell row="50" column="0" input="~A50+30" stale="false" alignment="centred" background="[255,255,255]" calculation-precision="10" display-precision="4" evaluation-type="symbolic">
<Text-field style="2D Output" layout="Maple Output"><Equation executable="false" style="2D Output" input-equation="1470">NiMiJXE5</Equation></Text-field></Cell><Cell row="51" column="0" input="~A51+30" stale="false" alignment="centred" background="[255,255,255]" calculation-precision="10" display-precision="4" evaluation-type="symbolic">
<Text-field style="2D Output" layout="Maple Output"><Equation executable="false" style="2D Output" input-equation="1500">NiMiJSs6</Equation></Text-field></Cell><Cell row="2" column="1" input="evalf(2*sum((RootOf(tan(z)+z/(H/2), z, -n*Pi .. -(n-1)*Pi))^2*(1-2*cos(RootOf(tan(z)+z/(H/2), z, -n*Pi .. -(n-1)*Pi))*exp(H/2))*exp(-((RootOf(tan(z)+z/(H/2), z, -n*Pi .. -(n-1)*Pi))^2+H^2/4)*(k0onNe*365*eta0*cos(alpha)*(~A3)/B^2))/(((RootOf(tan(z)+z/(H/2), z, -n*Pi .. -(n-1)*Pi))^2+H^2/4+H/2)*((RootOf(tan(z)+z/(H/2), z, -n*Pi .. -(n-1)*Pi))^2+H^2/4)),n=1..4000))" stale="false" alignment="centred" background="[255,255,255]" calculation-precision="10" display-precision="4" evaluation-type="symbolic">
<Text-field style="2D Output" layout="Maple Output"><Equation executable="false" style="2D Output" input-equation=".5935393206">NiMkIisxS1JOZiEjNQ==</Equation></Text-field></Cell><Cell row="3" column="1" input="evalf(2*sum((RootOf(tan(z)+z/(H/2), z, -n*Pi .. -(n-1)*Pi))^2*(1-2*cos(RootOf(tan(z)+z/(H/2), z, -n*Pi .. -(n-1)*Pi))*exp(H/2))*exp(-((RootOf(tan(z)+z/(H/2), z, -n*Pi .. -(n-1)*Pi))^2+H^2/4)*(k0onNe*365*eta0*cos(alpha)*(~A4)/B^2))/(((RootOf(tan(z)+z/(H/2), z, -n*Pi .. -(n-1)*Pi))^2+H^2/4+H/2)*((RootOf(tan(z)+z/(H/2), z, -n*Pi .. -(n-1)*Pi))^2+H^2/4)),n=1..2000))" stale="false" alignment="centred" background="[255,255,255]" calculation-precision="10" display-precision="4" evaluation-type="symbolic">
<Text-field style="2D Output" layout="Maple Output"><Equation executable="false" style="2D Output" input-equation=".3247842198">NiMkIispPlV5QyQhIzU=</Equation></Text-field></Cell><Cell row="4" column="1" input="evalf(2*sum((RootOf(tan(z)+z/(H/2), z, -n*Pi .. -(n-1)*Pi))^2*(1-2*cos(RootOf(tan(z)+z/(H/2), z, -n*Pi .. -(n-1)*Pi))*exp(H/2))*exp(-((RootOf(tan(z)+z/(H/2), z, -n*Pi .. -(n-1)*Pi))^2+H^2/4)*(k0onNe*365*eta0*cos(alpha)*(~A5)/B^2))/(((RootOf(tan(z)+z/(H/2), z, -n*Pi .. -(n-1)*Pi))^2+H^2/4+H/2)*((RootOf(tan(z)+z/(H/2), z, -n*Pi .. -(n-1)*Pi))^2+H^2/4)),n=1..1000))" stale="false" alignment="centred" background="[255,255,255]" calculation-precision="10" display-precision="4" evaluation-type="symbolic">
<Text-field style="2D Output" layout="Maple Output"><Equation executable="false" style="2D Output" input-equation=".1588015238">NiMkIitRXywpZSIhIzU=</Equation></Text-field></Cell><Cell row="5" column="1" input="evalf(2*sum((RootOf(tan(z)+z/(H/2), z, -n*Pi .. -(n-1)*Pi))^2*(1-2*cos(RootOf(tan(z)+z/(H/2), z, -n*Pi .. -(n-1)*Pi))*exp(H/2))*exp(-((RootOf(tan(z)+z/(H/2), z, -n*Pi .. -(n-1)*Pi))^2+H^2/4)*(k0onNe*365*eta0*cos(alpha)*(~A6)/B^2))/(((RootOf(tan(z)+z/(H/2), z, -n*Pi .. -(n-1)*Pi))^2+H^2/4+H/2)*((RootOf(tan(z)+z/(H/2), z, -n*Pi .. -(n-1)*Pi))^2+H^2/4)),n=1..1000))" stale="false" alignment="centred" background="[255,255,255]" calculation-precision="10" display-precision="4" evaluation-type="symbolic">
<Text-field style="2D Output" layout="Maple Output"><Equation executable="false" style="2D Output" input-equation="0.7393265600e-1">NiMkIisrY0UkUighIzY=</Equation></Text-field></Cell><Cell row="6" column="1" input="evalf(2*sum((RootOf(tan(z)+z/(H/2), z, -n*Pi .. -(n-1)*Pi))^2*(1-2*cos(RootOf(tan(z)+z/(H/2), z, -n*Pi .. -(n-1)*Pi))*exp(H/2))*exp(-((RootOf(tan(z)+z/(H/2), z, -n*Pi .. -(n-1)*Pi))^2+H^2/4)*(k0onNe*365*eta0*cos(alpha)*(~A7)/B^2))/(((RootOf(tan(z)+z/(H/2), z, -n*Pi .. -(n-1)*Pi))^2+H^2/4+H/2)*((RootOf(tan(z)+z/(H/2), z, -n*Pi .. -(n-1)*Pi))^2+H^2/4)),n=1..1000))" stale="false" alignment="centred" background="[255,255,255]" calculation-precision="10" display-precision="4" evaluation-type="symbolic">
<Text-field style="2D Output" layout="Maple Output"><Equation executable="false" style="2D Output" input-equation="0.3373564352e-1">NiMkIitfVmN0TCEjNg==</Equation></Text-field></Cell><Cell row="7" column="1" input="evalf(2*sum((RootOf(tan(z)+z/(H/2), z, -n*Pi .. -(n-1)*Pi))^2*(1-2*cos(RootOf(tan(z)+z/(H/2), z, -n*Pi .. -(n-1)*Pi))*exp(H/2))*exp(-((RootOf(tan(z)+z/(H/2), z, -n*Pi .. -(n-1)*Pi))^2+H^2/4)*(k0onNe*365*eta0*cos(alpha)*(~A8)/B^2))/(((RootOf(tan(z)+z/(H/2), z, -n*Pi .. -(n-1)*Pi))^2+H^2/4+H/2)*((RootOf(tan(z)+z/(H/2), z, -n*Pi .. -(n-1)*Pi))^2+H^2/4)),n=1..1000))" stale="false" alignment="centred" background="[255,255,255]" calculation-precision="10" display-precision="4" evaluation-type="symbolic">
<Text-field style="2D Output" layout="Maple Output"><Equation executable="false" style="2D Output" input-equation="0.1526548730e-1">NiMkIitJKFtsXyIhIzY=</Equation></Text-field></Cell><Cell row="8" column="1" input="evalf(2*sum((RootOf(tan(z)+z/(H/2), z, -n*Pi .. -(n-1)*Pi))^2*(1-2*cos(RootOf(tan(z)+z/(H/2), z, -n*Pi .. -(n-1)*Pi))*exp(H/2))*exp(-((RootOf(tan(z)+z/(H/2), z, -n*Pi .. -(n-1)*Pi))^2+H^2/4)*(k0onNe*365*eta0*cos(alpha)*(~A9)/B^2))/(((RootOf(tan(z)+z/(H/2), z, -n*Pi .. -(n-1)*Pi))^2+H^2/4+H/2)*((RootOf(tan(z)+z/(H/2), z, -n*Pi .. -(n-1)*Pi))^2+H^2/4)),n=1..1000))" stale="false" alignment="centred" background="[255,255,255]" calculation-precision="10" display-precision="4" evaluation-type="symbolic">
<Text-field style="2D Output" layout="Maple Output"><Equation executable="false" style="2D Output" input-equation="0.6883388164e-2">NiMkIitrIilRJClvISM3</Equation></Text-field></Cell><Cell row="9" column="1" input="evalf(2*sum((RootOf(tan(z)+z/(H/2), z, -n*Pi .. -(n-1)*Pi))^2*(1-2*cos(RootOf(tan(z)+z/(H/2), z, -n*Pi .. -(n-1)*Pi))*exp(H/2))*exp(-((RootOf(tan(z)+z/(H/2), z, -n*Pi .. -(n-1)*Pi))^2+H^2/4)*(k0onNe*365*eta0*cos(alpha)*(~A10)/B^2))/(((RootOf(tan(z)+z/(H/2), z, -n*Pi .. -(n-1)*Pi))^2+H^2/4+H/2)*((RootOf(tan(z)+z/(H/2), z, -n*Pi .. -(n-1)*Pi))^2+H^2/4)),n=1..1000))" stale="false" alignment="centred" background="[255,255,255]" calculation-precision="10" display-precision="4" evaluation-type="symbolic">
<Text-field style="2D Output" layout="Maple Output"><Equation executable="false" style="2D Output" input-equation="0.3099164252e-2">NiMkIitfVTsqNCQhIzc=</Equation></Text-field></Cell><Cell row="10" column="1" input="evalf(2*sum((RootOf(tan(z)+z/(H/2), z, -n*Pi .. -(n-1)*Pi))^2*(1-2*cos(RootOf(tan(z)+z/(H/2), z, -n*Pi .. -(n-1)*Pi))*exp(H/2))*exp(-((RootOf(tan(z)+z/(H/2), z, -n*Pi .. -(n-1)*Pi))^2+H^2/4)*(k0onNe*365*eta0*cos(alpha)*(~A11)/B^2))/(((RootOf(tan(z)+z/(H/2), z, -n*Pi .. -(n-1)*Pi))^2+H^2/4+H/2)*((RootOf(tan(z)+z/(H/2), z, -n*Pi .. -(n-1)*Pi))^2+H^2/4)),n=1..1000))" stale="false" alignment="centred" background="[255,255,255]" calculation-precision="10" display-precision="4" evaluation-type="symbolic">
<Text-field style="2D Output" layout="Maple Output"><Equation executable="false" style="2D Output" input-equation="0.1394474359e-2">NiMkIitmVlolUiIhIzc=</Equation></Text-field></Cell><Cell row="11" column="1" input="evalf(2*sum((RootOf(tan(z)+z/(H/2), z, -n*Pi .. -(n-1)*Pi))^2*(1-2*cos(RootOf(tan(z)+z/(H/2), z, -n*Pi .. -(n-1)*Pi))*exp(H/2))*exp(-((RootOf(tan(z)+z/(H/2), z, -n*Pi .. -(n-1)*Pi))^2+H^2/4)*(k0onNe*365*eta0*cos(alpha)*(~A12)/B^2))/(((RootOf(tan(z)+z/(H/2), z, -n*Pi .. -(n-1)*Pi))^2+H^2/4+H/2)*((RootOf(tan(z)+z/(H/2), z, -n*Pi .. -(n-1)*Pi))^2+H^2/4)),n=1..1000))" stale="false" alignment="centred" background="[255,255,255]" calculation-precision="10" display-precision="4" evaluation-type="symbolic">
<Text-field style="2D Output" layout="Maple Output"><Equation executable="false" style="2D Output" input-equation="0.6272759498e-3">NiMkIispXGZGRichIzg=</Equation></Text-field></Cell><Cell row="12" column="1" input="evalf(2*sum((RootOf(tan(z)+z/(H/2), z, -n*Pi .. -(n-1)*Pi))^2*(1-2*cos(RootOf(tan(z)+z/(H/2), z, -n*Pi .. -(n-1)*Pi))*exp(H/2))*exp(-((RootOf(tan(z)+z/(H/2), z, -n*Pi .. -(n-1)*Pi))^2+H^2/4)*(k0onNe*365*eta0*cos(alpha)*(~A13)/B^2))/(((RootOf(tan(z)+z/(H/2), z, -n*Pi .. -(n-1)*Pi))^2+H^2/4+H/2)*((RootOf(tan(z)+z/(H/2), z, -n*Pi .. -(n-1)*Pi))^2+H^2/4)),n=1..1000))" stale="false" alignment="centred" background="[255,255,255]" calculation-precision="10" display-precision="4" evaluation-type="symbolic">
<Text-field style="2D Output" layout="Maple Output"><Equation executable="false" style="2D Output" input-equation="0.2821346790e-3">NiMkIishelk4I0chIzg=</Equation></Text-field></Cell><Cell row="13" column="1" input="evalf(2*sum((RootOf(tan(z)+z/(H/2), z, -n*Pi .. -(n-1)*Pi))^2*(1-2*cos(RootOf(tan(z)+z/(H/2), z, -n*Pi .. -(n-1)*Pi))*exp(H/2))*exp(-((RootOf(tan(z)+z/(H/2), z, -n*Pi .. -(n-1)*Pi))^2+H^2/4)*(k0onNe*365*eta0*cos(alpha)*(~A14)/B^2))/(((RootOf(tan(z)+z/(H/2), z, -n*Pi .. -(n-1)*Pi))^2+H^2/4+H/2)*((RootOf(tan(z)+z/(H/2), z, -n*Pi .. -(n-1)*Pi))^2+H^2/4)),n=1..1000))" stale="false" alignment="centred" background="[255,255,255]" calculation-precision="10" display-precision="4" evaluation-type="symbolic">
<Text-field style="2D Output" layout="Maple Output"><Equation executable="false" style="2D Output" input-equation="0.1268915947e-3">NiMkIitaZiIqbzchIzg=</Equation></Text-field></Cell><Cell row="14" column="1" input="evalf(2*sum((RootOf(tan(z)+z/(H/2), z, -n*Pi .. -(n-1)*Pi))^2*(1-2*cos(RootOf(tan(z)+z/(H/2), z, -n*Pi .. -(n-1)*Pi))*exp(H/2))*exp(-((RootOf(tan(z)+z/(H/2), z, -n*Pi .. -(n-1)*Pi))^2+H^2/4)*(k0onNe*365*eta0*cos(alpha)*(~A15)/B^2))/(((RootOf(tan(z)+z/(H/2), z, -n*Pi .. -(n-1)*Pi))^2+H^2/4+H/2)*((RootOf(tan(z)+z/(H/2), z, -n*Pi .. -(n-1)*Pi))^2+H^2/4)),n=1..1000))" stale="false" alignment="centred" background="[255,255,255]" calculation-precision="10" display-precision="4" evaluation-type="symbolic">
<Text-field style="2D Output" layout="Maple Output"><Equation executable="false" style="2D Output" input-equation="0.5706897652e-4">NiMkIitfdypvcSYhIzk=</Equation></Text-field></Cell><Cell row="15" column="1" input="evalf(2*sum((RootOf(tan(z)+z/(H/2), z, -n*Pi .. -(n-1)*Pi))^2*(1-2*cos(RootOf(tan(z)+z/(H/2), z, -n*Pi .. -(n-1)*Pi))*exp(H/2))*exp(-((RootOf(tan(z)+z/(H/2), z, -n*Pi .. -(n-1)*Pi))^2+H^2/4)*(k0onNe*365*eta0*cos(alpha)*(~A16)/B^2))/(((RootOf(tan(z)+z/(H/2), z, -n*Pi .. -(n-1)*Pi))^2+H^2/4+H/2)*((RootOf(tan(z)+z/(H/2), z, -n*Pi .. -(n-1)*Pi))^2+H^2/4)),n=1..1000))" stale="false" alignment="centred" background="[255,255,255]" calculation-precision="10" display-precision="4" evaluation-type="symbolic">
<Text-field style="2D Output" layout="Maple Output"><Equation executable="false" style="2D Output" input-equation="0.2566630852e-4">NiMkIitfM2ptRCEjOQ==</Equation></Text-field></Cell><Cell row="16" column="1" input="evalf(2*sum((RootOf(tan(z)+z/(H/2), z, -n*Pi .. -(n-1)*Pi))^2*(1-2*cos(RootOf(tan(z)+z/(H/2), z, -n*Pi .. -(n-1)*Pi))*exp(H/2))*exp(-((RootOf(tan(z)+z/(H/2), z, -n*Pi .. -(n-1)*Pi))^2+H^2/4)*(k0onNe*365*eta0*cos(alpha)*(~A17)/B^2))/(((RootOf(tan(z)+z/(H/2), z, -n*Pi .. -(n-1)*Pi))^2+H^2/4+H/2)*((RootOf(tan(z)+z/(H/2), z, -n*Pi .. -(n-1)*Pi))^2+H^2/4)),n=1..1000))" stale="false" alignment="centred" background="[255,255,255]" calculation-precision="10" display-precision="4" evaluation-type="symbolic">
<Text-field style="2D Output" layout="Maple Output"><Equation executable="false" style="2D Output" input-equation="0.1154316929e-4">NiMkIitIcEphNiEjOQ==</Equation></Text-field></Cell><Cell row="17" column="1" input="evalf(2*sum((RootOf(tan(z)+z/(H/2), z, -n*Pi .. -(n-1)*Pi))^2*(1-2*cos(RootOf(tan(z)+z/(H/2), z, -n*Pi .. -(n-1)*Pi))*exp(H/2))*exp(-((RootOf(tan(z)+z/(H/2), z, -n*Pi .. -(n-1)*Pi))^2+H^2/4)*(k0onNe*365*eta0*cos(alpha)*(~A18)/B^2))/(((RootOf(tan(z)+z/(H/2), z, -n*Pi .. -(n-1)*Pi))^2+H^2/4+H/2)*((RootOf(tan(z)+z/(H/2), z, -n*Pi .. -(n-1)*Pi))^2+H^2/4)),n=1..1000))" stale="false" alignment="centred" background="[255,255,255]" calculation-precision="10" display-precision="4" evaluation-type="symbolic">
<Text-field style="2D Output" layout="Maple Output"><Equation executable="false" style="2D Output" input-equation="0.5191418108e-5">NiMkIiszIj05PiYhIzo=</Equation></Text-field></Cell><Cell row="18" column="1" input="evalf(2*sum((RootOf(tan(z)+z/(H/2), z, -n*Pi .. -(n-1)*Pi))^2*(1-2*cos(RootOf(tan(z)+z/(H/2), z, -n*Pi .. -(n-1)*Pi))*exp(H/2))*exp(-((RootOf(tan(z)+z/(H/2), z, -n*Pi .. -(n-1)*Pi))^2+H^2/4)*(k0onNe*365*eta0*cos(alpha)*(~A19)/B^2))/(((RootOf(tan(z)+z/(H/2), z, -n*Pi .. -(n-1)*Pi))^2+H^2/4+H/2)*((RootOf(tan(z)+z/(H/2), z, -n*Pi .. -(n-1)*Pi))^2+H^2/4)),n=1..1000))" stale="false" alignment="centred" background="[255,255,255]" calculation-precision="10" display-precision="4" evaluation-type="symbolic">
<Text-field style="2D Output" layout="Maple Output"><Equation executable="false" style="2D Output" input-equation="0.2334783668e-5">NiMkIitvT3lNQiEjOg==</Equation></Text-field></Cell><Cell row="19" column="1" input="evalf(2*sum((RootOf(tan(z)+z/(H/2), z, -n*Pi .. -(n-1)*Pi))^2*(1-2*cos(RootOf(tan(z)+z/(H/2), z, -n*Pi .. -(n-1)*Pi))*exp(H/2))*exp(-((RootOf(tan(z)+z/(H/2), z, -n*Pi .. -(n-1)*Pi))^2+H^2/4)*(k0onNe*365*eta0*cos(alpha)*(~A20)/B^2))/(((RootOf(tan(z)+z/(H/2), z, -n*Pi .. -(n-1)*Pi))^2+H^2/4+H/2)*((RootOf(tan(z)+z/(H/2), z, -n*Pi .. -(n-1)*Pi))^2+H^2/4)),n=1..1000))" stale="false" alignment="centred" background="[255,255,255]" calculation-precision="10" display-precision="4" evaluation-type="symbolic">
<Text-field style="2D Output" layout="Maple Output"><Equation executable="false" style="2D Output" input-equation="0.1050043173e-5">NiMkIit0Si9dNSEjOg==</Equation></Text-field></Cell><Cell row="20" column="1" input="evalf(2*sum((RootOf(tan(z)+z/(H/2), z, -n*Pi .. -(n-1)*Pi))^2*(1-2*cos(RootOf(tan(z)+z/(H/2), z, -n*Pi .. -(n-1)*Pi))*exp(H/2))*exp(-((RootOf(tan(z)+z/(H/2), z, -n*Pi .. -(n-1)*Pi))^2+H^2/4)*(k0onNe*365*eta0*cos(alpha)*(~A21)/B^2))/(((RootOf(tan(z)+z/(H/2), z, -n*Pi .. -(n-1)*Pi))^2+H^2/4+H/2)*((RootOf(tan(z)+z/(H/2), z, -n*Pi .. -(n-1)*Pi))^2+H^2/4)),n=1..1000))" stale="false" alignment="centred" background="[255,255,255]" calculation-precision="10" display-precision="4" evaluation-type="symbolic">
<Text-field style="2D Output" layout="Maple Output"><Equation executable="false" style="2D Output" input-equation="0.4722452674e-6">NiMkIit1RVhBWiEjOw==</Equation></Text-field></Cell><Cell row="21" column="1" input="evalf(2*sum((RootOf(tan(z)+z/(H/2), z, -n*Pi .. -(n-1)*Pi))^2*(1-2*cos(RootOf(tan(z)+z/(H/2), z, -n*Pi .. -(n-1)*Pi))*exp(H/2))*exp(-((RootOf(tan(z)+z/(H/2), z, -n*Pi .. -(n-1)*Pi))^2+H^2/4)*(k0onNe*365*eta0*cos(alpha)*(~A22)/B^2))/(((RootOf(tan(z)+z/(H/2), z, -n*Pi .. -(n-1)*Pi))^2+H^2/4+H/2)*((RootOf(tan(z)+z/(H/2), z, -n*Pi .. -(n-1)*Pi))^2+H^2/4)),n=1..1000))" stale="false" alignment="centred" background="[255,255,255]" calculation-precision="10" display-precision="4" evaluation-type="symbolic">
<Text-field style="2D Output" layout="Maple Output"><Equation executable="false" style="2D Output" input-equation="0.2123870560e-6">NiMkIitnMChRNyMhIzs=</Equation></Text-field></Cell><Cell row="22" column="1" input="evalf(2*sum((RootOf(tan(z)+z/(H/2), z, -n*Pi .. -(n-1)*Pi))^2*(1-2*cos(RootOf(tan(z)+z/(H/2), z, -n*Pi .. -(n-1)*Pi))*exp(H/2))*exp(-((RootOf(tan(z)+z/(H/2), z, -n*Pi .. -(n-1)*Pi))^2+H^2/4)*(k0onNe*365*eta0*cos(alpha)*(~A23)/B^2))/(((RootOf(tan(z)+z/(H/2), z, -n*Pi .. -(n-1)*Pi))^2+H^2/4+H/2)*((RootOf(tan(z)+z/(H/2), z, -n*Pi .. -(n-1)*Pi))^2+H^2/4)),n=1..1000))" stale="false" alignment="centred" background="[255,255,255]" calculation-precision="10" display-precision="4" evaluation-type="symbolic">
<Text-field style="2D Output" layout="Maple Output"><Equation executable="false" style="2D Output" input-equation="0.9551871462e-7">NiMkIitpOSg9YiohIzw=</Equation></Text-field></Cell><Cell row="23" column="1" input="evalf(2*sum((RootOf(tan(z)+z/(H/2), z, -n*Pi .. -(n-1)*Pi))^2*(1-2*cos(RootOf(tan(z)+z/(H/2), z, -n*Pi .. -(n-1)*Pi))*exp(H/2))*exp(-((RootOf(tan(z)+z/(H/2), z, -n*Pi .. -(n-1)*Pi))^2+H^2/4)*(k0onNe*365*eta0*cos(alpha)*(~A24)/B^2))/(((RootOf(tan(z)+z/(H/2), z, -n*Pi .. -(n-1)*Pi))^2+H^2/4+H/2)*((RootOf(tan(z)+z/(H/2), z, -n*Pi .. -(n-1)*Pi))^2+H^2/4)),n=1..1000))" stale="false" alignment="centred" background="[255,255,255]" calculation-precision="10" display-precision="4" evaluation-type="symbolic">
<Text-field style="2D Output" layout="Maple Output"><Equation executable="false" style="2D Output" input-equation="0.4295847752e-7">NiMkIitfeCVlSCUhIzw=</Equation></Text-field></Cell><Cell row="24" column="1" input="evalf(2*sum((RootOf(tan(z)+z/(H/2), z, -n*Pi .. -(n-1)*Pi))^2*(1-2*cos(RootOf(tan(z)+z/(H/2), z, -n*Pi .. -(n-1)*Pi))*exp(H/2))*exp(-((RootOf(tan(z)+z/(H/2), z, -n*Pi .. -(n-1)*Pi))^2+H^2/4)*(k0onNe*365*eta0*cos(alpha)*(~A25)/B^2))/(((RootOf(tan(z)+z/(H/2), z, -n*Pi .. -(n-1)*Pi))^2+H^2/4+H/2)*((RootOf(tan(z)+z/(H/2), z, -n*Pi .. -(n-1)*Pi))^2+H^2/4)),n=1..1000))" stale="false" alignment="centred" background="[255,255,255]" calculation-precision="10" display-precision="4" evaluation-type="symbolic">
<Text-field style="2D Output" layout="Maple Output"><Equation executable="false" style="2D Output" input-equation="0.1932009688e-7">NiMkIispbzQ/JD4hIzw=</Equation></Text-field></Cell><Cell row="25" column="1" input="evalf(2*sum((RootOf(tan(z)+z/(H/2), z, -n*Pi .. -(n-1)*Pi))^2*(1-2*cos(RootOf(tan(z)+z/(H/2), z, -n*Pi .. -(n-1)*Pi))*exp(H/2))*exp(-((RootOf(tan(z)+z/(H/2), z, -n*Pi .. -(n-1)*Pi))^2+H^2/4)*(k0onNe*365*eta0*cos(alpha)*(~A26)/B^2))/(((RootOf(tan(z)+z/(H/2), z, -n*Pi .. -(n-1)*Pi))^2+H^2/4+H/2)*((RootOf(tan(z)+z/(H/2), z, -n*Pi .. -(n-1)*Pi))^2+H^2/4)),n=1..1000))" stale="false" alignment="centred" background="[255,255,255]" calculation-precision="10" display-precision="4" evaluation-type="symbolic">
<Text-field style="2D Output" layout="Maple Output"><Equation executable="false" style="2D Output" input-equation="0.8688998324e-8">NiMkIitDJCkqKilvKSEjPQ==</Equation></Text-field></Cell><Cell row="26" column="1" input="evalf(2*sum((RootOf(tan(z)+z/(H/2), z, -n*Pi .. -(n-1)*Pi))^2*(1-2*cos(RootOf(tan(z)+z/(H/2), z, -n*Pi .. -(n-1)*Pi))*exp(H/2))*exp(-((RootOf(tan(z)+z/(H/2), z, -n*Pi .. -(n-1)*Pi))^2+H^2/4)*(k0onNe*365*eta0*cos(alpha)*(~A27)/B^2))/(((RootOf(tan(z)+z/(H/2), z, -n*Pi .. -(n-1)*Pi))^2+H^2/4+H/2)*((RootOf(tan(z)+z/(H/2), z, -n*Pi .. -(n-1)*Pi))^2+H^2/4)),n=1..1000))" stale="false" alignment="centred" background="[255,255,255]" calculation-precision="10" display-precision="4" evaluation-type="symbolic">
<Text-field style="2D Output" layout="Maple Output"><Equation executable="false" style="2D Output" input-equation="0.3907780224e-8">NiMkIitDLXkyUiEjPQ==</Equation></Text-field></Cell><Cell row="27" column="1" input="evalf(2*sum((RootOf(tan(z)+z/(H/2), z, -n*Pi .. -(n-1)*Pi))^2*(1-2*cos(RootOf(tan(z)+z/(H/2), z, -n*Pi .. -(n-1)*Pi))*exp(H/2))*exp(-((RootOf(tan(z)+z/(H/2), z, -n*Pi .. -(n-1)*Pi))^2+H^2/4)*(k0onNe*365*eta0*cos(alpha)*(~A28)/B^2))/(((RootOf(tan(z)+z/(H/2), z, -n*Pi .. -(n-1)*Pi))^2+H^2/4+H/2)*((RootOf(tan(z)+z/(H/2), z, -n*Pi .. -(n-1)*Pi))^2+H^2/4)),n=1..1000))" stale="false" alignment="centred" background="[255,255,255]" calculation-precision="10" display-precision="4" evaluation-type="symbolic">
<Text-field style="2D Output" layout="Maple Output"><Equation executable="false" style="2D Output" input-equation="0.1757480599e-8">NiMkIisqZiFbZDwhIz0=</Equation></Text-field></Cell><Cell row="28" column="1" input="evalf(2*sum((RootOf(tan(z)+z/(H/2), z, -n*Pi .. -(n-1)*Pi))^2*(1-2*cos(RootOf(tan(z)+z/(H/2), z, -n*Pi .. -(n-1)*Pi))*exp(H/2))*exp(-((RootOf(tan(z)+z/(H/2), z, -n*Pi .. -(n-1)*Pi))^2+H^2/4)*(k0onNe*365*eta0*cos(alpha)*(~A29)/B^2))/(((RootOf(tan(z)+z/(H/2), z, -n*Pi .. -(n-1)*Pi))^2+H^2/4+H/2)*((RootOf(tan(z)+z/(H/2), z, -n*Pi .. -(n-1)*Pi))^2+H^2/4)),n=1..1000))" stale="false" alignment="centred" background="[255,255,255]" calculation-precision="10" display-precision="4" evaluation-type="symbolic">
<Text-field style="2D Output" layout="Maple Output"><Equation executable="false" style="2D Output" input-equation="0.7904073258e-9">NiMkIitlSzIveiEjPg==</Equation></Text-field></Cell><Cell row="29" column="1" input="evalf(2*sum((RootOf(tan(z)+z/(H/2), z, -n*Pi .. -(n-1)*Pi))^2*(1-2*cos(RootOf(tan(z)+z/(H/2), z, -n*Pi .. -(n-1)*Pi))*exp(H/2))*exp(-((RootOf(tan(z)+z/(H/2), z, -n*Pi .. -(n-1)*Pi))^2+H^2/4)*(k0onNe*365*eta0*cos(alpha)*(~A30)/B^2))/(((RootOf(tan(z)+z/(H/2), z, -n*Pi .. -(n-1)*Pi))^2+H^2/4+H/2)*((RootOf(tan(z)+z/(H/2), z, -n*Pi .. -(n-1)*Pi))^2+H^2/4)),n=1..1000))" stale="false" alignment="centred" background="[255,255,255]" calculation-precision="10" display-precision="4" evaluation-type="symbolic">
<Text-field style="2D Output" layout="Maple Output"><Equation executable="false" style="2D Output" input-equation="0.3554768882e-9">NiMkIisjKSlvWmIkISM+</Equation></Text-field></Cell><Cell row="30" column="1" input="evalf(2*sum((RootOf(tan(z)+z/(H/2), z, -n*Pi .. -(n-1)*Pi))^2*(1-2*cos(RootOf(tan(z)+z/(H/2), z, -n*Pi .. -(n-1)*Pi))*exp(H/2))*exp(-((RootOf(tan(z)+z/(H/2), z, -n*Pi .. -(n-1)*Pi))^2+H^2/4)*(k0onNe*365*eta0*cos(alpha)*(~A31)/B^2))/(((RootOf(tan(z)+z/(H/2), z, -n*Pi .. -(n-1)*Pi))^2+H^2/4+H/2)*((RootOf(tan(z)+z/(H/2), z, -n*Pi .. -(n-1)*Pi))^2+H^2/4)),n=1..1000))" stale="false" alignment="centred" background="[255,255,255]" calculation-precision="10" display-precision="4" evaluation-type="symbolic">
<Text-field style="2D Output" layout="Maple Output"><Equation executable="false" style="2D Output" input-equation="0.1598717713e-9">NiMkIis4eHIpZiIhIz4=</Equation></Text-field></Cell><Cell row="31" column="1" input="evalf(2*sum((RootOf(tan(z)+z/(H/2), z, -n*Pi .. -(n-1)*Pi))^2*(1-2*cos(RootOf(tan(z)+z/(H/2), z, -n*Pi .. -(n-1)*Pi))*exp(H/2))*exp(-((RootOf(tan(z)+z/(H/2), z, -n*Pi .. -(n-1)*Pi))^2+H^2/4)*(k0onNe*365*eta0*cos(alpha)*(~A32)/B^2))/(((RootOf(tan(z)+z/(H/2), z, -n*Pi .. -(n-1)*Pi))^2+H^2/4+H/2)*((RootOf(tan(z)+z/(H/2), z, -n*Pi .. -(n-1)*Pi))^2+H^2/4)),n=1..1000))" stale="false" alignment="centred" background="[255,255,255]" calculation-precision="10" display-precision="4" evaluation-type="symbolic">
<Text-field style="2D Output" layout="Maple Output"><Equation executable="false" style="2D Output" input-equation="0.7190054716e-10">NiMkIis7WjAhPighIz8=</Equation></Text-field></Cell><Cell row="32" column="1" input="evalf(2*sum((RootOf(tan(z)+z/(H/2), z, -n*Pi .. -(n-1)*Pi))^2*(1-2*cos(RootOf(tan(z)+z/(H/2), z, -n*Pi .. -(n-1)*Pi))*exp(H/2))*exp(-((RootOf(tan(z)+z/(H/2), z, -n*Pi .. -(n-1)*Pi))^2+H^2/4)*(k0onNe*365*eta0*cos(alpha)*(~A33)/B^2))/(((RootOf(tan(z)+z/(H/2), z, -n*Pi .. -(n-1)*Pi))^2+H^2/4+H/2)*((RootOf(tan(z)+z/(H/2), z, -n*Pi .. -(n-1)*Pi))^2+H^2/4)),n=1..1000))" stale="false" alignment="centred" background="[255,255,255]" calculation-precision="10" display-precision="4" evaluation-type="symbolic">
<Text-field style="2D Output" layout="Maple Output"><Equation executable="false" style="2D Output" input-equation="0.3233647030e-10">NiMkIitJcWtMSyEjPw==</Equation></Text-field></Cell><Cell row="33" column="1" input="evalf(2*sum((RootOf(tan(z)+z/(H/2), z, -n*Pi .. -(n-1)*Pi))^2*(1-2*cos(RootOf(tan(z)+z/(H/2), z, -n*Pi .. -(n-1)*Pi))*exp(H/2))*exp(-((RootOf(tan(z)+z/(H/2), z, -n*Pi .. -(n-1)*Pi))^2+H^2/4)*(k0onNe*365*eta0*cos(alpha)*(~A34)/B^2))/(((RootOf(tan(z)+z/(H/2), z, -n*Pi .. -(n-1)*Pi))^2+H^2/4+H/2)*((RootOf(tan(z)+z/(H/2), z, -n*Pi .. -(n-1)*Pi))^2+H^2/4)),n=1..1000))" stale="false" alignment="centred" background="[255,255,255]" calculation-precision="10" display-precision="4" evaluation-type="symbolic">
<Text-field style="2D Output" layout="Maple Output"><Equation executable="false" style="2D Output" input-equation="0.1454296722e-10">NiMkIitBbkhhOSEjPw==</Equation></Text-field></Cell><Cell row="34" column="1" input="evalf(2*sum((RootOf(tan(z)+z/(H/2), z, -n*Pi .. -(n-1)*Pi))^2*(1-2*cos(RootOf(tan(z)+z/(H/2), z, -n*Pi .. -(n-1)*Pi))*exp(H/2))*exp(-((RootOf(tan(z)+z/(H/2), z, -n*Pi .. -(n-1)*Pi))^2+H^2/4)*(k0onNe*365*eta0*cos(alpha)*(~A35)/B^2))/(((RootOf(tan(z)+z/(H/2), z, -n*Pi .. -(n-1)*Pi))^2+H^2/4+H/2)*((RootOf(tan(z)+z/(H/2), z, -n*Pi .. -(n-1)*Pi))^2+H^2/4)),n=1..1000))" stale="false" alignment="centred" background="[255,255,255]" calculation-precision="10" display-precision="4" evaluation-type="symbolic">
<Text-field style="2D Output" layout="Maple Output"><Equation executable="false" style="2D Output" input-equation="0.6540537472e-11">NiMkIitzdWBTbCEjQA==</Equation></Text-field></Cell><Cell row="35" column="1" input="evalf(2*sum((RootOf(tan(z)+z/(H/2), z, -n*Pi .. -(n-1)*Pi))^2*(1-2*cos(RootOf(tan(z)+z/(H/2), z, -n*Pi .. -(n-1)*Pi))*exp(H/2))*exp(-((RootOf(tan(z)+z/(H/2), z, -n*Pi .. -(n-1)*Pi))^2+H^2/4)*(k0onNe*365*eta0*cos(alpha)*(~A36)/B^2))/(((RootOf(tan(z)+z/(H/2), z, -n*Pi .. -(n-1)*Pi))^2+H^2/4+H/2)*((RootOf(tan(z)+z/(H/2), z, -n*Pi .. -(n-1)*Pi))^2+H^2/4)),n=1..1000))" stale="false" alignment="centred" background="[255,255,255]" calculation-precision="10" display-precision="4" evaluation-type="symbolic">
<Text-field style="2D Output" layout="Maple Output"><Equation executable="false" style="2D Output" input-equation="0.2941533856e-11">NiMkIitjUWBUSCEjQA==</Equation></Text-field></Cell><Cell row="36" column="1" input="evalf(2*sum((RootOf(tan(z)+z/(H/2), z, -n*Pi .. -(n-1)*Pi))^2*(1-2*cos(RootOf(tan(z)+z/(H/2), z, -n*Pi .. -(n-1)*Pi))*exp(H/2))*exp(-((RootOf(tan(z)+z/(H/2), z, -n*Pi .. -(n-1)*Pi))^2+H^2/4)*(k0onNe*365*eta0*cos(alpha)*(~A37)/B^2))/(((RootOf(tan(z)+z/(H/2), z, -n*Pi .. -(n-1)*Pi))^2+H^2/4+H/2)*((RootOf(tan(z)+z/(H/2), z, -n*Pi .. -(n-1)*Pi))^2+H^2/4)),n=1..1000))" stale="false" alignment="centred" background="[255,255,255]" calculation-precision="10" display-precision="4" evaluation-type="symbolic">
<Text-field style="2D Output" layout="Maple Output"><Equation executable="false" style="2D Output" input-equation="0.1322922090e-11">NiMkIishNEFISyIhI0A=</Equation></Text-field></Cell><Cell row="37" column="1" input="evalf(2*sum((RootOf(tan(z)+z/(H/2), z, -n*Pi .. -(n-1)*Pi))^2*(1-2*cos(RootOf(tan(z)+z/(H/2), z, -n*Pi .. -(n-1)*Pi))*exp(H/2))*exp(-((RootOf(tan(z)+z/(H/2), z, -n*Pi .. -(n-1)*Pi))^2+H^2/4)*(k0onNe*365*eta0*cos(alpha)*(~A38)/B^2))/(((RootOf(tan(z)+z/(H/2), z, -n*Pi .. -(n-1)*Pi))^2+H^2/4+H/2)*((RootOf(tan(z)+z/(H/2), z, -n*Pi .. -(n-1)*Pi))^2+H^2/4)),n=1..1000))" stale="false" alignment="centred" background="[255,255,255]" calculation-precision="10" display-precision="4" evaluation-type="symbolic">
<Text-field style="2D Output" layout="Maple Output"><Equation executable="false" style="2D Output" input-equation="0.5949694702e-12">NiMkIistWnBcZiEjQQ==</Equation></Text-field></Cell><Cell row="38" column="1" input="evalf(2*sum((RootOf(tan(z)+z/(H/2), z, -n*Pi .. -(n-1)*Pi))^2*(1-2*cos(RootOf(tan(z)+z/(H/2), z, -n*Pi .. -(n-1)*Pi))*exp(H/2))*exp(-((RootOf(tan(z)+z/(H/2), z, -n*Pi .. -(n-1)*Pi))^2+H^2/4)*(k0onNe*365*eta0*cos(alpha)*(~A39)/B^2))/(((RootOf(tan(z)+z/(H/2), z, -n*Pi .. -(n-1)*Pi))^2+H^2/4+H/2)*((RootOf(tan(z)+z/(H/2), z, -n*Pi .. -(n-1)*Pi))^2+H^2/4)),n=1..1000))" stale="false" alignment="centred" background="[255,255,255]" calculation-precision="10" display-precision="4" evaluation-type="symbolic">
<Text-field style="2D Output" layout="Maple Output"><Equation executable="false" style="2D Output" input-equation="0.2675808900e-12">NiMkIisrKjNlbiMhI0E=</Equation></Text-field></Cell><Cell row="39" column="1" input="evalf(2*sum((RootOf(tan(z)+z/(H/2), z, -n*Pi .. -(n-1)*Pi))^2*(1-2*cos(RootOf(tan(z)+z/(H/2), z, -n*Pi .. -(n-1)*Pi))*exp(H/2))*exp(-((RootOf(tan(z)+z/(H/2), z, -n*Pi .. -(n-1)*Pi))^2+H^2/4)*(k0onNe*365*eta0*cos(alpha)*(~A40)/B^2))/(((RootOf(tan(z)+z/(H/2), z, -n*Pi .. -(n-1)*Pi))^2+H^2/4+H/2)*((RootOf(tan(z)+z/(H/2), z, -n*Pi .. -(n-1)*Pi))^2+H^2/4)),n=1..1000))" stale="false" alignment="centred" background="[255,255,255]" calculation-precision="10" display-precision="4" evaluation-type="symbolic">
<Text-field style="2D Output" layout="Maple Output"><Equation executable="false" style="2D Output" input-equation="0.1203415240e-12">NiMkIitTX1QuNyEjQQ==</Equation></Text-field></Cell><Cell row="40" column="1" input="evalf(2*sum((RootOf(tan(z)+z/(H/2), z, -n*Pi .. -(n-1)*Pi))^2*(1-2*cos(RootOf(tan(z)+z/(H/2), z, -n*Pi .. -(n-1)*Pi))*exp(H/2))*exp(-((RootOf(tan(z)+z/(H/2), z, -n*Pi .. -(n-1)*Pi))^2+H^2/4)*(k0onNe*365*eta0*cos(alpha)*(~A41)/B^2))/(((RootOf(tan(z)+z/(H/2), z, -n*Pi .. -(n-1)*Pi))^2+H^2/4+H/2)*((RootOf(tan(z)+z/(H/2), z, -n*Pi .. -(n-1)*Pi))^2+H^2/4)),n=1..1000))" stale="false" alignment="centred" background="[255,255,255]" calculation-precision="10" display-precision="4" evaluation-type="symbolic">
<Text-field style="2D Output" layout="Maple Output"><Equation executable="false" style="2D Output" input-equation="0.5412226010e-13">NiMkIis1Z0E3YSEjQg==</Equation></Text-field></Cell><Cell row="41" column="1" input="evalf(2*sum((RootOf(tan(z)+z/(H/2), z, -n*Pi .. -(n-1)*Pi))^2*(1-2*cos(RootOf(tan(z)+z/(H/2), z, -n*Pi .. -(n-1)*Pi))*exp(H/2))*exp(-((RootOf(tan(z)+z/(H/2), z, -n*Pi .. -(n-1)*Pi))^2+H^2/4)*(k0onNe*365*eta0*cos(alpha)*(~A42)/B^2))/(((RootOf(tan(z)+z/(H/2), z, -n*Pi .. -(n-1)*Pi))^2+H^2/4+H/2)*((RootOf(tan(z)+z/(H/2), z, -n*Pi .. -(n-1)*Pi))^2+H^2/4)),n=1..1000))" stale="false" alignment="centred" background="[255,255,255]" calculation-precision="10" display-precision="4" evaluation-type="symbolic">
<Text-field style="2D Output" layout="Maple Output"><Equation executable="false" style="2D Output" input-equation="0.2434088348e-13">NiMkIitbJCkzTUMhI0I=</Equation></Text-field></Cell><Cell row="42" column="1" input="evalf(2*sum((RootOf(tan(z)+z/(H/2), z, -n*Pi .. -(n-1)*Pi))^2*(1-2*cos(RootOf(tan(z)+z/(H/2), z, -n*Pi .. -(n-1)*Pi))*exp(H/2))*exp(-((RootOf(tan(z)+z/(H/2), z, -n*Pi .. -(n-1)*Pi))^2+H^2/4)*(k0onNe*365*eta0*cos(alpha)*(~A43)/B^2))/(((RootOf(tan(z)+z/(H/2), z, -n*Pi .. -(n-1)*Pi))^2+H^2/4+H/2)*((RootOf(tan(z)+z/(H/2), z, -n*Pi .. -(n-1)*Pi))^2+H^2/4)),n=1..1000))" stale="false" alignment="centred" background="[255,255,255]" calculation-precision="10" display-precision="4" evaluation-type="symbolic">
<Text-field style="2D Output" layout="Maple Output"><Equation executable="false" style="2D Output" input-equation="0.1094704114e-13">NiMkIis5VHElNCIhI0I=</Equation></Text-field></Cell><Cell row="43" column="1" input="evalf(2*sum((RootOf(tan(z)+z/(H/2), z, -n*Pi .. -(n-1)*Pi))^2*(1-2*cos(RootOf(tan(z)+z/(H/2), z, -n*Pi .. -(n-1)*Pi))*exp(H/2))*exp(-((RootOf(tan(z)+z/(H/2), z, -n*Pi .. -(n-1)*Pi))^2+H^2/4)*(k0onNe*365*eta0*cos(alpha)*(~A44)/B^2))/(((RootOf(tan(z)+z/(H/2), z, -n*Pi .. -(n-1)*Pi))^2+H^2/4+H/2)*((RootOf(tan(z)+z/(H/2), z, -n*Pi .. -(n-1)*Pi))^2+H^2/4)),n=1..1000))" stale="false" alignment="centred" background="[255,255,255]" calculation-precision="10" display-precision="4" evaluation-type="symbolic">
<Text-field style="2D Output" layout="Maple Output"><Equation executable="false" style="2D Output" input-equation="0.4923309780e-14">NiMkIisheTRMI1whI0M=</Equation></Text-field></Cell><Cell row="44" column="1" input="evalf(2*sum((RootOf(tan(z)+z/(H/2), z, -n*Pi .. -(n-1)*Pi))^2*(1-2*cos(RootOf(tan(z)+z/(H/2), z, -n*Pi .. -(n-1)*Pi))*exp(H/2))*exp(-((RootOf(tan(z)+z/(H/2), z, -n*Pi .. -(n-1)*Pi))^2+H^2/4)*(k0onNe*365*eta0*cos(alpha)*(~A45)/B^2))/(((RootOf(tan(z)+z/(H/2), z, -n*Pi .. -(n-1)*Pi))^2+H^2/4+H/2)*((RootOf(tan(z)+z/(H/2), z, -n*Pi .. -(n-1)*Pi))^2+H^2/4)),n=1..1000))" stale="false" alignment="centred" background="[255,255,255]" calculation-precision="10" display-precision="4" evaluation-type="symbolic">
<Text-field style="2D Output" layout="Maple Output"><Equation executable="false" style="2D Output" input-equation="0.2214203740e-14">NiMkIitTUD85QSEjQw==</Equation></Text-field></Cell><Cell row="45" column="1" input="evalf(2*sum((RootOf(tan(z)+z/(H/2), z, -n*Pi .. -(n-1)*Pi))^2*(1-2*cos(RootOf(tan(z)+z/(H/2), z, -n*Pi .. -(n-1)*Pi))*exp(H/2))*exp(-((RootOf(tan(z)+z/(H/2), z, -n*Pi .. -(n-1)*Pi))^2+H^2/4)*(k0onNe*365*eta0*cos(alpha)*(~A46)/B^2))/(((RootOf(tan(z)+z/(H/2), z, -n*Pi .. -(n-1)*Pi))^2+H^2/4+H/2)*((RootOf(tan(z)+z/(H/2), z, -n*Pi .. -(n-1)*Pi))^2+H^2/4)),n=1..1000))" stale="false" alignment="centred" background="[255,255,255]" calculation-precision="10" display-precision="4" evaluation-type="symbolic">
<Text-field style="2D Output" layout="Maple Output"><Equation executable="false" style="2D Output" input-equation="0.9958134620e-15">NiMkIis/WThlKiohI0Q=</Equation></Text-field></Cell><Cell row="46" column="1" input="evalf(2*sum((RootOf(tan(z)+z/(H/2), z, -n*Pi .. -(n-1)*Pi))^2*(1-2*cos(RootOf(tan(z)+z/(H/2), z, -n*Pi .. -(n-1)*Pi))*exp(H/2))*exp(-((RootOf(tan(z)+z/(H/2), z, -n*Pi .. -(n-1)*Pi))^2+H^2/4)*(k0onNe*365*eta0*cos(alpha)*(~A47)/B^2))/(((RootOf(tan(z)+z/(H/2), z, -n*Pi .. -(n-1)*Pi))^2+H^2/4+H/2)*((RootOf(tan(z)+z/(H/2), z, -n*Pi .. -(n-1)*Pi))^2+H^2/4)),n=1..1000))" stale="false" alignment="centred" background="[255,255,255]" calculation-precision="10" display-precision="4" evaluation-type="symbolic">
<Text-field style="2D Output" layout="Maple Output"><Equation executable="false" style="2D Output" input-equation="0.4478560092e-15">NiMkIisjNGcmeVchI0Q=</Equation></Text-field></Cell><Cell row="47" column="1" input="evalf(2*sum((RootOf(tan(z)+z/(H/2), z, -n*Pi .. -(n-1)*Pi))^2*(1-2*cos(RootOf(tan(z)+z/(H/2), z, -n*Pi .. -(n-1)*Pi))*exp(H/2))*exp(-((RootOf(tan(z)+z/(H/2), z, -n*Pi .. -(n-1)*Pi))^2+H^2/4)*(k0onNe*365*eta0*cos(alpha)*(~A48)/B^2))/(((RootOf(tan(z)+z/(H/2), z, -n*Pi .. -(n-1)*Pi))^2+H^2/4+H/2)*((RootOf(tan(z)+z/(H/2), z, -n*Pi .. -(n-1)*Pi))^2+H^2/4)),n=1..1000))" stale="false" alignment="centred" background="[255,255,255]" calculation-precision="10" display-precision="4" evaluation-type="symbolic">
<Text-field style="2D Output" layout="Maple Output"><Equation executable="false" style="2D Output" input-equation="0.2014182502e-15">NiMkIistRD05PyEjRA==</Equation></Text-field></Cell><Cell row="48" column="1" input="evalf(2*sum((RootOf(tan(z)+z/(H/2), z, -n*Pi .. -(n-1)*Pi))^2*(1-2*cos(RootOf(tan(z)+z/(H/2), z, -n*Pi .. -(n-1)*Pi))*exp(H/2))*exp(-((RootOf(tan(z)+z/(H/2), z, -n*Pi .. -(n-1)*Pi))^2+H^2/4)*(k0onNe*365*eta0*cos(alpha)*(~A49)/B^2))/(((RootOf(tan(z)+z/(H/2), z, -n*Pi .. -(n-1)*Pi))^2+H^2/4+H/2)*((RootOf(tan(z)+z/(H/2), z, -n*Pi .. -(n-1)*Pi))^2+H^2/4)),n=1..1000))" stale="false" alignment="centred" background="[255,255,255]" calculation-precision="10" display-precision="4" evaluation-type="symbolic">
<Text-field style="2D Output" layout="Maple Output"><Equation executable="false" style="2D Output" input-equation="0.9058561474e-16">NiMkIit1OWNlISohI0U=</Equation></Text-field></Cell><Cell row="49" column="1" input="evalf(2*sum((RootOf(tan(z)+z/(H/2), z, -n*Pi .. -(n-1)*Pi))^2*(1-2*cos(RootOf(tan(z)+z/(H/2), z, -n*Pi .. -(n-1)*Pi))*exp(H/2))*exp(-((RootOf(tan(z)+z/(H/2), z, -n*Pi .. -(n-1)*Pi))^2+H^2/4)*(k0onNe*365*eta0*cos(alpha)*(~A50)/B^2))/(((RootOf(tan(z)+z/(H/2), z, -n*Pi .. -(n-1)*Pi))^2+H^2/4+H/2)*((RootOf(tan(z)+z/(H/2), z, -n*Pi .. -(n-1)*Pi))^2+H^2/4)),n=1..1000))" stale="false" alignment="centred" background="[255,255,255]" calculation-precision="10" display-precision="4" evaluation-type="symbolic">
<Text-field style="2D Output" layout="Maple Output"><Equation executable="false" style="2D Output" input-equation="0.4073987094e-16">NiMkIislNCgpUjIlISNF</Equation></Text-field></Cell><Cell row="50" column="1" input="evalf(2*sum((RootOf(tan(z)+z/(H/2), z, -n*Pi .. -(n-1)*Pi))^2*(1-2*cos(RootOf(tan(z)+z/(H/2), z, -n*Pi .. -(n-1)*Pi))*exp(H/2))*exp(-((RootOf(tan(z)+z/(H/2), z, -n*Pi .. -(n-1)*Pi))^2+H^2/4)*(k0onNe*365*eta0*cos(alpha)*(~A51)/B^2))/(((RootOf(tan(z)+z/(H/2), z, -n*Pi .. -(n-1)*Pi))^2+H^2/4+H/2)*((RootOf(tan(z)+z/(H/2), z, -n*Pi .. -(n-1)*Pi))^2+H^2/4)),n=1..1000))" stale="false" alignment="centred" background="[255,255,255]" calculation-precision="10" display-precision="4" evaluation-type="symbolic">
<Text-field style="2D Output" layout="Maple Output"><Equation executable="false" style="2D Output" input-equation="0.1832230303e-16">NiMkIisuLkJLPSEjRQ==</Equation></Text-field></Cell><Cell row="51" column="1" input="evalf(2*sum((RootOf(tan(z)+z/(H/2), z, -n*Pi .. -(n-1)*Pi))^2*(1-2*cos(RootOf(tan(z)+z/(H/2), z, -n*Pi .. -(n-1)*Pi))*exp(H/2))*exp(-((RootOf(tan(z)+z/(H/2), z, -n*Pi .. -(n-1)*Pi))^2+H^2/4)*(k0onNe*365*eta0*cos(alpha)*(~A52)/B^2))/(((RootOf(tan(z)+z/(H/2), z, -n*Pi .. -(n-1)*Pi))^2+H^2/4+H/2)*((RootOf(tan(z)+z/(H/2), z, -n*Pi .. -(n-1)*Pi))^2+H^2/4)),n=1..1000))" stale="false" alignment="centred" background="[255,255,255]" calculation-precision="10" display-precision="4" evaluation-type="symbolic">
<Text-field style="2D Output" layout="Maple Output"><Equation executable="false" style="2D Output" input-equation="0.8240251642e-17">NiMkIitVO0RTIykhI0Y=</Equation></Text-field></Cell></Spreadsheet></Text-field>
</Input>
</Group>
</Worksheet>
